# Supplementary material for: Prediction and analysis of symmetry-raising transitions in anilinium tetra­fluoro­borate
Source: Acta Crystallogr B Struct Sci Cryst Eng Mater. 2025 Nov 13;81(Pt 6):587–94. doi: 10.1107/S2052520625009618 (PMC12786386; doi:10.1107/S2052520625009618)
Supplement: Supplementary file 1 [file b-81-00587-sup1.cif]

data_global
#==============================================================================

# PROCESSING SUMMARY (IUCr Office Use Only)

_journal_date_recd_electronic      2025-08-22
_journal_date_to_coeditor         ?
_journal_date_from_coeditor       ?
_journal_date_accepted     ?
_journal_date_printers_first      ?
_journal_date_printers_final      ?
_journal_date_proofs_out          ?
_journal_date_proofs_in           ?
_journal_coeditor_name            ?
_journal_coeditor_code      RA5160
_journal_coeditor_notes
; ?
;
_journal_paper_category      FA
_journal_techeditor_code      ?
_iucr_compatibility_tag          ACTA95
_journal_techeditor_notes  
;
;
_journal_coden_ASTM               ?
_journal_name_full                ?
_journal_year                     ?
_journal_volume                   ?
_journal_issue                    ?
_journal_page_first               ?
_journal_page_last                ?
_journal_suppl_publ_number        ?
_journal_suppl_publ_pages         ?loop_
 
_publ_contact_author_address
;
Durham University
Deperatment of University
Lower Mount Joy, South Road
Durham
DH1 3LE
United Kingdom
;
_publ_contact_author_email        sam.y.thompson64@gmail.com
_publ_contact_author_name         'Thompson, S.Y.'

#==============================================================================

_audit_creation_date               2025-08-22
_audit_creation_method
;
Olex2 1.5
(compiled 2025.07.13 svn.rb7424aed for OlexSys, GUI svn.r7314)
;
_shelx_SHELXL_version_number       '2018/3'
loop_
  _audit_author_name
  _audit_author_email
  _audit_author_address
 'Yufit, D.' d.s.yufit@durham.ac.uk
;
Durham University
Chemistry Department
Science Site, South Rd.
Durham
DH1 3LE
UK
;

_audit_contact_author_address
;
Durham University
Deperatment of University
Lower Mount Joy, South Road
Durham
DH1 3LE
United Kingdom
;
_audit_contact_author_email        sam.y.thompson64@gmail.com
_audit_contact_author_name         'Thompson, S.Y.'
_audit_contact_author_phone        ''
_publ_contact_author_id_orcid      0000-0003-0184-3643
_publ_section_references
;
Dolomanov, O.V., Bourhis, L.J., Gildea, R.J, Howard, J.A.K. & Puschmann, H.
 (2009), J. Appl. Cryst. 42, 339-341.

Sheldrick, G.M. (2015). Acta Cryst. A71, 3-8.

Sheldrick, G.M. (2015). Acta Cryst. C71, 3-8.
;
data_qehweg_a
_chemical_name_common              'anilinium tetrafluoroborate'
_chemical_name_systematic          ?
_chemical_formula_moiety           'B F4, C6 H8 N'
_chemical_formula_sum              'C6 H8 B F4 N'
_chemical_formula_weight           180.94
_chemical_absolute_configuration   unk
_chemical_melting_point            ?
loop_
  _atom_type_symbol
  _atom_type_description
  _atom_type_scat_dispersion_real
  _atom_type_scat_dispersion_imag
  _atom_type_scat_source
 'C' 'C' 0.0033 0.0016 'International Tables Vol C Tables 4.2.6.8 and 6.1.1.4'
 'H' 'H' 0.0000 0.0000 'International Tables Vol C Tables 4.2.6.8 and 6.1.1.4'
 'B' 'B' 0.0013 0.0007 'International Tables Vol C Tables 4.2.6.8 and 6.1.1.4'
 'F' 'F' 0.0171 0.0103 'International Tables Vol C Tables 4.2.6.8 and 6.1.1.4'
 'N' 'N' 0.0061 0.0033 'International Tables Vol C Tables 4.2.6.8 and 6.1.1.4'

_shelx_space_group_comment
;
The symmetry employed for this shelxl refinement is uniquely defined
by the following loop, which should always be used as a source of
symmetry information in preference to the above space-group names.
They are only intended as comments.
;
_space_group_crystal_system        'monoclinic'
_space_group_IT_number             4
_space_group_name_H-M_alt          'P 1 21 1'
_space_group_name_Hall             'P 2yb'
loop_
  _space_group_symop_operation_xyz
 'x, y, z'
 '-x, y+1/2, -z'

_cell_length_a                     7.3672(9)
_cell_length_b                     5.9633(7)
_cell_length_c                     9.3181(11)
_cell_angle_alpha                  90
_cell_angle_beta                   96.520(4)
_cell_angle_gamma                  90
_cell_volume                       406.72(8)
_cell_formula_units_Z              2
_cell_measurement_reflns_used      1247
_cell_measurement_temperature      290.0(2)
_cell_measurement_theta_max        25.572
_cell_measurement_theta_min        3.346
_shelx_estimated_absorpt_T_max     0.990
_shelx_estimated_absorpt_T_min     0.968
_exptl_absorpt_coefficient_mu      0.151
_exptl_absorpt_correction_T_max    0.746246
_exptl_absorpt_correction_T_min    0.629761
_exptl_absorpt_correction_type     multi-scan
_exptl_absorpt_process_details
;
 TWINABS-2012/1 (Bruker,2012) was used for absorption correction.
 
For component 1:
 wR2(int) was 0.0939 before and 0.0410 after correction.
 The Ratio of minimum to maximum transmission is 0.85.
 
For component 2:
 wR2(int) was 0.0952 before and 0.0418 after correction.
 The Ratio of minimum to maximum transmission is 0.85.

Final HKLF 4 output contains 8566 reflections, Rint = 0.0778
 (2848 with I > 3sig(I), Rint = 0.0700)
;
_exptl_absorpt_special_details     ?
_exptl_crystal_colour              'clear colourless'
_exptl_crystal_colour_lustre       clear
_exptl_crystal_colour_primary      colourless
_exptl_crystal_density_diffrn      1.477
_exptl_crystal_density_meas        ?
_exptl_crystal_density_method      ?
_exptl_crystal_description         prism
_exptl_crystal_F_000               184
_exptl_crystal_size_max            0.22
_exptl_crystal_size_mid            0.13
_exptl_crystal_size_min            0.07
_exptl_transmission_factor_max     ?
_exptl_transmission_factor_min     ?
_diffrn_reflns_av_R_equivalents    0.0502
_diffrn_reflns_av_unetI/netI       0.0382
_diffrn_reflns_Laue_measured_fraction_full  1.000
_diffrn_reflns_Laue_measured_fraction_max  0.942
_diffrn_reflns_limit_h_max         9
_diffrn_reflns_limit_h_min         -10
_diffrn_reflns_limit_k_max         7
_diffrn_reflns_limit_k_min         -8
_diffrn_reflns_limit_l_max         13
_diffrn_reflns_limit_l_min         -13
_diffrn_reflns_number              1718
_diffrn_reflns_point_group_measured_fraction_full  0.988
_diffrn_reflns_point_group_measured_fraction_max  0.966
_diffrn_reflns_theta_full          25.242
_diffrn_reflns_theta_max           26.976
_diffrn_reflns_theta_min           2.200
_diffrn_ambient_temperature        290.0(2)
_diffrn_detector                   'Bruker PHOTON III C7 MM CPAD'
_diffrn_detector_area_resol_mean   54.8
_diffrn_detector_type              'CPA sensor'
_diffrn_measured_fraction_theta_full  0.999
_diffrn_measured_fraction_theta_max  0.988
_diffrn_measurement_device         '3-circle diffractometer'
_diffrn_measurement_device_type    'Bruker D8 Venture'
_diffrn_measurement_method         '\w- and \f-scans'
_diffrn_radiation_monochromator    'focusing mirrors'
_diffrn_radiation_probe            X-ray
_diffrn_radiation_type             MoK\a
_diffrn_radiation_wavelength       0.71073
_diffrn_source                     'microfocus sealed X-ray tube'
_diffrn_source_type                'Incoatec I\mS microsource'
_reflns_Friedel_coverage           0.781
_reflns_Friedel_fraction_full      0.976
_reflns_Friedel_fraction_max       0.940
_reflns_number_gt                  1145
_reflns_number_total               1710
_reflns_special_details
;
 Reflections were merged by SHELXL according to the crystal
 class for the calculation of statistics and refinement.
 
 _reflns_Friedel_fraction is defined as the number of unique
 Friedel pairs measured divided by the number that would be
 possible theoretically, ignoring centric projections and
 systematic absences. Completness statistics refer to single and
 composite reflections containing twin component 1 only.
;
_reflns_threshold_expression       'I > 2\s(I)'
_computing_bruker_data_scaling     'SADABS V2012/1 (Bruker AXS Inc.)'
_computing_cell_refinement         'SAINT v8.40A (Bruker AXS, 2019)'
_computing_data_collection         'APEX5 v.2023.9-2 (Bruker AXS, 2022)'
_computing_data_reduction          'SAINT v8.40A (Bruker AXS, 2019)'
_computing_molecular_graphics      'Olex2 1.5 (Dolomanov et al., 2009)'
_computing_publication_material    'Olex2 1.5 (Dolomanov et al., 2009)'
_computing_structure_refinement    'SHELXL 2018/3 (Sheldrick, 2015)'
_computing_structure_solution      'SHELXT  (Sheldrick, 2015)'
_refine_diff_density_max           0.462
_refine_diff_density_min           -0.300
_refine_diff_density_rms           0.103
_refine_ls_abs_structure_details
;
 Flack x determined using 413 quotients [(I+)-(I-)]/[(I+)+(I-)]
 (Parsons, Flack and Wagner, Acta Cryst. B69 (2013) 249-259).
;
_refine_ls_abs_structure_Flack     -0.8(10)
_refine_ls_extinction_coef         .
_refine_ls_extinction_method       none
_refine_ls_goodness_of_fit_ref     1.080
_refine_ls_hydrogen_treatment      constr
_refine_ls_matrix_type             full
_refine_ls_number_parameters       148
_refine_ls_number_reflns           1710
_refine_ls_number_restraints       236
_refine_ls_R_factor_all            0.0899
_refine_ls_R_factor_gt             0.0583
_refine_ls_restrained_S_all        1.063
_refine_ls_shift/su_max            0.000
_refine_ls_shift/su_mean           0.000
_refine_ls_structure_factor_coef   Fsqd
_refine_ls_weighting_details      
 'w=1/[\s^2^(Fo^2^)+(0.1109P)^2^] where P=(Fo^2^+2Fc^2^)/3'
_refine_ls_weighting_scheme        calc
_refine_ls_wR_factor_gt            0.1612
_refine_ls_wR_factor_ref           0.1754
_refine_special_details
;
Refined as a 2-component twin.
BF4- anion disorder modelled across to orientations in 50:50 ratio.
;
_olex2_refinement_description
;
1. Twinned data refinement
 Scales: 0.9991(2)
 0.0009(2)
2. Fixed Uiso
 At 1.2 times of:
  All C(H) groups, All N(H,H,H) groups
3. Restrained distances
 F1-B1 \\sim F1A-B1
 with sigma of 0.02
 F2-B1 \\sim F2A-B1
 with sigma of 0.02
 F3-B1 \\sim F3A-B1
 with sigma of 0.02
 F4-B1 \\sim F4A-B1
 with sigma of 0.02
 F1-F2 \\sim F1A-F2A
 with sigma of 0.04
 F1-F3 \\sim F1A-F3A
 with sigma of 0.04
 F1-F4 \\sim F1A-F4A
 with sigma of 0.04
 F2-F3 \\sim F2A-F3A
 with sigma of 0.04
 F2-F4 \\sim F2A-F4A
 with sigma of 0.04
 F3-F4 \\sim F3A-F4A
 with sigma of 0.04
4. Uiso/Uaniso restraints and constraints
All non-hydrogen atoms have similar U: within 2A with sigma of 0.04 and sigma
for terminal atoms of 0.08 within 2A
5. Rigid body (RIGU) restrains
 All non-hydrogen atoms
 with sigma for 1-2 distances of 0.004 and sigma for 1-3 distances of 0.004
6. Others
 Sof(F1A)=Sof(F2A)=Sof(F3A)=Sof(F4A)=1-FVAR(1)
 Sof(F1)=Sof(F2)=Sof(F3)=Sof(F4)=FVAR(1)
7.a Aromatic/amide H refined with riding coordinates:
 C2(H2), C3(H3), C4(H4), C5(H5), C6(H6)
7.b Idealised Me refined as rotating group:
 N1(H1A,H1B,H1C)
;
_atom_sites_solution_hydrogens     geom
_atom_sites_solution_primary       dual
_atom_sites_solution_secondary     ?
loop_
  _atom_site_label
  _atom_site_type_symbol
  _atom_site_fract_x
  _atom_site_fract_y
  _atom_site_fract_z
  _atom_site_U_iso_or_equiv
  _atom_site_adp_type
  _atom_site_occupancy
  _atom_site_site_symmetry_order
  _atom_site_calc_flag
  _atom_site_refinement_flags_posn
  _atom_site_refinement_flags_adp
  _atom_site_refinement_flags_occupancy
  _atom_site_disorder_assembly
  _atom_site_disorder_group
 F1 F 0.681(3) 0.648(2) 0.421(2) 0.127(7) Uani 0.50(4) 1 d D U P A 1
 F2 F 0.6411(15) 0.2676(16) 0.4154(17) 0.069(4) Uani 0.50(4) 1 d D U P A 1
 F3 F 0.8896(16) 0.436(2) 0.3449(15) 0.068(3) Uani 0.50(4) 1 d D U P A 1
 F4 F 0.846(4) 0.433(6) 0.5790(15) 0.123(8) Uani 0.50(4) 1 d D U P A 1
 B1 B 0.7612(6) 0.4456(13) 0.4412(5) 0.0522(10) Uani 1 1 d D U . . .
 N1 N 0.2703(4) 0.4512(9) 0.3454(3) 0.0549(9) Uani 1 1 d . U . . .
 H1A H 0.165410 0.399297 0.371065 0.066 Uiso 1 1 calc R U . . .
 H1B H 0.288540 0.590403 0.378302 0.066 Uiso 1 1 calc R U . . .
 H1C H 0.361710 0.363862 0.382674 0.066 Uiso 1 1 calc R U . . .
 C1 C 0.2624(4) 0.4511(8) 0.1865(3) 0.0411(8) Uani 1 1 d . U . . .
 C2 C 0.1856(6) 0.2718(7) 0.1110(5) 0.0525(11) Uani 1 1 d . U . . .
 H2 H 0.140543 0.150514 0.158803 0.063 Uiso 1 1 calc R U . . .
 C3 C 0.1762(6) 0.2750(9) -0.0379(6) 0.0633(13) Uani 1 1 d . U . . .
 H3 H 0.123713 0.154892 -0.091080 0.076 Uiso 1 1 calc R U . . .
 C4 C 0.2432(6) 0.4523(12) -0.1077(4) 0.0636(12) Uani 1 1 d . U . . .
 H4 H 0.236576 0.452149 -0.207995 0.076 Uiso 1 1 calc R U . . .
 C5 C 0.3205(6) 0.6312(10) -0.0307(5) 0.0614(13) Uani 1 1 d . U . . .
 H5 H 0.367026 0.751009 -0.078892 0.074 Uiso 1 1 calc R U . . .
 C6 C 0.3294(6) 0.6338(9) 0.1184(5) 0.0540(11) Uani 1 1 d . U . . .
 H6 H 0.379189 0.755597 0.171398 0.065 Uiso 1 1 calc R U . . .
 F1A F 0.6474(16) 0.635(2) 0.4073(13) 0.063(3) Uani 0.50(4) 1 d D U P A 2
 F2A F 0.655(2) 0.267(2) 0.392(2) 0.109(6) Uani 0.50(4) 1 d D U P A 2
 F3A F 0.907(2) 0.458(5) 0.379(3) 0.148(8) Uani 0.50(4) 1 d D U P A 2
 F4A F 0.796(3) 0.438(3) 0.5878(11) 0.081(4) Uani 0.50(4) 1 d D U P A 2

loop_
  _atom_site_aniso_label
  _atom_site_aniso_U_11
  _atom_site_aniso_U_22
  _atom_site_aniso_U_33
  _atom_site_aniso_U_23
  _atom_site_aniso_U_13
  _atom_site_aniso_U_12
 F1 0.150(15) 0.059(6) 0.165(13) -0.012(8) -0.009(10) 0.033(8)
 F2 0.041(5) 0.068(5) 0.100(8) 0.032(6) 0.013(4) -0.006(4)
 F3 0.055(4) 0.087(7) 0.066(5) -0.003(5) 0.029(3) 0.012(4)
 F4 0.098(10) 0.193(16) 0.073(6) 0.005(10) -0.018(6) -0.020(10)
 B1 0.044(2) 0.064(3) 0.051(2) -0.004(3) 0.0135(18) 0.004(3)
 N1 0.0429(16) 0.072(2) 0.0505(18) -0.005(3) 0.0086(13) 0.007(2)
 C1 0.0307(15) 0.0477(19) 0.0455(18) 0.005(2) 0.0066(14) 0.003(2)
 C2 0.046(2) 0.053(2) 0.059(3) 0.004(2) 0.0078(19) -0.003(2)
 C3 0.056(3) 0.064(3) 0.067(3) -0.014(2) -0.004(2) 0.004(3)
 C4 0.059(2) 0.086(3) 0.047(2) 0.000(3) 0.0078(18) 0.017(3)
 C5 0.063(3) 0.065(3) 0.059(3) 0.019(2) 0.020(2) 0.006(3)
 C6 0.049(3) 0.051(2) 0.064(3) -0.004(2) 0.0124(19) -0.005(2)
 F1A 0.035(5) 0.086(6) 0.069(6) 0.007(5) 0.007(3) 0.006(4)
 F2A 0.115(11) 0.130(9) 0.086(7) -0.065(8) 0.024(6) -0.036(7)
 F3A 0.055(5) 0.269(19) 0.127(11) -0.002(12) 0.038(7) -0.004(9)
 F4A 0.117(11) 0.078(7) 0.048(4) -0.003(5) 0.007(4) -0.012(7)

_geom_special_details
;
 All esds (except the esd in the dihedral angle between two l.s. planes)
 are estimated using the full covariance matrix.  The cell esds are taken
 into account individually in the estimation of esds in distances, angles
 and torsion angles; correlations between esds in cell parameters are only
 used when they are defined by crystal symmetry.  An approximate (isotropic)
 treatment of cell esds is used for estimating esds involving l.s. planes.
;
loop_
  _geom_bond_atom_site_label_1
  _geom_bond_atom_site_label_2
  _geom_bond_distance
  _geom_bond_site_symmetry_2
  _geom_bond_publ_flag
 F1 B1 1.347(13) . ?
 F2 B1 1.385(11) . ?
 F3 B1 1.377(10) . ?
 F4 B1 1.364(13) . ?
 B1 F1A 1.422(12) . ?
 B1 F2A 1.371(13) . ?
 B1 F3A 1.279(13) . ?
 B1 F4A 1.362(10) . ?
 N1 H1A 0.8900 . ?
 N1 H1B 0.8900 . ?
 N1 H1C 0.8900 . ?
 N1 C1 1.475(4) . ?
 C1 C2 1.367(6) . ?
 C1 C6 1.380(7) . ?
 C2 H2 0.9300 . ?
 C2 C3 1.382(7) . ?
 C3 H3 0.9300 . ?
 C3 C4 1.363(8) . ?
 C4 H4 0.9300 . ?
 C4 C5 1.372(8) . ?
 C5 H5 0.9300 . ?
 C5 C6 1.384(6) . ?
 C6 H6 0.9300 . ?

loop_
  _geom_angle_atom_site_label_1
  _geom_angle_atom_site_label_2
  _geom_angle_atom_site_label_3
  _geom_angle
  _geom_angle_site_symmetry_1
  _geom_angle_site_symmetry_3
  _geom_angle_publ_flag
 F1 B1 F2 113.6(13) . . ?
 F1 B1 F3 105.5(11) . . ?
 F1 B1 F4 109.2(16) . . ?
 F3 B1 F2 109.2(9) . . ?
 F4 B1 F2 109.6(13) . . ?
 F4 B1 F3 109.7(12) . . ?
 F2A B1 F1A 104.1(10) . . ?
 F3A B1 F1A 111.0(14) . . ?
 F3A B1 F2A 111.9(15) . . ?
 F3A B1 F4A 112.6(12) . . ?
 F4A B1 F1A 106.7(10) . . ?
 F4A B1 F2A 110.1(10) . . ?
 H1A N1 H1B 109.5 . . ?
 H1A N1 H1C 109.5 . . ?
 H1B N1 H1C 109.5 . . ?
 C1 N1 H1A 109.5 . . ?
 C1 N1 H1B 109.5 . . ?
 C1 N1 H1C 109.5 . . ?
 C2 C1 N1 118.9(4) . . ?
 C2 C1 C6 122.0(3) . . ?
 C6 C1 N1 119.1(4) . . ?
 C1 C2 H2 120.8 . . ?
 C1 C2 C3 118.4(4) . . ?
 C3 C2 H2 120.8 . . ?
 C2 C3 H3 119.6 . . ?
 C4 C3 C2 120.7(4) . . ?
 C4 C3 H3 119.6 . . ?
 C3 C4 H4 119.9 . . ?
 C3 C4 C5 120.3(4) . . ?
 C5 C4 H4 119.9 . . ?
 C4 C5 H5 119.9 . . ?
 C4 C5 C6 120.2(5) . . ?
 C6 C5 H5 119.9 . . ?
 C1 C6 C5 118.3(4) . . ?
 C1 C6 H6 120.8 . . ?
 C5 C6 H6 120.8 . . ?

loop_
  _geom_hbond_atom_site_label_D
  _geom_hbond_atom_site_label_H
  _geom_hbond_atom_site_label_A
  _geom_hbond_distance_DH
  _geom_hbond_distance_HA
  _geom_hbond_distance_DA
  _geom_hbond_angle_DHA
  _geom_hbond_site_symmetry_A
  _geom_hbond_publ_flag
 N1 H1A F3 0.89 2.03 2.806(12) 144.9 1_455 yes
 N1 H1B F2 0.89 2.20 2.937(12) 139.4 2_656 yes
 N1 H1B F4 0.89 2.32 3.10(3) 146.0 2_656 yes
 N1 H1C F1 0.89 2.29 2.82(2) 118.3 2_646 yes
 N1 H1C F2 0.89 2.13 2.946(12) 153.1 . yes

loop_
  _geom_torsion_atom_site_label_1
  _geom_torsion_atom_site_label_2
  _geom_torsion_atom_site_label_3
  _geom_torsion_atom_site_label_4
  _geom_torsion
  _geom_torsion_site_symmetry_1
  _geom_torsion_site_symmetry_2
  _geom_torsion_site_symmetry_3
  _geom_torsion_site_symmetry_4
  _geom_torsion_publ_flag
 N1 C1 C2 C3 179.0(4) . . . . ?
 N1 C1 C6 C5 -179.8(4) . . . . ?
 C1 C2 C3 C4 0.4(7) . . . . ?
 C2 C1 C6 C5 -1.2(6) . . . . ?
 C2 C3 C4 C5 -0.3(7) . . . . ?
 C3 C4 C5 C6 -0.6(7) . . . . ?
 C4 C5 C6 C1 1.3(7) . . . . ?
 C6 C1 C2 C3 0.4(6) . . . . ?

loop_
  _diffrn_refln_index_h
  _diffrn_refln_index_k
  _diffrn_refln_index_l
  _diffrn_refln_intensity_net
  _diffrn_refln_intensity_u
 1 0 0 0.04 0.01
 2 0 0 1000 18.68
 3 0 0 17.61 0.31
 4 0 0 7.92 0.2
 5 0 0 3.91 0.1
 6 0 0 2.36 0.16
 7 0 0 3.07 0.16
 8 0 0 0.92 0.14
 9 0 0 0.18 0.16
 10 0 0 0.76 0.34
 0 -1 0 0.02 0.01
 0 1 0 0 0.01
 -1 -1 0 10.1 0.16
 1 1 0 10.28 0.18
 -2 -1 0 123.72 1.82
 2 1 0 127.34 2.18
 -3 -1 0 101.92 2.29
 3 1 0 105.8 2.83
 -4 -1 0 22.34 0.5
 4 1 0 22.17 0.56
 -5 -1 0 8.98 0.19
 5 1 0 9.16 0.22
 -6 -1 0 1.65 0.09
 6 1 0 2.17 0.13
 -7 -1 0 0.05 0.13
 7 1 0 0.25 0.11
 -8 -1 0 2.51 0.16
 8 1 0 2.54 0.21
 -9 -1 0 0.22 0.16
 9 1 0 0.23 0.16
 -10 -1 0 2.94 0.36
 10 1 0 0.27 0.33
 0 -2 0 26.23 0.65
 0 2 0 26.34 0.83
 -1 -2 0 62.77 0.92
 1 2 0 64.46 1.11
 -2 -2 0 18.73 0.27
 2 2 0 19.51 0.39
 -3 -2 0 53.51 2.24
 3 2 0 58.13 1.35
 -4 -2 0 33.75 0.61
 4 2 0 34.92 0.8
 -5 -2 0 7.14 0.17
 5 2 0 7.56 0.19
 -6 -2 0 24.15 0.56
 6 2 0 25.83 0.6
 -7 -2 0 1.34 0.15
 7 2 0 1.32 0.14
 -8 -2 0 3.03 0.18
 8 2 0 3.16 0.19
 -9 -2 0 0.6 0.17
 9 2 0 0.46 0.16
 -10 -2 0 0.79 0.37
 10 2 0 0.52 0.35
 0 -3 0 0 0.03
 0 3 0 0.08 0.04
 -1 -3 0 0.94 0.04
 1 3 0 1.03 0.03
 -2 -3 0 55.83 1.06
 2 3 0 55.84 1.06
 -3 -3 0 1.48 0.09
 3 3 0 1.45 0.09
 -4 -3 0 7.43 0.23
 4 3 0 8.02 0.24
 -5 -3 0 2.02 0.1
 5 3 0 2.43 0.14
 -6 -3 0 0.38 0.12
 6 3 0 0.36 0.09
 -7 -3 0 2.62 0.17
 7 3 0 2.75 0.17
 -8 -3 0 0.28 0.15
 8 3 0 0.29 0.19
 -9 -3 0 1.03 0.19
 9 3 0 0.91 0.19
 10 3 0 0.85 0.41
 0 -4 0 24.61 0.74
 0 4 0 26.85 0.8
 -1 -4 0 2.13 0.07
 1 4 0 2.32 0.06
 -2 -4 0 13.38 0.31
 2 4 0 13.94 0.28
 -3 -4 0 5.63 0.32
 3 4 0 6.52 0.24
 -4 -4 0 6.4 0.19
 4 4 0 6.64 0.24
 -5 -4 0 3.09 0.13
 5 4 0 3.22 0.15
 -6 -4 0 3 0.21
 6 4 0 2.8 0.2
 -7 -4 0 0 0.27
 7 4 0 0.14 0.15
 8 4 0 0.34 0.15
 9 4 0 0.41 0.27
 0 -5 0 0.06 0.09
 0 5 0 0 0.08
 -1 -5 0 1.08 0.08
 1 5 0 1.2 0.07
 -2 -5 0 1.45 0.09
 2 5 0 1.7 0.08
 -3 -5 0 2.82 0.25
 3 5 0 3.44 0.19
 -4 -5 0 0.69 0.25
 4 5 0 0.73 0.17
 -5 -5 0 0.44 0.1
 5 5 0 0.57 0.12
 -6 -5 0 0.24 0.19
 6 5 0 0.33 0.15
 -8 -5 0 0.36 0.26
 8 5 0 0.55 0.27
 0 -6 0 14.13 0.67
 0 6 0 15.71 0.49
 -1 -6 0 0.36 0.12
 1 6 0 0.26 0.08
 -2 -6 0 4.88 0.19
 2 6 0 5.24 0.2
 -3 -6 0 1.04 0.25
 3 6 0 0.99 0.19
 -4 -6 0 0.33 0.27
 4 6 0 0.07 0.22
 -5 -6 0 0.26 0.14
 5 6 0 0.28 0.15
 -6 -6 0 0.27 0.2
 6 6 0 0 0.21
 -7 -6 0 0.28 0.3
 7 6 0 0 0.32
 0 -7 0 0 0.15
 0 7 0 0.02 0.23
 -1 -7 0 0.07 0.16
 1 7 0 0 0.43
 -2 -7 0 0.56 0.14
 2 7 0 0.55 0.27
 -3 -7 0 0 0.32
 3 7 0 0 0.43
 -4 -7 0 0.14 0.38
 -5 -7 0 0.06 0.19
 5 7 0 0.02 0.2
 -6 -7 0 0.31 0.24
 6 7 0 0.07 0.26
 -2 -8 0 0 0.31
 2 8 0 0 0.34
 3 8 0 0.13 0.61
 -4 -8 0 0.71 0.67
 4 8 0 0.09 0.66
 -10 0 1 0.24 0.33
 -9 0 1 0.08 0.16
 -8 0 1 0.15 0.14
 -7 0 1 2.36 0.14
 -6 0 1 0.33 0.06
 -5 0 1 9.49 0.23
 -4 0 1 1.58 0.07
 -3 0 1 99.69 1.96
 -2 0 1 0.76 0.02
 -1 0 1 6.15 0.1
 0 0 1 55.57 1.32
 1 0 1 4.68 0.09
 2 0 1 2.98 0.06
 3 0 1 10.53 0.29
 4 0 1 23.5 0.47
 5 0 1 0.41 0.04
 6 0 1 5.29 0.2
 7 0 1 0.14 0.14
 8 0 1 6.61 0.25
 9 0 1 0 0.17
 10 0 1 0.43 0.35
 10 -1 -1 0.92 0.34
 -10 1 1 0 0.33
 9 -1 -1 0.53 0.15
 -9 1 1 0.42 0.17
 8 -1 -1 3.32 0.26
 -8 1 1 3.35 0.23
 7 -1 -1 0.53 0.17
 -7 1 1 0.8 0.12
 6 -1 -1 7.03 0.19
 -6 1 1 7.67 0.2
 5 -1 -1 3.43 0.09
 -5 1 1 3.74 0.1
 4 -1 -1 24.5 0.73
 -4 1 1 25.25 0.53
 3 -1 -1 18.88 0.33
 -3 1 1 19.91 0.4
 2 -1 -1 110.43 1.74
 -2 1 1 114.85 1.81
 1 -1 -1 340.11 9.13
 0 -1 -1 119.55 3.96
 0 1 1 185.25 4.48
 -1 -1 -1 419.45 6.57
 1 1 1 460.07 10.26
 -2 -1 -1 63.2 0.91
 2 1 1 64.38 1.13
 -3 -1 -1 7.98 0.15
 3 1 1 8.8 0.24
 -4 -1 -1 19.6 0.42
 4 1 1 19.8 0.58
 -5 -1 -1 10.93 0.23
 5 1 1 11.22 0.33
 -6 -1 -1 0.63 0.09
 6 1 1 0.77 0.1
 -7 -1 -1 0 0.13
 7 1 1 0.03 0.11
 -8 -1 -1 0.18 0.14
 8 1 1 0.26 0.13
 -9 -1 -1 0.15 0.16
 9 1 1 0 0.39
 -10 -1 -1 1.12 0.35
 10 1 1 0.43 0.38
 10 -2 -1 0.45 0.45
 -10 2 1 0.35 0.37
 9 -2 -1 0.45 0.16
 -9 2 1 0.3 0.17
 8 -2 -1 2.72 0.26
 -8 2 1 1.92 0.19
 7 -2 -1 0.23 0.15
 -7 2 1 0.17 0.12
 6 -2 -1 0.27 0.07
 -6 2 1 0.34 0.07
 5 -2 -1 3.38 0.11
 -5 2 1 3.26 0.11
 4 -2 -1 1.49 0.15
 -4 2 1 1.68 0.13
 3 -2 -1 20.08 0.47
 -3 2 1 20.86 0.53
 2 -2 -1 3.78 0.06
 -2 2 1 4 0.1
 1 -2 -1 6.96 0.11
 -1 2 1 7.46 0.16
 0 -2 -1 64.15 1.04
 0 2 1 66.23 1.25
 -1 -2 -1 78.64 1.24
 1 2 1 82.7 1.31
 -2 -2 -1 45.08 0.71
 2 2 1 47.45 0.84
 -3 -2 -1 61.24 1.07
 3 2 1 65.85 1.49
 -4 -2 -1 2.34 0.11
 4 2 1 2.15 0.13
 -5 -2 -1 1.44 0.09
 5 2 1 1.33 0.07
 -6 -2 -1 0.09 0.13
 6 2 1 0.09 0.09
 -7 -2 -1 0.04 0.14
 7 2 1 0.11 0.12
 -8 -2 -1 0.39 0.18
 8 2 1 0.16 0.18
 -9 -2 -1 0.24 0.18
 9 2 1 0.48 0.18
 -10 -2 -1 0.31 0.38
 10 2 1 0 0.37
 -10 3 1 0.31 0.38
 -9 3 1 0.53 0.17
 -8 3 1 0.38 0.2
 -7 3 1 5.78 0.36
 6 -3 -1 2.43 0.12
 -6 3 1 2.82 0.12
 5 -3 -1 27.42 0.63
 -5 3 1 29.54 1.23
 4 -3 -1 15.03 0.32
 -4 3 1 14.92 0.38
 3 -3 -1 0.33 0.06
 -3 3 1 0.36 0.1
 2 -3 -1 28.23 0.56
 -2 3 1 28.85 0.65
 1 -3 -1 35.22 0.67
 -1 3 1 37.22 0.71
 0 -3 -1 1.64 0.04
 0 3 1 1.76 0.05
 -1 -3 -1 3.12 0.07
 1 3 1 3.37 0.07
 -2 -3 -1 30.96 0.67
 2 3 1 33.22 0.58
 -3 -3 -1 3.85 0.22
 3 3 1 4.07 0.13
 -4 -3 -1 0.15 0.12
 4 3 1 0.25 0.1
 -5 -3 -1 3.41 0.12
 5 3 1 3.38 0.16
 6 3 1 6.29 0.22
 -7 -3 -1 0.43 0.16
 7 3 1 0.43 0.13
 -8 -3 -1 0.36 0.2
 8 3 1 0.3 0.15
 -9 -3 -1 0.02 0.24
 9 3 1 0 0.18
 -10 -3 -1 0.24 0.36
 10 3 1 0.26 0.22
 -9 4 1 0.2 0.29
 -8 4 1 0.24 0.21
 -7 4 1 0 0.2
 6 -4 -1 0.35 0.18
 -6 4 1 0.37 0.15
 5 -4 -1 2.14 0.09
 -5 4 1 2.31 0.14
 4 -4 -1 0.02 0.11
 -4 4 1 0.34 0.26
 3 -4 -1 7.07 0.25
 -3 4 1 8.18 0.28
 2 -4 -1 0.29 0.04
 -2 4 1 0.29 0.05
 1 -4 -1 2.03 0.07
 -1 4 1 2.23 0.06
 0 -4 -1 5.29 0.15
 0 4 1 5.49 0.15
 -1 -4 -1 5.64 0.15
 1 4 1 6.13 0.13
 -2 -4 -1 5.92 0.19
 2 4 1 6.39 0.14
 -3 -4 -1 8.99 0.42
 3 4 1 9.07 0.29
 -4 -4 -1 0.69 0.14
 4 4 1 0.61 0.14
 -5 -4 -1 0.84 0.09
 5 4 1 0.92 0.08
 -6 -4 -1 0.22 0.14
 6 4 1 0.11 0.11
 -7 -4 -1 0.17 0.18
 7 4 1 0.04 0.14
 -8 -4 -1 0.61 0.52
 8 4 1 0.21 0.17
 9 4 1 0.16 0.19
 8 -5 -1 0.56 0.25
 -8 5 1 0.6 0.24
 6 -5 -1 0.43 0.17
 -6 5 1 0.09 0.15
 5 -5 -1 0.01 0.12
 -5 5 1 0.11 0.11
 4 -5 -1 0.42 0.18
 -4 5 1 0.87 0.17
 3 -5 -1 3.23 0.17
 -3 5 1 3.48 0.32
 2 -5 -1 1.26 0.07
 -2 5 1 0.99 0.07
 1 -5 -1 17.32 0.51
 -1 5 1 19.45 0.43
 0 -5 -1 6.3 0.23
 0 5 1 6.8 0.19
 -1 -5 -1 11.34 0.34
 1 5 1 11.78 0.28
 -2 -5 -1 3.83 0.15
 2 5 1 4.22 0.11
 -3 -5 -1 0.17 0.21
 3 5 1 0 0.14
 -4 -5 -1 0.37 0.25
 4 5 1 0.21 0.17
 -5 -5 -1 1.48 0.1
 5 5 1 1.3 0.13
 -6 -5 -1 0.38 0.43
 6 5 1 0 0.18
 8 5 1 0.03 0.29
 7 -6 -1 0.15 0.28
 -7 6 1 0.07 0.27
 6 -6 -1 0.03 0.18
 -6 6 1 0.31 0.59
 5 -6 -1 0.35 0.15
 -5 6 1 0.08 0.14
 4 -6 -1 0.26 0.22
 -4 6 1 0.05 0.21
 3 -6 -1 1.38 0.25
 -3 6 1 1.02 0.19
 2 -6 -1 0.2 0.1
 -2 6 1 0.15 0.09
 1 -6 -1 0.65 0.09
 -1 6 1 0.56 0.1
 0 -6 -1 0 0.08
 0 6 1 0.1 0.09
 -1 -6 -1 0 0.11
 1 6 1 0.2 0.08
 -2 -6 -1 0.15 0.13
 2 6 1 0.2 0.07
 -3 -6 -1 0.59 0.19
 3 6 1 0.19 0.19
 -4 -6 -1 0.54 0.28
 4 6 1 0.21 0.21
 -5 -6 -1 0.17 0.15
 5 6 1 0.03 0.15
 -6 -6 -1 0.41 0.22
 6 6 1 0.29 0.2
 -7 -6 -1 1.01 0.37
 7 6 1 0.37 0.33
 6 -7 -1 0.08 0.22
 -6 7 1 0.21 0.24
 5 -7 -1 0.2 0.19
 -5 7 1 0.06 0.18
 -4 7 1 1.09 0.34
 3 -7 -1 0 0.33
 -3 7 1 0.08 0.24
 2 -7 -1 0.54 0.14
 -2 7 1 0.79 0.13
 1 -7 -1 0 0.13
 -1 7 1 0.41 0.49
 0 -7 -1 0 0.2
 0 7 1 0.1 0.25
 -1 -7 -1 0.16 0.16
 1 7 1 0 0.23
 -2 -7 -1 0.22 0.17
 2 7 1 0.53 0.25
 -3 -7 -1 0.29 0.33
 3 7 1 0.26 0.41
 -4 -7 -1 0.91 0.39
 -5 -7 -1 0.23 0.2
 5 7 1 0 0.32
 -6 -7 -1 0.2 0.28
 4 -8 -1 0 0.41
 -4 8 1 0 0.65
 3 -8 -1 0.03 0.38
 -3 8 1 0.17 0.62
 2 -8 -1 0 0.35
 -2 8 1 0 0.37
 -1 8 1 0 0.69
 0 -8 -1 0.11 0.4
 0 8 1 0.27 0.29
 -10 0 2 0.43 0.31
 -9 0 2 0.39 0.16
 -8 0 2 5.2 0.22
 -7 0 2 2.07 0.12
 -6 0 2 12.57 0.3
 -5 0 2 5.92 0.14
 -4 0 2 4.46 0.13
 -3 0 2 72.84 1.72
 -2 0 2 105.87 1.67
 -1 0 2 24.25 0.42
 0 0 2 262.78 5.47
 1 0 2 42.65 0.73
 2 0 2 1.89 0.06
 3 0 2 32.77 0.89
 4 0 2 43.07 1.32
 5 0 2 19.62 0.55
 6 0 2 1.27 0.11
 7 0 2 1.17 0.14
 8 0 2 0.48 0.15
 9 0 2 0.1 0.18
 10 0 2 0.14 0.36
 10 -1 -2 0.98 0.45
 -10 1 2 0.25 0.31
 9 -1 -2 0.01 0.15
 -9 1 2 0.07 0.14
 8 -1 -2 0.89 0.16
 -8 1 2 0.93 0.16
 7 -1 -2 0.47 0.13
 -7 1 2 0.26 0.1
 6 -1 -2 5.34 0.16
 -6 1 2 5.92 0.17
 5 -1 -2 15.3 0.36
 -5 1 2 15.99 0.37
 4 -1 -2 12.14 0.28
 -4 1 2 12.05 0.23
 3 -1 -2 41.73 0.73
 -3 1 2 43.59 0.76
 2 -1 -2 20.82 0.31
 -2 1 2 21.14 0.37
 1 -1 -2 32.31 0.56
 -1 1 2 33.12 0.65
 0 -1 -2 91.76 1.98
 0 1 2 94.5 1.64
 -1 -1 -2 30.31 0.48
 1 1 2 31.49 0.71
 -2 -1 -2 10.53 0.15
 2 1 2 11.4 0.33
 -3 -1 -2 4.53 0.14
 3 1 2 5.09 0.26
 -4 -1 -2 0.87 0.04
 4 1 2 0.98 0.11
 -5 -1 -2 0.08 0.07
 5 1 2 0.16 0.07
 -6 -1 -2 2.77 0.14
 6 1 2 2.68 0.15
 -7 -1 -2 2.2 0.17
 7 1 2 2.12 0.15
 -8 -1 -2 0.75 0.15
 8 1 2 0.98 0.15
 -9 -1 -2 0 0.45
 9 1 2 0.44 0.17
 -10 -1 -2 0.15 0.36
 10 1 2 0.62 0.38
 -10 2 2 0.52 0.34
 9 -2 -2 0.46 0.16
 -9 2 2 0.21 0.26
 8 -2 -2 0.04 0.14
 -8 2 2 0.1 0.15
 7 -2 -2 3.2 0.14
 -7 2 2 2.83 0.14
 6 -2 -2 2.9 0.12
 -6 2 2 3.09 0.12
 5 -2 -2 12.11 0.29
 -5 2 2 12.22 0.29
 4 -2 -2 1.69 0.2
 -4 2 2 1.76 0.12
 3 -2 -2 6.92 0.32
 -3 2 2 7.54 0.32
 2 -2 -2 56.24 0.77
 -2 2 2 58.63 1.15
 1 -2 -2 54.37 0.88
 -1 2 2 54.05 1.21
 0 -2 -2 31.15 0.68
 0 2 2 32.68 0.8
 -1 -2 -2 100.04 1.58
 1 2 2 107.36 1.84
 -2 -2 -2 4.1 0.08
 2 2 2 4.51 0.08
 -3 -2 -2 35.45 0.84
 3 2 2 37.17 0.74
 -4 -2 -2 0.7 0.08
 4 2 2 0.69 0.08
 -5 -2 -2 0.71 0.06
 5 2 2 0.53 0.06
 -6 -2 -2 0.12 0.1
 6 2 2 0.21 0.1
 -7 -2 -2 0.63 0.15
 7 2 2 0.42 0.13
 -8 -2 -2 0.04 0.14
 8 2 2 0.08 0.15
 -9 -2 -2 0.07 0.19
 9 2 2 0.02 0.18
 -10 -2 -2 0.34 0.42
 10 2 2 0 0.42
 -10 3 2 0.36 0.48
 -9 3 2 0.09 0.24
 -8 3 2 0.63 0.36
 7 -3 -2 0.03 0.1
 -7 3 2 0.22 0.16
 6 -3 -2 1.09 0.08
 -6 3 2 1.11 0.14
 5 -3 -2 3.62 0.12
 -5 3 2 3.67 0.16
 4 -3 -2 8.04 0.4
 -4 3 2 8.06 0.26
 3 -3 -2 1.42 0.06
 -3 3 2 1.33 0.09
 2 -3 -2 3.95 0.07
 -2 3 2 4.17 0.11
 1 -3 -2 1.41 0.04
 -1 3 2 1.51 0.04
 0 -3 -2 0.03 0.02
 0 3 2 0.03 0.04
 -1 -3 -2 42.16 0.91
 1 3 2 45.78 0.99
 -2 -3 -2 1.35 0.08
 2 3 2 1.23 0.04
 -3 -3 -2 22.71 0.95
 3 3 2 23.7 0.48
 -4 -3 -2 0.94 0.13
 4 3 2 1.14 0.1
 -5 -3 -2 0.2 0.07
 5 3 2 0.1 0.07
 -6 -3 -2 2.06 0.16
 6 3 2 2.18 0.14
 -7 -3 -2 0.07 0.16
 7 3 2 0.17 0.14
 -8 -3 -2 0.12 0.16
 8 3 2 0.06 0.25
 -9 -3 -2 0.11 0.2
 9 3 2 0.07 0.19
 9 -4 -2 0.19 0.25
 -9 4 2 0.38 0.24
 8 -4 -2 0.31 0.22
 -8 4 2 0.65 0.4
 7 -4 -2 0.38 0.15
 -7 4 2 0.65 0.17
 6 -4 -2 0.27 0.11
 -6 4 2 0.16 0.13
 5 -4 -2 0.79 0.13
 -5 4 2 1.13 0.11
 4 -4 -2 2.49 0.13
 -4 4 2 2.13 0.3
 3 -4 -2 1.99 0.11
 -3 4 2 2.42 0.17
 2 -4 -2 1.65 0.05
 -2 4 2 1.82 0.1
 1 -4 -2 1.09 0.04
 -1 4 2 1.08 0.05
 0 -4 -2 0.66 0.04
 0 4 2 0.51 0.04
 -1 -4 -2 1.52 0.07
 1 4 2 1.56 0.06
 -2 -4 -2 0.61 0.06
 2 4 2 0.61 0.05
 -3 -4 -2 2.89 0.23
 3 4 2 2.91 0.11
 -4 -4 -2 1.31 0.23
 4 4 2 0.98 0.15
 -5 -4 -2 0.45 0.11
 5 4 2 0.6 0.09
 -6 -4 -2 0.72 0.16
 6 4 2 0.3 0.12
 -7 -4 -2 0.14 0.16
 7 4 2 0.18 0.15
 -8 -4 -2 0 0.18
 8 4 2 0.01 0.18
 -9 -4 -2 0.14 0.33
 9 4 2 0.02 0.22
 8 -5 -2 0.26 0.26
 -8 5 2 0.2 0.25
 7 -5 -2 0.2 0.25
 -7 5 2 0.08 0.3
 6 -5 -2 0.29 0.14
 -6 5 2 0.2 0.15
 5 -5 -2 1.01 0.12
 -5 5 2 1.11 0.13
 4 -5 -2 0.7 0.18
 -4 5 2 0.54 0.17
 3 -5 -2 2.98 0.19
 -3 5 2 3.16 0.18
 2 -5 -2 0.22 0.06
 -2 5 2 0.26 0.08
 1 -5 -2 1.59 0.08
 -1 5 2 1.5 0.11
 0 -5 -2 1.4 0.1
 0 5 2 1.85 0.08
 -1 -5 -2 0.38 0.07
 1 5 2 0.37 0.05
 -2 -5 -2 0.99 0.08
 2 5 2 1.17 0.06
 3 5 2 0 0.13
 -4 -5 -2 0 0.27
 4 5 2 0 0.18
 -5 -5 -2 0.04 0.1
 5 5 2 0 0.12
 -6 -5 -2 0.31 0.19
 6 5 2 0.31 0.21
 -7 -5 -2 0.43 0.34
 8 5 2 0.67 0.32
 7 -6 -2 0.63 0.33
 -7 6 2 0 0.31
 6 -6 -2 0.38 0.18
 -6 6 2 0.56 0.22
 5 -6 -2 0.07 0.14
 -5 6 2 0.05 0.14
 4 -6 -2 0.32 0.23
 -4 6 2 0 0.21
 3 -6 -2 0.2 0.2
 -3 6 2 0 0.18
 2 -6 -2 0.34 0.1
 -2 6 2 0.54 0.1
 1 -6 -2 0.4 0.14
 -1 6 2 0.56 0.1
 0 -6 -2 0.27 0.1
 0 6 2 0.93 0.21
 -1 -6 -2 0.63 0.09
 1 6 2 0.72 0.1
 -2 -6 -2 0.23 0.13
 2 6 2 0.2 0.1
 -3 -6 -2 0.3 0.19
 3 6 2 0.15 0.34
 -4 -6 -2 0.45 0.24
 4 6 2 0.32 0.28
 -5 -6 -2 0.66 0.13
 5 6 2 0.52 0.19
 -6 -6 -2 0.55 0.23
 6 6 2 0.15 0.22
 -7 -6 -2 0.48 0.33
 7 6 2 0.64 0.3
 6 -7 -2 0.1 0.25
 -6 7 2 0 0.22
 5 -7 -2 0 0.19
 -5 7 2 0.07 0.17
 4 -7 -2 0.36 0.51
 -4 7 2 0.09 0.31
 3 -7 -2 0 0.34
 -3 7 2 0 0.3
 2 -7 -2 0.22 0.15
 -2 7 2 0.08 0.13
 1 -7 -2 0 0.17
 -1 7 2 0.12 0.13
 0 -7 -2 0.01 0.14
 0 7 2 0 0.25
 -1 -7 -2 0.17 0.17
 1 7 2 0.22 0.25
 -2 -7 -2 0.01 0.17
 2 7 2 0 0.26
 -4 -7 -2 0.65 0.39
 -5 -7 -2 0.56 0.24
 -6 -7 -2 0.74 0.3
 4 -8 -2 0 0.7
 -4 8 2 0 0.69
 3 -8 -2 0 0.39
 -3 8 2 0.11 0.67
 2 -8 -2 0.08 0.2
 -2 8 2 0.36 0.34
 -1 8 2 0 0.7
 0 -8 -2 0.27 0.36
 0 8 2 0 0.33
 1 8 2 0.6 0.71
 -2 -8 -2 0.25 0.37
 -10 0 3 0.37 0.3
 -9 0 3 0.88 0.14
 -8 0 3 0.5 0.15
 -7 0 3 4.3 0.19
 -6 0 3 0.05 0.06
 -5 0 3 5.65 0.15
 -4 0 3 57.32 1.19
 -3 0 3 1.13 0.06
 -2 0 3 56.54 0.89
 -1 0 3 28.15 0.49
 0 0 3 17.37 0.33
 1 0 3 62.46 1.1
 2 0 3 31.48 0.5
 3 0 3 1.49 0.09
 4 0 3 1.22 0.14
 5 0 3 1.43 0.1
 6 0 3 1.46 0.12
 7 0 3 1.23 0.17
 8 0 3 0.54 0.15
 9 0 3 0.27 0.18
 10 0 3 0.66 0.4
 -10 1 3 0 0.31
 9 -1 -3 0.23 0.15
 -9 1 3 0.13 0.15
 8 -1 -3 0.3 0.14
 -8 1 3 0.28 0.14
 7 -1 -3 3.42 0.14
 -7 1 3 3.62 0.14
 6 -1 -3 0.47 0.07
 -6 1 3 0.27 0.07
 5 -1 -3 1.57 0.07
 -5 1 3 1.65 0.08
 4 -1 -3 4 0.12
 -4 1 3 4.07 0.13
 3 -1 -3 36.39 0.6
 -3 1 3 36.49 0.64
 2 -1 -3 25.06 0.43
 -2 1 3 25.29 0.4
 1 -1 -3 0.49 0.02
 -1 1 3 0.51 0.02
 0 -1 -3 1.35 0.04
 0 1 3 1.36 0.03
 -1 -1 -3 11.19 0.2
 1 1 3 11.29 0.18
 -2 -1 -3 0.66 0.03
 2 1 3 0.61 0.03
 -3 -1 -3 2.96 0.19
 3 1 3 2.75 0.22
 -4 -1 -3 4.61 0.19
 4 1 3 4.4 0.18
 -5 -1 -3 0.59 0.08
 5 1 3 0.61 0.09
 -6 -1 -3 0.01 0.12
 6 1 3 0.04 0.1
 -7 -1 -3 0.04 0.15
 7 1 3 0 0.15
 -8 -1 -3 0.12 0.14
 8 1 3 0.13 0.15
 -9 -1 -3 0.04 0.19
 9 1 3 0.29 0.19
 -10 -1 -3 0.38 0.44
 10 1 3 0 0.44
 -10 2 3 1.03 0.43
 -9 2 3 0.08 0.21
 8 -2 -3 0.24 0.15
 -8 2 3 0.25 0.32
 7 -2 -3 1.73 0.11
 -7 2 3 1.74 0.15
 6 -2 -3 0.03 0.07
 -6 2 3 0.11 0.09
 5 -2 -3 19.09 0.44
 -5 2 3 20.67 0.58
 4 -2 -3 3.48 0.11
 -4 2 3 3.49 0.1
 3 -2 -3 2.02 0.13
 -3 2 3 2.55 0.14
 2 -2 -3 2.19 0.09
 -2 2 3 2.17 0.08
 1 -2 -3 18.32 0.37
 -1 2 3 19.15 0.38
 0 -2 -3 1.21 0.04
 0 2 3 1.13 0.03
 -1 -2 -3 0.8 0.03
 1 2 3 0.83 0.03
 -2 -2 -3 14.23 0.24
 2 2 3 14.93 0.33
 -3 -2 -3 3.64 0.13
 3 2 3 4.2 0.13
 -4 -2 -3 2.35 0.15
 4 2 3 2.85 0.16
 -5 -2 -3 2.59 0.14
 5 2 3 2.72 0.16
 -6 -2 -3 0.18 0.13
 6 2 3 0.17 0.11
 -7 -2 -3 0.33 0.18
 7 2 3 0.59 0.16
 -8 -2 -3 0.18 0.17
 8 2 3 0.25 0.16
 -9 -2 -3 0.02 0.19
 9 2 3 0.05 0.19
 -10 3 3 0.05 0.47
 9 -3 -3 0.06 0.24
 -9 3 3 0 0.24
 -8 3 3 0.35 0.35
 7 -3 -3 0.19 0.14
 -7 3 3 0.45 0.16
 6 -3 -3 3.63 0.18
 -6 3 3 3.62 0.21
 5 -3 -3 0.93 0.06
 -5 3 3 1.04 0.09
 4 -3 -3 2.81 0.09
 -4 3 3 2.69 0.15
 3 -3 -3 2.14 0.11
 -3 3 3 2.98 0.15
 2 -3 -3 22.68 0.66
 -2 3 3 23.6 0.65
 1 -3 -3 10.21 0.21
 -1 3 3 10.87 0.31
 0 -3 -3 39.79 0.78
 0 3 3 44.34 1.04
 -1 -3 -3 0.85 0.05
 1 3 3 0.93 0.04
 -2 -3 -3 1.1 0.06
 2 3 3 1.04 0.05
 -3 -3 -3 5.92 0.31
 3 3 3 6.35 0.18
 -4 -3 -3 1.31 0.2
 4 3 3 1.52 0.15
 -5 -3 -3 0.66 0.08
 5 3 3 0.7 0.1
 -6 -3 -3 0.57 0.14
 6 3 3 0.46 0.12
 -7 -3 -3 0.88 0.17
 7 3 3 0.85 0.17
 -8 -3 -3 0.08 0.18
 8 3 3 0.24 0.17
 -9 -3 -3 0.27 0.22
 9 3 3 0.14 0.22
 9 -4 -3 0.14 0.27
 -9 4 3 0.1 0.24
 8 -4 -3 0.15 0.2
 -8 4 3 0 0.37
 7 -4 -3 0.42 0.17
 -7 4 3 0.49 0.16
 6 -4 -3 0.1 0.11
 -6 4 3 0.07 0.12
 5 -4 -3 2.32 0.14
 -5 4 3 2.43 0.15
 4 -4 -3 2.48 0.22
 -4 4 3 2.23 0.2
 3 -4 -3 1.01 0.24
 -3 4 3 0.91 0.13
 2 -4 -3 0.98 0.05
 -2 4 3 1 0.07
 1 -4 -3 0.13 0.04
 -1 4 3 0.11 0.06
 0 -4 -3 0.05 0.04
 0 4 3 0.06 0.07
 -1 -4 -3 1.42 0.06
 1 4 3 1.45 0.06
 -2 -4 -3 0.45 0.07
 2 4 3 0.58 0.06
 -3 -4 -3 0.56 0.18
 3 4 3 0.61 0.09
 4 4 3 0.2 0.22
 -5 -4 -3 0.12 0.11
 5 4 3 0.1 0.1
 -6 -4 -3 0.04 0.17
 6 4 3 0.13 0.14
 -7 -4 -3 0.09 0.17
 7 4 3 0.27 0.16
 -8 -4 -3 0.25 0.25
 8 4 3 0.24 0.19
 -9 -4 -3 0.39 0.24
 9 4 3 0.14 0.24
 8 -5 -3 0.22 0.22
 -8 5 3 0.11 0.23
 7 -5 -3 0.39 0.2
 -7 5 3 0.31 0.21
 6 -5 -3 0.36 0.13
 -6 5 3 0.39 0.15
 5 -5 -3 0.01 0.11
 -5 5 3 0 0.11
 4 -5 -3 0.48 0.19
 -4 5 3 0.22 0.17
 3 -5 -3 1.7 0.16
 -3 5 3 1.94 0.17
 2 -5 -3 0.15 0.09
 -2 5 3 0.7 0.18
 1 -5 -3 0.36 0.1
 -1 5 3 0.27 0.08
 0 -5 -3 1.89 0.12
 0 5 3 2.1 0.11
 -1 -5 -3 0.94 0.09
 1 5 3 0.75 0.06
 -2 -5 -3 0.14 0.07
 2 5 3 0.23 0.06
 -3 -5 -3 0.86 0.26
 3 5 3 0.86 0.17
 -4 -5 -3 0.34 0.3
 4 5 3 0.7 0.24
 -5 -5 -3 0.06 0.13
 5 5 3 0.05 0.18
 -6 -5 -3 0 0.2
 6 5 3 0.11 0.14
 -7 -5 -3 0.15 0.2
 7 5 3 0 0.19
 -8 -5 -3 0 0.34
 8 5 3 0.12 0.21
 7 -6 -3 0.16 0.19
 -7 6 3 0.27 0.22
 6 -6 -3 0.03 0.19
 -6 6 3 0.03 0.19
 5 -6 -3 0.22 0.14
 -5 6 3 0.18 0.14
 4 -6 -3 0.63 0.23
 -4 6 3 0.74 0.22
 3 -6 -3 0.02 0.21
 -3 6 3 0.12 0.2
 2 -6 -3 0.62 0.12
 -2 6 3 0.38 0.11
 1 -6 -3 0.43 0.13
 -1 6 3 0.21 0.1
 0 -6 -3 0.01 0.13
 0 6 3 0.14 0.11
 -1 -6 -3 0.25 0.13
 1 6 3 0.31 0.09
 -2 -6 -3 0.12 0.08
 2 6 3 0.02 0.11
 -3 -6 -3 0.48 0.2
 3 6 3 0.37 0.22
 -4 -6 -3 0 0.32
 -5 -6 -3 0.02 0.16
 5 6 3 0.1 0.25
 -6 -6 -3 0.39 0.25
 6 6 3 0.21 0.28
 -7 -6 -3 0.1 0.35
 7 6 3 0 0.38
 6 -7 -3 0 0.26
 -6 7 3 0 0.22
 5 -7 -3 0 0.2
 -5 7 3 0.14 0.17
 4 -7 -3 0 0.34
 -4 7 3 0.34 0.55
 3 -7 -3 0 0.37
 -3 7 3 0 0.32
 2 -7 -3 0.07 0.19
 -2 7 3 0.04 0.14
 1 -7 -3 0.01 0.16
 -1 7 3 0.03 0.13
 0 -7 -3 0.09 0.15
 0 7 3 0.07 0.14
 -1 -7 -3 0.13 0.17
 1 7 3 0 0.14
 -2 -7 -3 0 0.14
 2 7 3 0.08 0.28
 -3 -7 -3 0 0.44
 4 -8 -3 0 0.23
 -4 8 3 0 0.22
 3 -8 -3 0.4 0.39
 -3 8 3 0 0.7
 2 -8 -3 0 0.2
 -2 8 3 0 0.39
 1 -8 -3 0 0.22
 -1 8 3 0 0.37
 0 -8 -3 0.04 0.23
 0 8 3 0 0.33
 -1 -8 -3 0.09 0.23
 1 8 3 0 0.73
 -2 -8 -3 0.09 0.39
 2 8 3 0 0.37
 -10 0 4 0.21 0.41
 -9 0 4 0.08 0.14
 -8 0 4 1.04 0.13
 -7 0 4 1.01 0.14
 -6 0 4 2.94 0.12
 -5 0 4 0.84 0.08
 -4 0 4 15.87 0.45
 -3 0 4 1.93 0.07
 -2 0 4 0.29 0.03
 -1 0 4 5.04 0.09
 0 0 4 240.31 5.88
 1 0 4 2.96 0.06
 2 0 4 116.03 2.27
 3 0 4 1.62 0.18
 4 0 4 0.39 0.13
 5 0 4 0 0.13
 6 0 4 0.55 0.11
 7 0 4 0.46 0.18
 8 0 4 0 0.16
 9 0 4 0.25 0.2
 -10 1 4 0.1 0.43
 9 -1 -4 0.33 0.21
 -9 1 4 0.29 0.22
 8 -1 -4 0.03 0.12
 -8 1 4 0.26 0.18
 7 -1 -4 0.46 0.13
 -7 1 4 0.56 0.14
 6 -1 -4 0.69 0.07
 -6 1 4 0.88 0.18
 5 -1 -4 1.67 0.07
 -5 1 4 1.8 0.1
 4 -1 -4 5.93 0.21
 -4 1 4 6.01 0.18
 3 -1 -4 56.99 1.28
 -3 1 4 56.38 1.08
 2 -1 -4 1.39 0.04
 -2 1 4 1.42 0.03
 1 -1 -4 11.11 0.18
 -1 1 4 11.45 0.19
 0 -1 -4 0.86 0.03
 0 1 4 1.01 0.03
 -1 -1 -4 5.68 0.13
 1 1 4 5.63 0.1
 -2 -1 -4 12.8 0.27
 2 1 4 13.17 0.27
 -3 -1 -4 4.88 0.13
 3 1 4 5.07 0.15
 -4 -1 -4 2.31 0.15
 4 1 4 2.3 0.14
 -5 -1 -4 3.75 0.16
 5 1 4 3.31 0.15
 -6 -1 -4 0.57 0.13
 6 1 4 0.44 0.11
 -7 -1 -4 0.33 0.16
 7 1 4 0.1 0.18
 -8 -1 -4 0.45 0.17
 8 1 4 0.88 0.18
 -9 -1 -4 0.25 0.21
 9 1 4 0.25 0.2
 -10 2 4 0.1 0.42
 -9 2 4 0.12 0.2
 8 -2 -4 0.12 0.14
 -8 2 4 0.44 0.2
 7 -2 -4 0.29 0.11
 -7 2 4 0.28 0.14
 6 -2 -4 3.52 0.11
 -6 2 4 3.27 0.16
 5 -2 -4 5.19 0.13
 -5 2 4 5.44 0.19
 4 -2 -4 4 0.13
 -4 2 4 4.47 0.18
 3 -2 -4 2.41 0.09
 -3 2 4 2.58 0.06
 2 -2 -4 2.61 0.07
 -2 2 4 2.4 0.07
 1 -2 -4 40.08 1.15
 -1 2 4 40.72 0.75
 0 -2 -4 8.47 0.23
 0 2 4 9.19 0.22
 -1 -2 -4 0.56 0.04
 1 2 4 0.6 0.03
 -2 -2 -4 2.76 0.07
 2 2 4 2.89 0.07
 -3 -2 -4 5.14 0.27
 3 2 4 5.62 0.2
 -4 -2 -4 1.19 0.1
 4 2 4 1.25 0.1
 -5 -2 -4 0.79 0.1
 5 2 4 0.6 0.1
 -6 -2 -4 1.5 0.17
 6 2 4 1.56 0.13
 -7 -2 -4 0.34 0.18
 7 2 4 0.38 0.19
 8 2 4 0.15 0.19
 -9 -2 -4 0.47 0.22
 9 2 4 0.1 0.21
 9 -3 -4 0.86 0.24
 -9 3 4 0.25 0.22
 7 -3 -4 0.47 0.15
 -7 3 4 0.49 0.14
 6 -3 -4 2.58 0.16
 -6 3 4 2.91 0.15
 5 -3 -4 0.04 0.09
 -5 3 4 0 0.09
 4 -3 -4 3.73 0.3
 -4 3 4 3.64 0.32
 3 -3 -4 0 0.11
 -3 3 4 0.48 0.12
 2 -3 -4 10.57 0.33
 -2 3 4 10.68 0.31
 1 -3 -4 1.25 0.08
 -1 3 4 1.26 0.07
 0 -3 -4 10.38 0.28
 0 3 4 11.21 0.23
 -1 -3 -4 3.33 0.09
 1 3 4 3.52 0.09
 -2 -3 -4 4.25 0.16
 2 3 4 4.35 0.1
 -3 -3 -4 2.73 0.15
 3 3 4 3.24 0.13
 -4 -3 -4 7.29 0.36
 4 3 4 8.08 0.23
 -5 -3 -4 0.29 0.1
 5 3 4 0.51 0.11
 -6 -3 -4 2.07 0.16
 6 3 4 1.63 0.15
 -7 -3 -4 0.11 0.2
 7 3 4 0.15 0.17
 -8 -3 -4 0.23 0.19
 8 3 4 0.27 0.18
 -9 -3 -4 0.06 0.24
 9 3 4 0.38 0.24
 9 -4 -4 0.2 0.26
 -9 4 4 0.02 0.25
 8 -4 -4 0.4 0.2
 -8 4 4 0.72 0.4
 7 -4 -4 0 0.16
 -7 4 4 0.1 0.17
 6 -4 -4 0.68 0.17
 -6 4 4 0.65 0.13
 5 -4 -4 0.69 0.1
 -5 4 4 0.8 0.12
 4 -4 -4 0.24 0.15
 -4 4 4 0 0.16
 3 -4 -4 0 0.14
 -3 4 4 0.42 0.15
 2 -4 -4 0.3 0.08
 -2 4 4 0.2 0.07
 1 -4 -4 0.42 0.07
 -1 4 4 0.55 0.07
 0 -4 -4 3.04 0.11
 0 4 4 2.99 0.13
 -1 -4 -4 0.17 0.08
 1 4 4 0.08 0.05
 -2 -4 -4 2.01 0.12
 2 4 4 2.21 0.08
 -3 -4 -4 0.17 0.15
 3 4 4 0.35 0.13
 -4 -4 -4 0.71 0.24
 4 4 4 0.95 0.27
 -5 -4 -4 0.13 0.12
 5 4 4 0.27 0.12
 -6 -4 -4 0 0.18
 6 4 4 0.31 0.14
 -7 -4 -4 0 0.25
 7 4 4 0.18 0.26
 -8 -4 -4 0.02 0.2
 8 4 4 0.01 0.21
 8 -5 -4 0.34 0.23
 -8 5 4 0.37 0.46
 7 -5 -4 0.21 0.2
 -7 5 4 0.04 0.21
 6 -5 -4 0 0.14
 -6 5 4 0.01 0.14
 5 -5 -4 0.57 0.12
 -5 5 4 0.47 0.13
 4 -5 -4 0.38 0.2
 -4 5 4 0.53 0.18
 3 -5 -4 3.01 0.21
 -3 5 4 3.43 0.2
 2 -5 -4 1.68 0.12
 -2 5 4 1.63 0.11
 1 -5 -4 0.26 0.09
 -1 5 4 0.46 0.08
 0 -5 -4 1.68 0.13
 0 5 4 1.7 0.12
 -1 -5 -4 0.53 0.07
 1 5 4 0.41 0.09
 -2 -5 -4 0.63 0.08
 2 5 4 0.68 0.09
 -3 -5 -4 0.11 0.24
 3 5 4 0.21 0.14
 -4 -5 -4 0 0.33
 4 5 4 0.24 0.22
 -5 -5 -4 0.15 0.15
 5 5 4 0.26 0.13
 -6 -5 -4 0.04 0.23
 6 5 4 0.05 0.16
 -7 -5 -4 0.3 0.24
 7 5 4 0 0.22
 7 -6 -4 0.31 0.26
 -7 6 4 0 0.25
 6 -6 -4 0.17 0.22
 -6 6 4 0.08 0.17
 5 -6 -4 0.02 0.16
 -5 6 4 0.26 0.16
 4 -6 -4 0 0.26
 -4 6 4 0.1 0.23
 3 -6 -4 0.14 0.22
 -3 6 4 0.01 0.21
 2 -6 -4 0.17 0.12
 -2 6 4 0.02 0.11
 1 -6 -4 0 0.13
 -1 6 4 0.11 0.11
 0 -6 -4 1.04 0.15
 0 6 4 1.48 0.14
 -1 -6 -4 0.13 0.13
 1 6 4 0.17 0.1
 -2 -6 -4 0.77 0.14
 2 6 4 0.78 0.12
 -3 -6 -4 0.56 0.36
 3 6 4 0.47 0.23
 -4 -6 -4 0 0.41
 -5 -6 -4 0.07 0.14
 -6 -6 -4 0.7 0.65
 6 -7 -4 0.03 0.25
 -6 7 4 0.04 0.23
 5 -7 -4 0.05 0.2
 -5 7 4 0.09 0.19
 4 -7 -4 0 0.34
 -4 7 4 0 0.31
 3 -7 -4 0.29 0.52
 -3 7 4 0.51 0.55
 2 -7 -4 0.13 0.15
 -2 7 4 0 0.13
 1 -7 -4 0.02 0.17
 -1 7 4 0.01 0.16
 0 -7 -4 0 0.22
 0 7 4 0 0.18
 -1 -7 -4 0.18 0.19
 1 7 4 0.05 0.16
 -2 -7 -4 0.31 0.18
 2 7 4 0.31 0.16
 -5 -7 -4 0 0.46
 3 -8 -4 1 0.7
 -3 8 4 0 0.37
 2 -8 -4 0.05 0.21
 -2 8 4 0 0.2
 1 -8 -4 0 0.23
 -1 8 4 0 0.4
 0 -8 -4 0.11 0.27
 0 8 4 0 0.37
 -1 -8 -4 0 0.24
 1 8 4 0.27 0.41
 -2 -8 -4 0 0.25
 2 8 4 0 0.4
 -10 0 5 1.36 0.41
 -9 0 5 0.56 0.21
 -8 0 5 0.26 0.19
 -7 0 5 1.23 0.14
 -6 0 5 0.03 0.07
 -5 0 5 1.04 0.07
 -4 0 5 7.44 0.19
 -3 0 5 50.43 1
 -2 0 5 6.08 0.13
 -1 0 5 60.69 1.15
 0 0 5 45.79 0.8
 1 0 5 20.91 0.37
 2 0 5 26.62 0.53
 3 0 5 3.06 0.13
 4 0 5 0.36 0.12
 5 0 5 0.03 0.09
 6 0 5 0.13 0.11
 7 0 5 0 0.18
 8 0 5 0.45 0.18
 9 0 5 0.06 0.22
 -10 1 5 0.6 0.4
 9 -1 -5 0.19 0.21
 -9 1 5 0.23 0.22
 8 -1 -5 0.42 0.12
 -8 1 5 0.49 0.2
 7 -1 -5 0.52 0.13
 -7 1 5 0.73 0.15
 6 -1 -5 1.41 0.09
 -6 1 5 1.46 0.09
 5 -1 -5 3.08 0.11
 -5 1 5 3.26 0.11
 4 -1 -5 0.61 0.08
 -4 1 5 0.81 0.11
 3 -1 -5 6.85 0.25
 -3 1 5 6.99 0.16
 2 -1 -5 9.81 0.23
 -2 1 5 9.93 0.23
 1 -1 -5 6.41 0.13
 -1 1 5 6.57 0.13
 0 -1 -5 34.15 0.77
 0 1 5 36.86 0.91
 -1 -1 -5 32.16 0.66
 1 1 5 32.91 0.51
 -2 -1 -5 1.51 0.07
 2 1 5 1.75 0.08
 -3 -1 -5 4.16 0.2
 3 1 5 4.34 0.17
 4 1 5 2.08 0.15
 -5 -1 -5 2.92 0.16
 5 1 5 2.86 0.15
 -6 -1 -5 0.95 0.13
 6 1 5 0.52 0.12
 -7 -1 -5 0.45 0.18
 7 1 5 0.42 0.18
 -8 -1 -5 0.2 0.19
 8 1 5 0.56 0.19
 -9 -1 -5 0.17 0.24
 9 1 5 0.32 0.24
 -10 2 5 0.48 0.46
 9 -2 -5 0.81 0.22
 -9 2 5 0.97 0.22
 8 -2 -5 1.14 0.17
 -8 2 5 0.83 0.22
 7 -2 -5 1.46 0.17
 -7 2 5 1.33 0.16
 6 -2 -5 0.48 0.07
 -6 2 5 0.66 0.1
 5 -2 -5 5.59 0.15
 -5 2 5 6.09 0.27
 4 -2 -5 3.1 0.11
 -4 2 5 3.15 0.16
 3 -2 -5 1.2 0.07
 -3 2 5 1.23 0.12
 2 -2 -5 2.56 0.08
 -2 2 5 2.85 0.08
 1 -2 -5 11.15 0.27
 -1 2 5 11.78 0.2
 0 -2 -5 0.21 0.04
 0 2 5 0.25 0.03
 -1 -2 -5 1.26 0.06
 1 2 5 1.28 0.04
 -2 -2 -5 5.23 0.13
 2 2 5 5.49 0.12
 -3 -2 -5 16.99 0.52
 3 2 5 17.68 0.42
 -4 -2 -5 3.22 0.26
 4 2 5 3.55 0.19
 -5 -2 -5 3.96 0.18
 5 2 5 3.62 0.17
 -6 -2 -5 0.54 0.13
 6 2 5 0.28 0.14
 -7 -2 -5 0.31 0.18
 7 2 5 0.05 0.2
 -8 -2 -5 0.27 0.19
 8 2 5 0.32 0.2
 -9 -2 -5 0 0.25
 9 2 5 0.03 0.23
 9 -3 -5 0.18 0.22
 -9 3 5 0.15 0.25
 8 -3 -5 0.22 0.31
 -8 3 5 0.31 0.33
 7 -3 -5 0.42 0.15
 -7 3 5 0.46 0.15
 6 -3 -5 0.54 0.11
 -6 3 5 0.75 0.13
 5 -3 -5 5.19 0.21
 -5 3 5 5.68 0.21
 4 -3 -5 0 0.15
 -4 3 5 0.27 0.15
 3 -3 -5 0.57 0.13
 -3 3 5 0.87 0.13
 2 -3 -5 2.98 0.14
 -2 3 5 3.1 0.13
 1 -3 -5 2.9 0.13
 -1 3 5 2.35 0.1
 0 -3 -5 0.24 0.05
 0 3 5 0.33 0.06
 -1 -3 -5 0.57 0.07
 1 3 5 0.57 0.04
 -2 -3 -5 6.55 0.22
 2 3 5 6.82 0.15
 -3 -3 -5 0.09 0.14
 3 3 5 0.26 0.12
 -4 -3 -5 0.83 0.16
 -5 -3 -5 0.06 0.12
 5 3 5 0.08 0.11
 -6 -3 -5 0.62 0.15
 6 3 5 0.73 0.15
 7 3 5 0.19 0.19
 -8 -3 -5 0.19 0.21
 8 3 5 0.06 0.21
 9 -4 -5 0.14 0.25
 -9 4 5 0.21 0.26
 8 -4 -5 0.43 0.28
 -8 4 5 0 0.26
 7 -4 -5 0.3 0.17
 -7 4 5 0.17 0.3
 6 -4 -5 0.12 0.18
 -6 4 5 0.18 0.13
 5 -4 -5 1.22 0.13
 -5 4 5 1.7 0.13
 4 -4 -5 0.87 0.18
 -4 4 5 0.56 0.16
 3 -4 -5 2.15 0.17
 -3 4 5 2.02 0.16
 2 -4 -5 0.68 0.08
 -2 4 5 1.11 0.09
 1 -4 -5 0.12 0.08
 -1 4 5 0.35 0.08
 0 -4 -5 1.91 0.19
 0 4 5 1.46 0.18
 -1 -4 -5 0.59 0.09
 1 4 5 0.68 0.06
 -2 -4 -5 4.18 0.18
 2 4 5 4.36 0.12
 -3 -4 -5 1.51 0.18
 3 4 5 1.78 0.12
 -4 -4 -5 1.47 0.21
 4 4 5 1.57 0.3
 -5 -4 -5 0.35 0.13
 5 4 5 0.6 0.14
 -6 -4 -5 0 0.22
 6 4 5 0.02 0.16
 -7 -4 -5 0.15 0.22
 7 4 5 0.1 0.22
 -8 -4 -5 0.42 0.24
 8 4 5 0.22 0.23
 8 -5 -5 0.07 0.23
 -8 5 5 0.33 0.32
 7 -5 -5 0.43 0.29
 -7 5 5 0 0.21
 6 -5 -5 0.16 0.28
 -6 5 5 0 0.31
 5 -5 -5 0.04 0.13
 -5 5 5 0.12 0.12
 4 -5 -5 0.43 0.26
 -4 5 5 0 0.2
 3 -5 -5 0.35 0.19
 -3 5 5 0.14 0.17
 2 -5 -5 0.07 0.1
 -2 5 5 0 0.09
 1 -5 -5 0.91 0.12
 -1 5 5 1.56 0.11
 0 -5 -5 0.95 0.13
 0 5 5 1.26 0.12
 -1 -5 -5 1.5 0.12
 1 5 5 1.73 0.12
 -2 -5 -5 1.1 0.12
 2 5 5 0.85 0.11
 -3 -5 -5 0.01 0.22
 3 5 5 0.35 0.2
 -4 -5 -5 0.3 0.37
 4 5 5 0.25 0.33
 -5 -5 -5 0.52 0.15
 5 5 5 0.5 0.21
 -6 -5 -5 0.18 0.36
 6 5 5 0.51 0.17
 -7 -5 -5 0.51 0.27
 7 5 5 0.24 0.24
 7 -6 -5 0.21 0.27
 -7 6 5 0.13 0.26
 6 -6 -5 0.14 0.18
 -6 6 5 0.02 0.18
 5 -6 -5 0.01 0.15
 -5 6 5 0.02 0.15
 3 -6 -5 0.5 0.24
 -3 6 5 0.4 0.22
 2 -6 -5 0 0.13
 -2 6 5 0.09 0.12
 1 -6 -5 1.3 0.15
 -1 6 5 1.76 0.14
 0 -6 -5 0.02 0.16
 0 6 5 0.02 0.13
 -1 -6 -5 0.56 0.14
 1 6 5 0.4 0.12
 -2 -6 -5 0.22 0.14
 2 6 5 0.29 0.12
 -3 -6 -5 0 0.28
 3 6 5 0.41 0.26
 -5 -6 -5 0.1 0.19
 -6 -6 -5 0.42 0.25
 5 -7 -5 0.16 0.21
 -5 7 5 0.02 0.2
 4 -7 -5 0 0.36
 -4 7 5 0 0.33
 3 -7 -5 0 0.32
 -3 7 5 0 0.31
 2 -7 -5 0.12 0.16
 -2 7 5 0.24 0.33
 1 -7 -5 0 0.17
 -1 7 5 0 0.14
 0 -7 -5 0 0.38
 0 7 5 0.02 0.15
 1 7 5 0.16 0.16
 -2 -7 -5 0.23 0.18
 2 7 5 0 0.17
 -3 -7 -5 0.1 0.36
 -4 -7 -5 0.11 0.6
 2 -8 -5 0.16 0.21
 -2 8 5 0 0.21
 1 -8 -5 0 0.25
 -1 8 5 0.39 0.21
 0 -8 -5 0 0.3
 0 8 5 0 0.36
 -1 -8 -5 0.14 0.25
 1 8 5 0.06 0.42
 -9 0 6 0.54 0.22
 -8 0 6 1.24 0.21
 -7 0 6 0.3 0.15
 -6 0 6 2.61 0.11
 -5 0 6 2.21 0.09
 -4 0 6 0.2 0.08
 -3 0 6 13.05 0.32
 -2 0 6 1.55 0.06
 -1 0 6 0.71 0.04
 0 0 6 11.84 0.3
 1 0 6 4.59 0.16
 2 0 6 1.88 0.07
 3 0 6 6.87 0.23
 4 0 6 1.85 0.22
 5 0 6 14.82 0.44
 6 0 6 0.37 0.13
 7 0 6 4.72 0.27
 8 0 6 0.18 0.21
 9 0 6 0.95 0.26
 -10 1 6 0.33 0.43
 9 -1 -6 0.77 0.22
 8 -1 -6 0.14 0.15
 -8 1 6 0.36 0.22
 7 -1 -6 0.43 0.15
 -7 1 6 0.44 0.16
 6 -1 -6 2.64 0.12
 -6 1 6 2.51 0.14
 5 -1 -6 6.31 0.17
 -5 1 6 6.08 0.17
 4 -1 -6 0.13 0.08
 -4 1 6 0.16 0.09
 3 -1 -6 15.93 0.38
 -3 1 6 15.44 0.37
 2 -1 -6 0.89 0.04
 -2 1 6 0.9 0.04
 1 -1 -6 12.01 0.24
 -1 1 6 12.18 0.25
 0 -1 -6 2.17 0.09
 0 1 6 2.11 0.06
 -1 -1 -6 17.58 0.52
 1 1 6 19.04 0.37
 -2 -1 -6 0.6 0.06
 2 1 6 0.68 0.05
 -3 -1 -6 8.19 0.46
 3 1 6 8.2 0.31
 -4 -1 -6 0.45 0.15
 -5 -1 -6 0.95 0.12
 5 1 6 0.91 0.12
 -6 -1 -6 1.19 0.15
 6 1 6 1.05 0.14
 7 1 6 0.1 0.23
 -8 -1 -6 0.5 0.21
 8 1 6 0.28 0.22
 -9 -1 -6 0 0.27
 9 1 6 0.18 0.25
 9 -2 -6 0.33 0.23
 -9 2 6 0 0.24
 8 -2 -6 0.64 0.16
 -8 2 6 0.02 0.31
 7 -2 -6 0.26 0.16
 -7 2 6 0.05 0.17
 6 -2 -6 0.45 0.11
 -6 2 6 0.03 0.11
 5 -2 -6 1.14 0.1
 -5 2 6 0.91 0.1
 4 -2 -6 3.33 0.24
 3 -2 -6 1.04 0.1
 -3 2 6 1.14 0.15
 2 -2 -6 4.83 0.13
 -2 2 6 4.94 0.17
 1 -2 -6 10.04 0.25
 -1 2 6 11.08 0.19
 0 -2 -6 2.48 0.1
 0 2 6 2.89 0.07
 -1 -2 -6 24.16 0.58
 1 2 6 25.63 0.5
 -2 -2 -6 2.99 0.13
 2 2 6 3.02 0.09
 -3 -2 -6 17.82 0.57
 3 2 6 17.82 0.45
 -4 -2 -6 1.52 0.27
 -5 -2 -6 1.56 0.14
 5 2 6 2.11 0.15
 -6 -2 -6 0.19 0.14
 6 2 6 0.22 0.14
 -8 -2 -6 0.08 0.21
 8 2 6 0.16 0.21
 9 -3 -6 0.45 0.25
 -9 3 6 0 0.24
 8 -3 -6 1.41 0.37
 -8 3 6 1.24 0.26
 7 -3 -6 0.3 0.16
 -7 3 6 0.22 0.18
 6 -3 -6 0.3 0.11
 -6 3 6 0.24 0.18
 5 -3 -6 4.53 0.21
 -5 3 6 4.89 0.19
 4 -3 -6 0.95 0.17
 -4 3 6 1.02 0.15
 3 -3 -6 5.14 0.38
 -3 3 6 5.91 0.23
 2 -3 -6 8.54 0.38
 1 -3 -6 0.25 0.08
 -1 3 6 0.33 0.07
 0 -3 -6 9.92 0.34
 0 3 6 10.39 0.23
 -1 -3 -6 1.98 0.18
 1 3 6 2.09 0.09
 -2 -3 -6 0.28 0.08
 2 3 6 0.45 0.06
 -3 -3 -6 3.71 0.21
 3 3 6 4.17 0.18
 -4 -3 -6 0 0.25
 4 3 6 0.45 0.19
 -5 -3 -6 0.8 0.13
 5 3 6 0.59 0.13
 -6 -3 -6 0 0.15
 6 3 6 0.03 0.16
 -7 -3 -6 0.24 0.23
 7 3 6 0 0.21
 -8 -3 -6 0.07 0.24
 8 3 6 0.18 0.23
 8 -4 -6 0.38 0.29
 -8 4 6 0.12 0.28
 7 -4 -6 0.25 0.42
 -7 4 6 0.03 0.17
 6 -4 -6 0.19 0.24
 -6 4 6 0.37 0.2
 5 -4 -6 0.27 0.12
 -5 4 6 0.07 0.11
 4 -4 -6 2.1 0.22
 -4 4 6 2.1 0.19
 3 -4 -6 1.66 0.19
 -3 4 6 1.56 0.17
 2 -4 -6 1.25 0.11
 -2 4 6 1.64 0.11
 1 -4 -6 2.65 0.17
 -1 4 6 3.28 0.14
 0 -4 -6 0 0.1
 0 4 6 0.07 0.09
 -1 -4 -6 2.36 0.14
 1 4 6 2.95 0.14
 -2 -4 -6 1.22 0.12
 2 4 6 1.63 0.09
 -3 -4 -6 1.81 0.2
 3 4 6 2.19 0.14
 -4 -4 -6 1.44 0.31
 4 4 6 1.57 0.23
 -5 -4 -6 0.86 0.16
 5 4 6 0.97 0.15
 -6 -4 -6 0.12 0.19
 6 4 6 0.13 0.17
 -7 -4 -6 0.64 0.25
 7 4 6 0.25 0.23
 8 -5 -6 0.15 0.22
 -8 5 6 0.08 0.23
 7 -5 -6 0.31 0.24
 -7 5 6 0 0.2
 6 -5 -6 0.19 0.18
 -6 5 6 0.41 0.24
 5 -5 -6 0.11 0.13
 -5 5 6 0.27 0.15
 4 -5 -6 0 0.24
 -4 5 6 0.01 0.19
 3 -5 -6 0.58 0.19
 -3 5 6 1.28 0.2
 2 -5 -6 0.92 0.12
 -2 5 6 1.38 0.12
 1 -5 -6 1.94 0.17
 -1 5 6 2.45 0.14
 0 -5 -6 0.11 0.13
 0 5 6 0.22 0.11
 -1 -5 -6 1.83 0.16
 1 5 6 2.04 0.13
 -2 -5 -6 0.54 0.13
 2 5 6 0.44 0.12
 -3 -5 -6 0.58 0.24
 3 5 6 0.75 0.24
 -4 -5 -6 0.63 0.36
 -5 -5 -6 0.1 0.26
 -6 -5 -6 0.43 0.22
 6 5 6 0.43 0.3
 6 -6 -6 0.28 0.4
 -6 6 6 0.22 0.2
 5 -6 -6 0.03 0.17
 -5 6 6 0.01 0.17
 4 -6 -6 0 0.31
 -4 6 6 0.18 0.28
 -3 6 6 0 0.27
 2 -6 -6 0.05 0.13
 -2 6 6 0.04 0.12
 1 -6 -6 0.03 0.14
 -1 6 6 0 0.13
 0 -6 -6 0.13 0.16
 0 6 6 0.16 0.15
 -1 -6 -6 0.03 0.15
 1 6 6 0.13 0.13
 -2 -6 -6 0.11 0.16
 2 6 6 0.04 0.13
 -3 -6 -6 0.15 0.44
 3 6 6 0.21 0.51
 -4 -6 -6 0.49 0.51
 -5 -6 -6 0.53 0.23
 5 -7 -6 0.09 0.23
 -5 7 6 0.18 0.21
 4 -7 -6 0 0.4
 -4 7 6 0 0.36
 3 -7 -6 0 0.32
 -3 7 6 0.64 0.31
 2 -7 -6 0.03 0.17
 -2 7 6 0.01 0.17
 1 -7 -6 0.01 0.21
 -1 7 6 0.07 0.17
 0 -7 -6 0.17 0.22
 0 7 6 0 0.18
 -1 -7 -6 0 0.2
 1 7 6 0.02 0.17
 -2 -7 -6 0.16 0.22
 2 7 6 0.2 0.18
 -3 -7 -6 0 0.56
 -8 0 7 0.17 0.33
 -7 0 7 6.75 0.26
 -6 0 7 1.44 0.09
 -5 0 7 9.34 0.24
 -4 0 7 0.64 0.1
 -3 0 7 0.16 0.09
 -2 0 7 8.69 0.21
 -1 0 7 1.19 0.06
 0 0 7 2.41 0.09
 1 0 7 0.2 0.07
 2 0 7 1.22 0.08
 4 0 7 3.53 0.22
 5 0 7 0.38 0.13
 6 0 7 1.09 0.15
 7 0 7 0.09 0.25
 8 0 7 0.06 0.23
 -9 1 7 0.27 0.22
 8 -1 -7 2.21 0.19
 -8 1 7 2.81 0.25
 7 -1 -7 0.18 0.16
 -7 1 7 0.3 0.16
 6 -1 -7 2.52 0.12
 -6 1 7 2.89 0.2
 5 -1 -7 2.94 0.11
 -5 1 7 2.73 0.14
 4 -1 -7 3.73 0.15
 -4 1 7 3.85 0.18
 3 -1 -7 14.55 0.43
 -3 1 7 14.67 0.58
 2 -1 -7 6.31 0.16
 -2 1 7 6.77 0.17
 1 -1 -7 10.29 0.25
 -1 1 7 10.32 0.25
 0 -1 -7 2.04 0.11
 0 1 7 2.34 0.09
 -1 -1 -7 5.41 0.2
 1 1 7 5.19 0.12
 -2 -1 -7 3.31 0.15
 2 1 7 3.3 0.12
 -3 -1 -7 3.63 0.28
 3 1 7 3.46 0.29
 -4 -1 -7 3.58 0.21
 4 1 7 5.06 0.25
 -5 -1 -7 1.08 0.14
 5 1 7 1.29 0.14
 -6 -1 -7 0.99 0.15
 6 1 7 1.12 0.17
 -7 -1 -7 0.07 0.25
 7 1 7 0.25 0.24
 -8 -1 -7 0.02 0.22
 8 1 7 0 0.24
 9 -2 -7 0.11 0.22
 -9 2 7 0.07 0.21
 8 -2 -7 0.51 0.17
 -8 2 7 0.23 0.34
 7 -2 -7 0.39 0.19
 -7 2 7 0 0.18
 6 -2 -7 0.55 0.12
 -6 2 7 0.33 0.12
 5 -2 -7 5.37 0.22
 -5 2 7 5.09 0.21
 4 -2 -7 3.96 0.41
 -4 2 7 4.07 0.2
 3 -2 -7 10 0.39
 -3 2 7 9.93 0.59
 2 -2 -7 2.72 0.09
 -2 2 7 2.69 0.12
 1 -2 -7 3.18 0.15
 -1 2 7 3.75 0.1
 0 -2 -7 2.09 0.12
 0 2 7 2.37 0.08
 -1 -2 -7 0.54 0.08
 1 2 7 0.84 0.07
 -2 -2 -7 2.18 0.13
 2 2 7 1.96 0.08
 -3 -2 -7 0.41 0.17
 3 2 7 0.22 0.23
 -4 -2 -7 0.58 0.26
 4 2 7 0.42 0.21
 -5 -2 -7 0 0.13
 5 2 7 0.04 0.13
 -6 -2 -7 0.1 0.16
 6 2 7 0.15 0.17
 -7 -2 -7 0 0.25
 7 2 7 0.16 0.26
 -8 -2 -7 0.06 0.26
 8 2 7 0.08 0.24
 9 -3 -7 0.05 0.25
 -9 3 7 0 0.26
 8 -3 -7 0.94 0.28
 -8 3 7 0.16 0.26
 7 -3 -7 0 0.19
 -7 3 7 0 0.43
 6 -3 -7 0.01 0.13
 -6 3 7 0.18 0.19
 5 -3 -7 1.13 0.13
 -5 3 7 1.02 0.13
 4 -3 -7 0.06 0.18
 -4 3 7 0.11 0.16
 3 -3 -7 2.12 0.19
 -3 3 7 2.47 0.18
 2 -3 -7 10.92 0.35
 -2 3 7 11.67 0.35
 1 -3 -7 0.94 0.1
 -1 3 7 1.45 0.1
 0 -3 -7 26.71 0.88
 0 3 7 24.76 0.76
 -1 -3 -7 2.67 0.15
 1 3 7 3 0.1
 -2 -3 -7 7.95 0.28
 2 3 7 8.64 0.19
 -3 -3 -7 2.22 0.23
 3 3 7 2.36 0.2
 -4 -3 -7 0.26 0.28
 4 3 7 0.16 0.22
 -5 -3 -7 0.21 0.15
 5 3 7 0.18 0.14
 -6 -3 -7 0.01 0.18
 6 3 7 0.15 0.18
 -7 -3 -7 0.09 0.24
 7 3 7 0.11 0.24
 8 -4 -7 0.12 0.3
 -8 4 7 0 0.29
 7 -4 -7 0 0.22
 -7 4 7 0.1 0.18
 6 -4 -7 0.29 0.3
 -6 4 7 0.4 0.31
 5 -4 -7 0.59 0.14
 -5 4 7 0.67 0.13
 4 -4 -7 1.69 0.24
 -4 4 7 2.12 0.21
 3 -4 -7 0.71 0.21
 -3 4 7 1.41 0.19
 2 -4 -7 1.63 0.14
 -2 4 7 1.44 0.11
 1 -4 -7 1.03 0.13
 -1 4 7 1.22 0.11
 0 -4 -7 0.19 0.12
 0 4 7 0.25 0.11
 -1 -4 -7 0.91 0.14
 1 4 7 0.94 0.1
 -2 -4 -7 1.48 0.13
 2 4 7 1.67 0.13
 -3 -4 -7 0.53 0.21
 -4 -4 -7 0.89 0.34
 -5 -4 -7 0.28 0.22
 5 4 7 0.08 0.16
 -6 -4 -7 0.14 0.21
 6 4 7 0.16 0.31
 -7 -4 -7 0.1 0.27
 7 4 7 0.11 0.27
 7 -5 -7 0 0.26
 -7 5 7 0.07 0.24
 6 -5 -7 0.98 0.37
 -6 5 7 0.96 0.26
 5 -5 -7 0.08 0.16
 -5 5 7 0.08 0.15
 4 -5 -7 0.89 0.28
 -4 5 7 1.33 0.28
 3 -5 -7 0.79 0.25
 -3 5 7 2.35 0.24
 2 -5 -7 0.04 0.12
 -2 5 7 0.21 0.11
 1 -5 -7 0.85 0.14
 -1 5 7 1.14 0.12
 0 -5 -7 0.03 0.14
 0 5 7 0.2 0.12
 -1 -5 -7 0.45 0.14
 1 5 7 0.2 0.12
 -2 -5 -7 0.05 0.14
 2 5 7 0.09 0.12
 -5 -5 -7 0.01 0.2
 -6 -5 -7 0.56 0.25
 6 -6 -7 0 0.43
 -6 6 7 0.55 0.32
 5 -6 -7 0.16 0.19
 -5 6 7 0.31 0.19
 4 -6 -7 0 0.35
 -4 6 7 0.16 0.31
 3 -6 -7 0 0.26
 -3 6 7 0.05 0.27
 2 -6 -7 0.03 0.16
 -2 6 7 0.15 0.2
 -1 6 7 0.07 0.14
 0 -6 -7 0.06 0.29
 0 6 7 0.2 0.29
 -1 -6 -7 0.05 0.18
 1 6 7 0.09 0.2
 -2 -6 -7 0.19 0.18
 2 6 7 0.15 0.17
 -3 -6 -7 0.26 0.42
 -4 -6 -7 0.66 0.58
 -5 -6 -7 0.03 0.35
 4 -7 -7 0.1 0.24
 -4 7 7 0.04 0.21
 3 -7 -7 0 0.37
 -3 7 7 0.01 0.35
 2 -7 -7 0.02 0.19
 -2 7 7 0.34 0.2
 1 -7 -7 0 0.23
 -1 7 7 0.08 0.18
 0 -7 -7 0.62 0.23
 0 7 7 0.23 0.18
 -1 -7 -7 0.07 0.22
 1 7 7 0.31 0.2
 -2 -7 -7 0.2 0.23
 2 7 7 0.42 0.21
 -9 0 8 0 0.43
 -7 0 8 1.62 0.19
 -6 0 8 0.59 0.18
 -5 0 8 0.79 0.08
 -4 0 8 5.53 0.19
 -3 0 8 0.66 0.1
 -2 0 8 9.66 0.24
 -1 0 8 1.91 0.08
 0 0 8 0.23 0.06
 1 0 8 1.16 0.1
 2 0 8 1.35 0.09
 3 0 8 0 0.17
 4 0 8 0.01 0.21
 5 0 8 0.12 0.13
 6 0 8 0.11 0.22
 7 0 8 0.16 0.27
 8 0 8 0.05 0.27
 9 -1 -8 0.48 0.47
 -9 1 8 0.01 0.21
 8 -1 -8 0 0.4
 -8 1 8 0 0.25
 7 -1 -8 0.55 0.41
 -7 1 8 0.28 0.18
 6 -1 -8 0.12 0.12
 -6 1 8 0.61 0.19
 5 -1 -8 1.45 0.13
 -5 1 8 1.51 0.12
 4 -1 -8 0.9 0.12
 -4 1 8 1.12 0.17
 3 -1 -8 3.88 0.15
 -3 1 8 3.67 0.37
 2 -1 -8 1.43 0.07
 -2 1 8 1.18 0.07
 1 -1 -8 3.02 0.12
 -1 1 8 3.12 0.11
 0 -1 -8 3.83 0.18
 0 1 8 3.84 0.13
 -1 -1 -8 0.75 0.1
 1 1 8 0.73 0.06
 -2 -1 -8 1.73 0.13
 2 1 8 1.68 0.09
 -3 -1 -8 0.96 0.24
 3 1 8 0.92 0.19
 -4 -1 -8 0.73 0.21
 4 1 8 0.68 0.23
 -5 -1 -8 0.04 0.15
 5 1 8 0.18 0.14
 -6 -1 -8 0.11 0.18
 6 1 8 0.06 0.18
 -7 -1 -8 0.02 0.27
 7 1 8 0.05 0.27
 9 -2 -8 0.07 0.47
 -9 2 8 0 0.23
 8 -2 -8 0.99 0.41
 -8 2 8 0.46 0.27
 7 -2 -8 0.01 0.21
 -7 2 8 0 0.2
 6 -2 -8 0.37 0.14
 -6 2 8 0.07 0.19
 5 -2 -8 0.97 0.13
 -5 2 8 0.82 0.11
 4 -2 -8 1.33 0.2
 -4 2 8 1.68 0.18
 3 -2 -8 0.18 0.18
 -3 2 8 0.13 0.15
 2 -2 -8 2.69 0.15
 -2 2 8 3.13 0.15
 1 -2 -8 5.66 0.22
 -1 2 8 5.39 0.16
 0 -2 -8 1.93 0.13
 0 2 8 1.83 0.1
 -1 -2 -8 3.59 0.17
 1 2 8 3.89 0.12
 -2 -2 -8 0.72 0.11
 2 2 8 0.97 0.08
 -3 -2 -8 0.15 0.25
 3 2 8 0 0.2
 -4 -2 -8 0 0.3
 4 2 8 0.13 0.24
 -5 -2 -8 0.25 0.15
 5 2 8 0.38 0.16
 -6 -2 -8 0.58 0.19
 6 2 8 0.09 0.2
 -7 -2 -8 0.57 0.29
 7 2 8 0.12 0.31
 8 -3 -8 0.33 0.31
 -8 3 8 0 0.29
 7 -3 -8 0.01 0.4
 -7 3 8 0 0.21
 6 -3 -8 0.12 0.22
 -6 3 8 0.03 0.21
 5 -3 -8 0.01 0.12
 -5 3 8 0.11 0.12
 4 -3 -8 0.86 0.22
 -4 3 8 0.27 0.19
 3 -3 -8 0.11 0.19
 -3 3 8 0.24 0.17
 2 -3 -8 0.23 0.1
 -2 3 8 0.3 0.1
 1 -3 -8 0.01 0.11
 -1 3 8 0.03 0.09
 0 -3 -8 0.49 0.12
 0 3 8 0.27 0.1
 -1 -3 -8 0.05 0.13
 1 3 8 0.08 0.09
 -2 -3 -8 0.08 0.13
 2 3 8 0.25 0.11
 -3 -3 -8 0.42 0.29
 3 3 8 0.4 0.31
 -4 -3 -8 0 0.32
 4 3 8 0.29 0.26
 -5 -3 -8 0.16 0.17
 5 3 8 0.05 0.17
 -6 -3 -8 0.32 0.21
 6 3 8 0.3 0.28
 -7 -3 -8 0.09 0.3
 7 3 8 0.25 0.27
 7 -4 -8 0 0.24
 -7 4 8 0.05 0.24
 6 -4 -8 0 0.69
 -6 4 8 0.18 0.24
 5 -4 -8 0.08 0.15
 -5 4 8 0.01 0.13
 4 -4 -8 1.6 0.28
 -4 4 8 1.68 0.23
 3 -4 -8 0.17 0.23
 -3 4 8 0 0.19
 2 -4 -8 2.05 0.16
 -2 4 8 1.84 0.14
 1 -4 -8 0.03 0.12
 -1 4 8 0.03 0.11
 0 -4 -8 0.31 0.15
 0 4 8 0.42 0.13
 -1 -4 -8 0.15 0.14
 1 4 8 0.22 0.12
 -2 -4 -8 0.27 0.14
 2 4 8 0.36 0.12
 -3 -4 -8 0.42 0.37
 -5 -4 -8 0 0.19
 -6 -4 -8 0.23 0.23
 6 -5 -8 0 0.38
 -6 5 8 0.11 0.28
 5 -5 -8 0.14 0.17
 -5 5 8 0.02 0.17
 4 -5 -8 0 0.32
 -4 5 8 0.02 0.27
 2 -5 -8 0.17 0.14
 -2 5 8 0.09 0.14
 1 -5 -8 0.48 0.16
 -1 5 8 0.84 0.14
 0 -5 -8 0.64 0.17
 0 5 8 0.52 0.15
 -1 -5 -8 0.06 0.15
 1 5 8 0.06 0.14
 -2 -5 -8 0.03 0.29
 2 5 8 0.36 0.28
 -3 -5 -8 0.1 0.38
 -4 -5 -8 0.09 0.52
 -5 -5 -8 0.03 0.22
 5 -6 -8 0.24 0.21
 -5 6 8 0.04 0.21
 4 -6 -8 0 0.39
 -4 6 8 0 0.34
 3 -6 -8 0 0.32
 -3 6 8 0 0.29
 2 -6 -8 0.08 0.17
 -2 6 8 0.06 0.17
 1 -6 -8 0.07 0.18
 -1 6 8 0.28 0.15
 0 -6 -8 0.04 0.19
 0 6 8 0.2 0.18
 -1 -6 -8 0.27 0.21
 1 6 8 0.01 0.17
 -2 -6 -8 0.03 0.2
 2 6 8 0.13 0.21
 -3 -6 -8 0 0.53
 -4 -6 -8 0 0.56
 2 -7 -8 0.09 0.23
 -2 7 8 0.15 0.21
 1 -7 -8 0.07 0.21
 -1 7 8 0 0.21
 0 -7 -8 0.1 0.3
 0 7 8 0.06 0.22
 1 7 8 0.03 0.4
 -8 0 9 0 0.42
 -6 0 9 0.04 0.28
 -5 0 9 0.03 0.1
 -4 0 9 1.66 0.45
 -3 0 9 0.19 0.12
 -2 0 9 7.28 0.19
 -1 0 9 0.19 0.09
 0 0 9 1.94 0.15
 1 0 9 0.63 0.19
 2 0 9 0.11 0.09
 3 0 9 0.4 0.2
 4 0 9 0 0.22
 5 0 9 0.1 0.16
 6 0 9 0.19 0.2
 7 0 9 0.17 0.32
 8 -1 -9 0.1 0.44
 -8 1 9 0.16 0.41
 7 -1 -9 0.59 0.4
 -7 1 9 0.06 0.2
 6 -1 -9 0 0.29
 -6 1 9 0.15 0.19
 5 -1 -9 0.12 0.13
 -5 1 9 0.23 0.12
 4 -1 -9 0.28 0.43
 -4 1 9 0.67 0.18
 3 -1 -9 0.05 0.14
 -3 1 9 0.16 0.15
 2 -1 -9 0.23 0.07
 -2 1 9 0.24 0.08
 1 -1 -9 0.04 0.15
 -1 1 9 0.14 0.07
 0 -1 -9 0.28 0.12
 0 1 9 0.45 0.07
 -1 -1 -9 0.67 0.11
 1 1 9 0.81 0.07
 -2 -1 -9 0.28 0.09
 2 1 9 0.18 0.09
 -3 -1 -9 0.92 0.33
 3 1 9 0.56 0.21
 -4 -1 -9 0 0.25
 4 1 9 0.19 0.26
 -5 -1 -9 0.04 0.24
 5 1 9 0.1 0.16
 -6 -1 -9 0.12 0.21
 6 1 9 0 0.19
 -7 -1 -9 0.26 0.3
 7 1 9 0 0.32
 8 -2 -9 0.53 0.41
 -8 2 9 0.58 0.28
 7 -2 -9 0 0.24
 -7 2 9 0.15 0.49
 -6 2 9 0.54 0.22
 5 -2 -9 0.03 0.13
 -5 2 9 0.1 0.12
 4 -2 -9 0.21 0.23
 -4 2 9 0.57 0.19
 3 -2 -9 0.19 0.2
 -3 2 9 0.22 0.17
 2 -2 -9 0.99 0.12
 -2 2 9 1.01 0.11
 1 -2 -9 0.35 0.16
 -1 2 9 0.4 0.15
 0 -2 -9 1.12 0.13
 0 2 9 0.95 0.12
 -1 -2 -9 0.49 0.11
 1 2 9 0.46 0.09
 -2 -2 -9 0.37 0.12
 2 2 9 0.33 0.1
 -3 -2 -9 0.76 0.31
 3 2 9 0 0.24
 -4 -2 -9 0.54 0.34
 4 2 9 0 0.27
 -5 -2 -9 0.09 0.18
 5 2 9 0.13 0.17
 -6 -2 -9 0.25 0.22
 6 2 9 0.29 0.21
 8 -3 -9 0.1 0.22
 -8 3 9 0.39 0.22
 7 -3 -9 0.39 0.55
 -7 3 9 0.01 0.24
 6 -3 -9 0 0.37
 -6 3 9 0.06 0.34
 5 -3 -9 0.13 0.15
 -5 3 9 0.23 0.13
 4 -3 -9 0.04 0.26
 -4 3 9 0.06 0.22
 3 -3 -9 0.03 0.21
 -3 3 9 0 0.19
 2 -3 -9 0.38 0.12
 -2 3 9 0.09 0.1
 1 -3 -9 0.23 0.13
 -1 3 9 0.54 0.17
 0 -3 -9 1.09 0.16
 0 3 9 1.35 0.15
 -1 -3 -9 0.21 0.15
 1 3 9 0.32 0.12
 -2 -3 -9 0.06 0.13
 2 3 9 0.02 0.13
 -3 -3 -9 0 0.34
 -5 -3 -9 0.15 0.21
 5 3 9 0 0.3
 -6 -3 -9 0 0.24
 6 3 9 0.09 0.23
 7 -4 -9 0 0.28
 -7 4 9 0.28 0.28
 6 -4 -9 0.15 0.78
 -6 4 9 0.16 0.27
 5 -4 -9 0.05 0.17
 -5 4 9 0.08 0.16
 4 -4 -9 0 0.35
 3 -4 -9 0 0.26
 -3 4 9 0.1 0.22
 2 -4 -9 0.61 0.15
 -2 4 9 0.86 0.13
 1 -4 -9 0.03 0.15
 -1 4 9 0.05 0.12
 0 -4 -9 0.55 0.16
 0 4 9 0.35 0.15
 -1 -4 -9 0.08 0.16
 1 4 9 0.1 0.13
 -2 -4 -9 0.13 0.15
 2 4 9 0.17 0.18
 -3 -4 -9 0.37 0.45
 -4 -4 -9 0.42 0.5
 -5 -4 -9 0.06 0.22
 6 -5 -9 0 0.99
 -6 5 9 0 0.33
 5 -5 -9 0.05 0.2
 -5 5 9 0 0.19
 4 -5 -9 0 0.34
 -4 5 9 0.02 0.29
 3 -5 -9 0.01 0.3
 -3 5 9 0 0.26
 2 -5 -9 0.21 0.16
 -2 5 9 0.19 0.15
 1 -5 -9 0 0.19
 -1 5 9 0.23 0.16
 0 -5 -9 0.1 0.2
 0 5 9 0.16 0.19
 -1 -5 -9 0.13 0.2
 1 5 9 0.32 0.15
 -2 -5 -9 0.04 0.21
 2 5 9 0.29 0.22
 -3 -5 -9 0 0.46
 -4 -5 -9 0 0.52
 4 -6 -9 0 0.42
 -4 6 9 0 0.38
 3 -6 -9 0 0.37
 -3 6 9 0.26 0.32
 2 -6 -9 0.03 0.21
 -2 6 9 0.11 0.18
 1 -6 -9 0 0.22
 -1 6 9 0.17 0.17
 0 -6 -9 0.04 0.23
 0 6 9 0.27 0.19
 -1 -6 -9 0.2 0.24
 1 6 9 0.05 0.19
 -2 -6 -9 0 0.28
 2 6 9 0.08 0.24
 -8 0 10 0.6 0.5
 -7 0 10 0 0.51
 -6 0 10 0.24 0.37
 -5 0 10 0.25 0.31
 -4 0 10 0.12 0.2
 -3 0 10 0.29 0.18
 -2 0 10 0.02 0.11
 -1 0 10 0.6 0.11
 0 0 10 0.34 0.12
 1 0 10 0.03 0.1
 2 0 10 0.42 0.13
 3 0 10 0.29 0.25
 4 0 10 0.2 0.3
 5 0 10 0.59 0.19
 6 0 10 0.01 0.32
 8 -1 -10 0.07 0.45
 -8 1 10 0.25 0.48
 7 -1 -10 0.24 0.46
 -7 1 10 0.38 0.52
 6 -1 -10 0.33 0.34
 -6 1 10 0 0.23
 5 -1 -10 0.24 0.3
 -5 1 10 0.17 0.12
 4 -1 -10 0 0.51
 -4 1 10 0.09 0.19
 3 -1 -10 0 0.21
 -3 1 10 0.11 0.19
 2 -1 -10 0 0.11
 -2 1 10 0 0.1
 1 -1 -10 0.21 0.18
 -1 1 10 0.19 0.1
 0 -1 -10 0.55 0.14
 0 1 10 0.49 0.11
 -1 -1 -10 0.02 0.18
 1 1 10 0.11 0.1
 -2 -1 -10 0.48 0.13
 2 1 10 0.14 0.13
 -3 -1 -10 0.49 0.38
 3 1 10 0.59 0.27
 4 1 10 0 0.31
 -5 -1 -10 0.17 0.2
 5 1 10 0.21 0.2
 -6 -1 -10 0 0.23
 6 1 10 0.08 0.24
 7 -2 -10 0 0.56
 -7 2 10 0 0.24
 6 -2 -10 0.08 0.4
 -6 2 10 0.04 0.35
 5 -2 -10 0 0.16
 -5 2 10 0.09 0.14
 4 -2 -10 0.16 0.27
 -4 2 10 0.05 0.22
 3 -2 -10 0 0.22
 -3 2 10 0 0.2
 2 -2 -10 0.08 0.13
 -2 2 10 0.02 0.11
 1 -2 -10 0 0.25
 -1 2 10 0.06 0.19
 0 -2 -10 0.2 0.16
 0 2 10 0.08 0.12
 -1 -2 -10 0.14 0.2
 1 2 10 0.15 0.12
 -2 -2 -10 0.21 0.2
 -3 -2 -10 0.33 0.37
 -4 -2 -10 0.73 0.3
 4 2 10 0.96 0.49
 -5 -2 -10 0.41 0.22
 5 2 10 0.48 0.22
 -6 -2 -10 0.16 0.24
 6 2 10 0.06 0.23
 7 -3 -10 0 0.31
 -7 3 10 0.05 0.27
 6 -3 -10 0 0.79
 -6 3 10 0 0.27
 5 -3 -10 0.02 0.2
 -5 3 10 0.05 0.16
 4 -3 -10 0 0.33
 3 -3 -10 0 0.26
 -3 3 10 0 0.22
 2 -3 -10 0.12 0.14
 -2 3 10 0.15 0.13
 1 -3 -10 0.11 0.28
 -1 3 10 0.18 0.21
 0 -3 -10 0.1 0.16
 0 3 10 0.36 0.16
 -1 -3 -10 0.23 0.18
 1 3 10 0.15 0.2
 -2 -3 -10 0 0.18
 -3 -3 -10 0 0.4
 -4 -3 -10 0 0.49
 -5 -3 -10 0.04 0.22
 6 -4 -10 0 0.96
 -6 4 10 0.16 0.3
 5 -4 -10 0.01 0.19
 -5 4 10 0.02 0.18
 4 -4 -10 0.41 0.34
 -4 4 10 0.12 0.29
 3 -4 -10 0 0.63
 -3 4 10 0.06 0.26
 -2 4 10 0 0.16
 -1 4 10 0.16 0.31
 0 -4 -10 0.12 0.29
 0 4 10 0 0.18
 -1 -4 -10 0.13 0.18
 1 4 10 0.24 0.15
 -2 -4 -10 0.11 0.21
 2 4 10 0.19 0.2
 -3 -4 -10 0.12 0.53
 -4 -4 -10 0 0.56
 5 -5 -10 0 0.24
 -5 5 10 0.26 0.47
 4 -5 -10 0 0.39
 -4 5 10 0.13 0.33
 3 -5 -10 0 0.32
 -3 5 10 0 0.31
 2 -5 -10 0 0.19
 -2 5 10 0.02 0.17
 1 -5 -10 0.15 0.2
 -1 5 10 0.03 0.16
 0 -5 -10 0 0.24
 0 5 10 0.17 0.18
 -1 -5 -10 0.08 0.23
 1 5 10 0.25 0.19
 -2 -5 -10 0.15 0.25
 2 5 10 0.2 0.25
 -3 -5 -10 0 0.3
 1 -6 -10 0 0.22
 -1 6 10 0 0.21
 -7 0 11 0.14 0.6
 -6 0 11 0.64 0.41
 -5 0 11 0.26 0.38
 -3 0 11 0.18 0.51
 -2 0 11 0.12 0.13
 -1 0 11 0.32 0.21
 0 0 11 0.3 0.18
 1 0 11 0.12 0.15
 2 0 11 0 0.16
 3 0 11 0 0.43
 4 0 11 0.25 0.52
 5 0 11 0.29 0.23
 7 -1 -11 0 0.61
 -7 1 11 0.08 0.61
 6 -1 -11 0.7 0.44
 -6 1 11 0.36 0.42
 5 -1 -11 0 0.38
 -5 1 11 0.03 0.15
 -4 1 11 0.16 0.28
 3 -1 -11 0 0.5
 -3 1 11 0.01 0.23
 2 -1 -11 0.38 0.14
 -2 1 11 0.41 0.13
 1 -1 -11 0.23 0.22
 -1 1 11 0.37 0.21
 0 -1 -11 0.36 0.15
 0 1 11 0.29 0.14
 -1 -1 -11 0 0.32
 1 1 11 0.27 0.21
 -2 -1 -11 0.36 0.15
 2 1 11 0.22 0.23
 -3 -1 -11 0.46 0.38
 3 1 11 1.45 0.48
 -4 -1 -11 0.75 0.36
 -5 -1 -11 0.35 0.24
 5 1 11 0.12 0.24
 6 -2 -11 0 0.45
 -6 2 11 0.33 0.28
 5 -2 -11 0.1 0.38
 -5 2 11 0.27 0.17
 4 -2 -11 0 0.61
 -4 2 11 0 0.64
 3 -2 -11 0.32 0.34
 -3 2 11 0.32 0.25
 2 -2 -11 0.44 0.16
 -2 2 11 0.48 0.14
 1 -2 -11 0.08 0.32
 -1 2 11 0.12 0.21
 0 -2 -11 0.74 0.19
 0 2 11 0.66 0.15
 -1 -2 -11 0.17 0.24
 1 2 11 0.11 0.16
 -2 -2 -11 0.35 0.23
 -3 -2 -11 0.46 0.43
 -4 -2 -11 0 0.38
 6 -3 -11 0 0.9
 -6 3 11 0.18 0.31
 5 -3 -11 0 0.21
 -5 3 11 0.02 0.19
 4 -3 -11 0 0.73
 -4 3 11 0.03 0.29
 3 -3 -11 0 0.31
 -3 3 11 0.58 0.65
 2 -3 -11 0.27 0.18
 -2 3 11 0.36 0.16
 -1 3 11 0.09 0.3
 0 -3 -11 0.49 0.31
 0 3 11 0.74 0.17
 1 3 11 0.41 0.39
 -2 -3 -11 0.63 0.27
 -3 -3 -11 0.26 0.55
 -4 -3 -11 0 0.6
 5 -4 -11 0 0.21
 -5 4 11 0.01 0.2
 4 -4 -11 0 0.4
 -4 4 11 0 0.34
 3 -4 -11 0 0.37
 -3 4 11 0.31 0.3
 2 -4 -11 0.05 0.18
 -2 4 11 0.24 0.17
 1 -4 -11 0 0.41
 -1 4 11 0.04 0.27
 0 -4 -11 0.19 0.22
 0 4 11 0.22 0.18
 -1 -4 -11 0.29 0.53
 1 4 11 0.4 0.23
 -2 -4 -11 0 0.28
 -3 -4 -11 0 0.23
 2 -5 -11 0.06 0.22
 -2 5 11 0.04 0.21
 1 -5 -11 0.05 0.21
 -1 5 11 0.08 0.21
 0 -5 -11 0.13 0.26
 0 5 11 0.25 0.22
 -1 -5 -11 0.26 0.58
 -6 0 12 0.67 0.9
 -5 0 12 0 0.42
 -4 0 12 0.07 0.69
 -3 0 12 0 0.63
 -1 0 12 0 0.34
 0 0 12 0.33 0.22
 3 0 12 0.47 0.54
 4 0 12 0.56 0.43
 6 -1 -12 0.45 0.95
 -6 1 12 0.34 0.44
 5 -1 -12 0.12 0.41
 -5 1 12 0.52 0.41
 4 -1 -12 0.26 0.73
 -4 1 12 0.88 0.73
 3 -1 -12 0.04 0.62
 -3 1 12 0.14 0.28
 2 -1 -12 0.19 0.38
 -2 1 12 0.32 0.16
 1 -1 -12 0.31 0.35
 0 -1 -12 0.25 0.18
 0 1 12 0.24 0.34
 -1 -1 -12 0.06 0.51
 -2 -1 -12 0.63 0.18
 -3 -1 -12 0 0.38
 -4 -1 -12 0.15 0.42
 5 -2 -12 0 0.46
 -5 2 12 0.07 0.21
 4 -2 -12 0.13 0.79
 -4 2 12 0.09 0.32
 3 -2 -12 0 0.67
 -3 2 12 0 0.7
 2 -2 -12 0.15 0.18
 -2 2 12 0 0.17
 -1 2 12 0 0.39
 0 -2 -12 0.16 0.35
 0 2 12 0.45 0.19
 -2 -2 -12 0.06 0.19
 -3 -2 -12 0 0.58
 4 -3 -12 0 0.81
 -4 3 12 0 0.34
 3 -3 -12 0.18 0.37
 -3 3 12 0.09 0.32
 2 -3 -12 0.13 0.19
 -2 3 12 0.07 0.19
 1 -3 -12 0.16 0.45
 -1 3 12 0.31 0.28
 0 -3 -12 0.26 0.26
 0 3 12 0.26 0.19
 -1 -3 -12 0.31 0.53
 1 3 12 0.94 0.45
 -2 -3 -12 0.23 0.29
 2 -4 -12 0.01 0.23
 -2 4 12 0.23 0.21
 1 -4 -12 0 0.22
 -1 4 12 0.26 0.21
 0 -4 -12 0.02 0.26
 0 4 12 0.13 0.21
 -4 0 13 0.91 0.84
 -3 0 13 0 0.74
 -2 0 13 0.76 0.38
 -1 0 13 0.18 0.43
 4 -1 -13 0.42 0.87
 -4 1 13 0.15 0.85
 3 -1 -13 0 0.77
 -3 1 13 0 0.76
 2 -1 -13 0 0.4
 -2 1 13 0 0.43
 1 -1 -13 0 0.91
 -1 1 13 0.28 1
 -2 -1 -13 0 0.35
 3 -2 -13 0.07 0.79
 -3 2 13 0.42 0.34
 2 -2 -13 0 0.46
 -2 2 13 0.34 0.22
 1 -2 -13 0.27 0.92
 -1 2 13 1.03 0.35
 0 -2 -13 0.2 0.39
 0 2 13 0.57 0.25
 -1 -2 -13 0.42 0.65

_iucr_refine_instructions_details
;
TITL 290K in P21 #4
    qehweg_a.res
    created by SHELXL-2018/3 at 11:26:53 on 22-Aug-2025
REM reset to P21 #4
CELL 0.71073 7.3672 5.9633 9.3181 90 96.5196 90
ZERR 2 0.0009 0.0007 0.0011 0 0.0039 0
LATT -1
SYMM -X,0.5+Y,-Z
SFAC C H B F N
UNIT 12 16 2 8 2
EQIV $1 -1+X,+Y,+Z
EQIV $2 1-X,-0.5+Y,1-Z
EQIV $3 1-X,0.5+Y,1-Z
SADI F1 B1 F1A B1
SADI F2 B1 F2A B1
SADI F3 B1 F3A B1
SADI F4 B1 F4A B1
SADI 0.04 F1 F2 F1A F2A
SADI 0.04 F1 F3 F1A F3A
SADI 0.04 F1 F4 F1A F4A
SADI 0.04 F2 F3 F2A F3A
SADI 0.04 F2 F4 F2A F4A
SADI 0.04 F3 F4 F3A F4A
SIMU
RIGU

L.S. 30
PLAN  5
SIZE 0.07 0.13 0.22
TEMP 16.85
HTAB N1 F3_$1
HTAB N1 F1_$2
HTAB N1 F2
HTAB N1 F2_$3
HTAB N1 F4_$3
CONF
BOND $h
MORE -1
fmap 2 53
acta
TWIN -1 0 0 0 -1 0 0.293 0 1 2
OMIT -2 54
REM <olex2.extras>
REM <HklSrc "%.\\QEHWEG_A.hkl">
REM </olex2.extras>

WGHT    0.110900
BASF   0.00087
FVAR       0.38835   0.49700
PART 1
F1    4    0.681086    0.647967    0.420662    21.00000    0.14998    0.05936 =
         0.16504   -0.01159   -0.00917    0.03285
F2    4    0.641088    0.267598    0.415434    21.00000    0.04058    0.06830 =
         0.10019    0.03235    0.01282   -0.00584
F3    4    0.889565    0.436131    0.344906    21.00000    0.05522    0.08664 =
         0.06589   -0.00253    0.02864    0.01165
F4    4    0.845762    0.432957    0.578957    21.00000    0.09768    0.19296 =
         0.07335    0.00477   -0.01814   -0.01962
PART 0
B1    3    0.761204    0.445593    0.441183    11.00000    0.04422    0.06352 =
         0.05076   -0.00437    0.01351    0.00425

N1    5    0.270306    0.451171    0.345392    11.00000    0.04293    0.07197 =
         0.05053   -0.00461    0.00862    0.00704
AFIX 137
H1A   2    0.165410    0.399297    0.371065    11.00000   -1.20000
H1B   2    0.288540    0.590403    0.378302    11.00000   -1.20000
H1C   2    0.361710    0.363862    0.382674    11.00000   -1.20000
AFIX   0
C1    1    0.262443    0.451091    0.186490    11.00000    0.03074    0.04770 =
         0.04550    0.00520    0.00663    0.00280
C2    1    0.185552    0.271821    0.111034    11.00000    0.04567    0.05285 =
         0.05943    0.00374    0.00784   -0.00347
AFIX  43
H2    2    0.140543    0.150514    0.158803    11.00000   -1.20000
AFIX   0
C3    1    0.176249    0.275019   -0.037907    11.00000    0.05631    0.06395 =
         0.06704   -0.01389   -0.00377    0.00354
AFIX  43
H3    2    0.123713    0.154892   -0.091080    11.00000   -1.20000
AFIX   0
C4    1    0.243242    0.452344   -0.107728    11.00000    0.05895    0.08561 =
         0.04661    0.00011    0.00784    0.01733
AFIX  43
H4    2    0.236576    0.452149   -0.207995    11.00000   -1.20000
AFIX   0
C5    1    0.320488    0.631169   -0.030697    11.00000    0.06318    0.06478 =
         0.05904    0.01939    0.01963    0.00581
AFIX  43
H5    2    0.367026    0.751009   -0.078892    11.00000   -1.20000
AFIX   0
C6    1    0.329373    0.633792    0.118413    11.00000    0.04866    0.05114 =
         0.06356   -0.00376    0.01237   -0.00467
AFIX  43
H6    2    0.379189    0.755597    0.171398    11.00000   -1.20000
AFIX   0

PART 2
F1A   4    0.647429    0.635401    0.407272   -21.00000    0.03497    0.08628 =
         0.06933    0.00673    0.00658    0.00627
F2A   4    0.654765    0.266822    0.391999   -21.00000    0.11513    0.13025 =
         0.08572   -0.06533    0.02414   -0.03624
F3A   4    0.907290    0.458151    0.379338   -21.00000    0.05501    0.26908 =
         0.12685   -0.00171    0.03767   -0.00415
F4A   4    0.795628    0.437995    0.587823   -21.00000    0.11666    0.07807 =
         0.04756   -0.00320    0.00747   -0.01174
HKLF 4


REM  290K in P21 #4
REM wR2 = 0.1754, GooF = S = 1.080, Restrained GooF = 1.063 for all data
REM R1 = 0.0583 for 1145 Fo > 4sig(Fo) and 0.0899 for all 1710 data
REM 148 parameters refined using 236 restraints

END  
     
WGHT      0.1109      0.0000 

REM Highest difference peak  0.462,  deepest hole -0.300,  1-sigma level  0.103
Q1    1   0.6639  0.4329  0.5577  11.00000  0.05    0.46
Q2    1   0.9133  0.2986  0.4817  11.00000  0.05    0.34
Q3    1   0.3324  0.4322 -0.0232  11.00000  0.05    0.34
Q4    1   0.8716  0.6286  0.4483  11.00000  0.05    0.33
Q5    1   0.7931  0.4604  0.5321  11.00000  0.05    0.32

  REM The information below was added by Olex2.
  REM
  REM R1 = 0.0583 for 1145 Fo > 4sig(Fo) and 0.0899 for all 2526 data
  REM 148 parameters refined using n/a restraints
  REM Highest difference peak 0.46, deepest hole -0.30
  REM Mean Shift 0, Max Shift 0.000.

  REM +++ Tabular Listing of Refinement Information +++
  REM R1_all = 0.0899
  REM R1_gt = 0.0583
  REM wR_ref = 0.1754
  REM GOOF = 1.080
  REM Shift_max = 0.000
  REM Shift_mean = 0
  REM Reflections_all = 2526
  REM Reflections_gt = 1145
  REM Parameters = 148
  REM Hole = -0.30
  REM Peak = 0.46
  REM Flack = -0.8(10)

  
;
_olex2_submission_special_instructions  'No special instructions were received'
loop_
  _twin_individual_id
  _twin_individual_mass_fraction_refined
 1 0.9991(2)
 2 0.0009(2)

data_qehweg_b
#QEHWEG_B
_audit_creation_date               2025-08-22
_audit_creation_method
;
Olex2 1.5
(compiled 2025.07.13 svn.rb7424aed for OlexSys, GUI svn.r7314)
;
_shelx_SHELXL_version_number       '2018/3'
loop_
  _audit_author_name
  _audit_author_email
  _audit_author_address
 'Thompson, S.Y.' sam.y.thompson64@gmail.com
;
Durham University
Deperatment of University
Lower Mount Joy, South Road
Durham
DH1 3LE
United Kingdom
;

_audit_contact_author_address
;
Durham University
Deperatment of University
Lower Mount Joy, South Road
Durham
DH1 3LE
United Kingdom
;
_audit_contact_author_email        sam.y.thompson64@gmail.com
_audit_contact_author_name         'Thompson, S.Y.'
_audit_contact_author_phone        ''
_publ_contact_author_id_orcid      0000-0003-0184-3643
_publ_section_references
;
Dolomanov, O.V., Bourhis, L.J., Gildea, R.J, Howard, J.A.K. & Puschmann, H.
 (2009), J. Appl. Cryst. 42, 339-341.

Sheldrick, G.M. (2015). Acta Cryst. A71, 3-8.

Sheldrick, G.M. (2015). Acta Cryst. C71, 3-8.
;
_chemical_name_common              'anilinium tetrafluoroborate'
_chemical_name_systematic          ?
_chemical_formula_moiety           'B F4, C6 H8 N'
_chemical_formula_sum              'C6 H8 B F4 N'
_chemical_formula_weight           180.94
_chemical_absolute_configuration   unk
_chemical_melting_point            ?
loop_
  _atom_type_symbol
  _atom_type_description
  _atom_type_scat_dispersion_real
  _atom_type_scat_dispersion_imag
  _atom_type_scat_source
 'C' 'C' 0.0033 0.0016 'International Tables Vol C Tables 4.2.6.8 and 6.1.1.4'
 'H' 'H' 0.0000 0.0000 'International Tables Vol C Tables 4.2.6.8 and 6.1.1.4'
 'B' 'B' 0.0013 0.0007 'International Tables Vol C Tables 4.2.6.8 and 6.1.1.4'
 'F' 'F' 0.0171 0.0103 'International Tables Vol C Tables 4.2.6.8 and 6.1.1.4'
 'N' 'N' 0.0061 0.0033 'International Tables Vol C Tables 4.2.6.8 and 6.1.1.4'

_shelx_space_group_comment
;
The symmetry employed for this shelxl refinement is uniquely defined
by the following loop, which should always be used as a source of
symmetry information in preference to the above space-group names.
They are only intended as comments.
;
_space_group_crystal_system        'orthorhombic'
_space_group_IT_number             19
_space_group_name_H-M_alt          'P 21 21 21'
_space_group_name_Hall             'P 2ac 2ab'
loop_
  _space_group_symop_operation_xyz
 'x, y, z'
 '-x+1/2, -y, z+1/2'
 '-x, y+1/2, -z+1/2'
 'x+1/2, -y+1/2, -z'

_cell_length_a                     6.1477(3)
_cell_length_b                     7.3841(3)
_cell_length_c                     18.4441(8)
_cell_angle_alpha                  90
_cell_angle_beta                   90
_cell_angle_gamma                  90
_cell_volume                       837.27(6)
_cell_formula_units_Z              4
_cell_measurement_reflns_used      3341
_cell_measurement_temperature      360.0(2)
_cell_measurement_theta_max        31.36
_cell_measurement_theta_min        3.53
_shelx_estimated_absorpt_T_max     0.990
_shelx_estimated_absorpt_T_min     0.969
_exptl_absorpt_coefficient_mu      0.146
_exptl_absorpt_correction_T_max    0.7462
_exptl_absorpt_correction_T_min    0.6566
_exptl_absorpt_correction_type     multi-scan
_exptl_absorpt_process_details
;
SADABS-2016/2 (Bruker,2016/2) was used for absorption correction.
wR2(int) was 0.0997 before and 0.0480 after correction.
The Ratio of minimum to maximum transmission is 0.8799.
The \l/2 correction factor is Not present.
;
_exptl_absorpt_special_details     ?
_exptl_crystal_colour              'clear colourless'
_exptl_crystal_colour_lustre       clear
_exptl_crystal_colour_primary      colourless
_exptl_crystal_density_diffrn      1.435
_exptl_crystal_density_meas        ?
_exptl_crystal_density_method      ?
_exptl_crystal_description         prism
_exptl_crystal_F_000               368
_exptl_crystal_size_max            0.22
_exptl_crystal_size_mid            0.13
_exptl_crystal_size_min            0.07
_exptl_transmission_factor_max     ?
_exptl_transmission_factor_min     ?
_diffrn_reflns_av_R_equivalents    0.0532
_diffrn_reflns_av_unetI/netI       0.0575
_diffrn_reflns_Laue_measured_fraction_full  0.995
_diffrn_reflns_Laue_measured_fraction_max  0.995
_diffrn_reflns_limit_h_max         9
_diffrn_reflns_limit_h_min         -9
_diffrn_reflns_limit_k_max         10
_diffrn_reflns_limit_k_min         -10
_diffrn_reflns_limit_l_max         27
_diffrn_reflns_limit_l_min         -27
_diffrn_reflns_number              15570
_diffrn_reflns_point_group_measured_fraction_full  0.996
_diffrn_reflns_point_group_measured_fraction_max  0.994
_diffrn_reflns_theta_full          25.242
_diffrn_reflns_theta_max           31.594
_diffrn_reflns_theta_min           2.972
_diffrn_ambient_temperature        360.00
_diffrn_detector                   'Bruker PHOTON III C7 MM CPAD'
_diffrn_detector_area_resol_mean   54.8
_diffrn_detector_type              'CPA sensor'
_diffrn_measured_fraction_theta_full  0.995
_diffrn_measured_fraction_theta_max  0.995
_diffrn_measurement_device         '3-circle diffractometer'
_diffrn_measurement_device_type    'Bruker D8 Venture'
_diffrn_measurement_method         '\w- and \f-scans'
_diffrn_radiation_monochromator    'focusing mirrors'
_diffrn_radiation_probe            X-ray
_diffrn_radiation_type             MoK\a
_diffrn_radiation_wavelength       0.71073
_diffrn_source                     'microfocus sealed X-ray tube'
_diffrn_source_type                'Incoatec I\mS microsource'
_reflns_Friedel_coverage           0.708
_reflns_Friedel_fraction_full      0.998
_reflns_Friedel_fraction_max       0.994
_reflns_number_gt                  1115
_reflns_number_total               2787
_reflns_special_details
;
 Reflections were merged by SHELXL according to the crystal
 class for the calculation of statistics and refinement.
 
 _reflns_Friedel_fraction is defined as the number of unique
 Friedel pairs measured divided by the number that would be
 possible theoretically, ignoring centric projections and
 systematic absences.
;
_reflns_threshold_expression       'I > 2\s(I)'
_computing_bruker_data_scaling     'SADABS V2012/1 (Bruker AXS Inc.)'
_computing_cell_refinement         'SAINT v8.40A (Bruker AXS, 2019)'
_computing_data_collection         'APEX5 v.2023.9-2 (Bruker AXS, 2022)'
_computing_data_reduction          'SAINT v8.40A (Bruker AXS, 2019)'
_computing_molecular_graphics      'Olex2 1.5 (Dolomanov et al., 2009)'
_computing_publication_material    'Olex2 1.5 (Dolomanov et al., 2009)'
_computing_structure_refinement    'SHELXL 2018/3 (Sheldrick, 2015)'
_computing_structure_solution      'SHELXT 2018/2 (Sheldrick, 2018)'
_refine_diff_density_max           0.310
_refine_diff_density_min           -0.220
_refine_diff_density_rms           0.047
_refine_ls_abs_structure_details
;
 Flack x determined using 307 quotients [(I+)-(I-)]/[(I+)+(I-)]
 (Parsons, Flack and Wagner, Acta Cryst. B69 (2013) 249-259).
;
_refine_ls_abs_structure_Flack     -0.1(4)
_refine_ls_extinction_coef         .
_refine_ls_extinction_method       none
_refine_ls_goodness_of_fit_ref     1.029
_refine_ls_hydrogen_treatment      constr
_refine_ls_matrix_type             full
_refine_ls_number_parameters       156
_refine_ls_number_reflns           2787
_refine_ls_number_restraints       325
_refine_ls_R_factor_all            0.1998
_refine_ls_R_factor_gt             0.0991
_refine_ls_restrained_S_all        1.003
_refine_ls_shift/su_max            0.000
_refine_ls_shift/su_mean           0.000
_refine_ls_structure_factor_coef   Fsqd
_refine_ls_weighting_details      
 'w=1/[\s^2^(Fo^2^)+(0.1515P)^2^+0.1996P] where P=(Fo^2^+2Fc^2^)/3'
_refine_ls_weighting_scheme        calc
_refine_ls_wR_factor_gt            0.2703
_refine_ls_wR_factor_ref           0.3352
_refine_special_details
;
BF4- disordered across two orientations in 78:22 ratio.
SADIs on 1-3 F-F distances.
global simu and rigu contraints
;
_olex2_refinement_description
;
1. Fixed Uiso
 At 1.2 times of:
  All C(H) groups, All N(H,H,H) groups
2. Restrained distances
 F4A-B1A \\sim F1-B1
 with sigma of 0.02
 F3A-B1A \\sim F4-B1
 with sigma of 0.02
 F1A-B1A \\sim F2-B1
 with sigma of 0.02
 F2A-B1A \\sim F3-B1
 with sigma of 0.02
 F4A-F3A \\sim F1-F4
 with sigma of 0.04
 F4A-F1A \\sim F1-F2
 with sigma of 0.04
 F4A-F2A \\sim F1-F3
 with sigma of 0.04
 F3A-F1A \\sim F4-F2
 with sigma of 0.04
 F3A-F2A \\sim F4-F3
 with sigma of 0.04
 F1A-F2A \\sim F2-F3
 with sigma of 0.04
3. Uiso/Uaniso restraints and constraints
All non-hydrogen atoms have similar U: within 2A with sigma of 0.04 and sigma
for terminal atoms of 0.08 within 2A
4. Rigid body (RIGU) restrains
 All non-hydrogen atoms
 with sigma for 1-2 distances of 0.004 and sigma for 1-3 distances of 0.004
5. Others
 Sof(F4)=Sof(F1)=Sof(F2)=Sof(F3)=Sof(B1)=1-FVAR(1)
 Sof(F4A)=Sof(F3A)=Sof(F2A)=Sof(F1A)=Sof(B1A)=FVAR(1)
6.a Aromatic/amide H refined with riding coordinates:
 C2(H2), C3(H3), C4(H4), C6(H6), C5(H5)
6.b Idealised Me refined as rotating group:
 N1(H1A,H1B,H1C)
;
_atom_sites_solution_hydrogens     geom
_atom_sites_solution_primary       dual
_atom_sites_solution_secondary     ?
loop_
  _atom_site_label
  _atom_site_type_symbol
  _atom_site_fract_x
  _atom_site_fract_y
  _atom_site_fract_z
  _atom_site_U_iso_or_equiv
  _atom_site_adp_type
  _atom_site_occupancy
  _atom_site_site_symmetry_order
  _atom_site_calc_flag
  _atom_site_refinement_flags_posn
  _atom_site_refinement_flags_adp
  _atom_site_refinement_flags_occupancy
  _atom_site_disorder_assembly
  _atom_site_disorder_group
 F4 F 0.443(4) 1.098(5) 0.5375(15) 0.167(12) Uani 0.224(10) 1 d D U P A 2
 F1 F 0.210(7) 0.885(4) 0.5756(17) 0.171(11) Uani 0.224(10) 1 d D U P A 2
 F2 F 0.094(4) 1.153(3) 0.5381(18) 0.149(9) Uani 0.224(10) 1 d D U P A 2
 F3 F 0.236(6) 0.957(4) 0.4618(14) 0.153(11) Uani 0.224(10) 1 d D U P A 2
 F4A F 0.4262(11) 0.9050(9) 0.5463(4) 0.115(2) Uani 0.776(10) 1 d D U P A 1
 F3A F 0.2560(19) 1.1557(7) 0.5750(3) 0.132(3) Uani 0.776(10) 1 d D U P A 1
 F2A F 0.2680(19) 1.0668(12) 0.4600(4) 0.157(4) Uani 0.776(10) 1 d D U P A 1
 F1A F 0.0651(11) 0.9135(11) 0.5411(4) 0.124(3) Uani 0.776(10) 1 d D U P A 1
 B1 B 0.251(4) 1.020(4) 0.5281(14) 0.091(8) Uani 0.224(10) 1 d D U P A 2
 B1A B 0.2565(19) 1.0154(10) 0.5288(5) 0.067(2) Uani 0.776(10) 1 d D U P A 1
 N1 N 0.2485(11) 0.5280(6) 0.5756(2) 0.0765(13) Uani 1 1 d . U . . .
 H1A H 0.322769 0.621207 0.557669 0.092 Uiso 1 1 calc R U . . .
 H1B H 0.112001 0.532199 0.559665 0.092 Uiso 1 1 calc R U . . .
 H1C H 0.310112 0.424889 0.561416 0.092 Uiso 1 1 calc R U . . .
 C2 C 0.0748(10) 0.6144(8) 0.6889(3) 0.0796(16) Uani 1 1 d . U . . .
 H2 H -0.039257 0.663408 0.662182 0.095 Uiso 1 1 calc R U . . .
 C1 C 0.2495(9) 0.5374(5) 0.6549(2) 0.0599(11) Uani 1 1 d . U . . .
 C3 C 0.0717(11) 0.6178(10) 0.7645(3) 0.0919(18) Uani 1 1 d . U . . .
 H3 H -0.047208 0.665311 0.789124 0.110 Uiso 1 1 calc R U . . .
 C4 C 0.2467(11) 0.5499(8) 0.8021(3) 0.0945(19) Uani 1 1 d . U . . .
 H4 H 0.246168 0.554093 0.852446 0.113 Uiso 1 1 calc R U . . .
 C6 C 0.4238(10) 0.4712(9) 0.6917(3) 0.0782(15) Uani 1 1 d . U . . .
 H6 H 0.542673 0.423360 0.667043 0.094 Uiso 1 1 calc R U . . .
 C5 C 0.4201(12) 0.4769(10) 0.7672(3) 0.0928(18) Uani 1 1 d . U . . .
 H5 H 0.536255 0.430744 0.793716 0.111 Uiso 1 1 calc R U . . .

loop_
  _atom_site_aniso_label
  _atom_site_aniso_U_11
  _atom_site_aniso_U_22
  _atom_site_aniso_U_33
  _atom_site_aniso_U_23
  _atom_site_aniso_U_13
  _atom_site_aniso_U_12
 F4 0.113(13) 0.24(3) 0.154(18) -0.064(19) 0.008(13) -0.079(17)
 F1 0.21(3) 0.123(17) 0.18(2) 0.039(16) 0.00(2) -0.010(19)
 F2 0.158(17) 0.076(11) 0.21(2) -0.052(12) -0.036(17) 0.003(12)
 F3 0.16(2) 0.18(3) 0.112(14) -0.068(14) -0.071(14) 0.050(19)
 F4A 0.112(4) 0.091(4) 0.144(5) 0.000(4) -0.009(4) 0.023(4)
 F3A 0.187(7) 0.078(3) 0.130(4) -0.042(3) -0.001(6) -0.001(5)
 F2A 0.208(8) 0.185(9) 0.077(4) 0.033(5) 0.018(5) 0.024(9)
 F1A 0.103(4) 0.128(6) 0.140(5) 0.014(4) -0.009(4) -0.037(4)
 B1 0.094(15) 0.097(18) 0.083(15) -0.006(12) -0.056(14) -0.011(12)
 B1A 0.087(5) 0.038(3) 0.077(5) -0.001(3) 0.008(5) -0.004(5)
 N1 0.103(3) 0.060(2) 0.066(2) 0.0004(18) 0.003(3) -0.006(4)
 C2 0.080(3) 0.071(3) 0.088(3) -0.003(3) -0.003(3) 0.014(3)
 C1 0.072(3) 0.0433(18) 0.064(2) 0.0005(17) 0.007(3) -0.005(3)
 C3 0.101(4) 0.088(4) 0.086(4) -0.017(4) 0.027(3) -0.005(4)
 C4 0.126(5) 0.089(4) 0.069(3) -0.002(3) 0.004(4) -0.020(4)
 C6 0.074(3) 0.080(4) 0.081(3) 0.005(3) 0.002(3) 0.009(3)
 C5 0.105(4) 0.094(4) 0.080(3) 0.013(4) -0.014(3) -0.005(4)

_geom_special_details
;
 All esds (except the esd in the dihedral angle between two l.s. planes)
 are estimated using the full covariance matrix.  The cell esds are taken
 into account individually in the estimation of esds in distances, angles
 and torsion angles; correlations between esds in cell parameters are only
 used when they are defined by crystal symmetry.  An approximate (isotropic)
 treatment of cell esds is used for estimating esds involving l.s. planes.
;
loop_
  _geom_bond_atom_site_label_1
  _geom_bond_atom_site_label_2
  _geom_bond_distance
  _geom_bond_site_symmetry_2
  _geom_bond_publ_flag
 F4 B1 1.32(2) . ?
 F1 B1 1.35(2) . ?
 F2 B1 1.39(3) . ?
 F3 B1 1.31(2) . ?
 F4A B1A 1.363(11) . ?
 F3A B1A 1.341(9) . ?
 F2A B1A 1.326(9) . ?
 F1A B1A 1.415(12) . ?
 N1 H1A 0.8900 . ?
 N1 H1B 0.8900 . ?
 N1 H1C 0.8900 . ?
 N1 C1 1.463(6) . ?
 C2 H2 0.9300 . ?
 C2 C1 1.367(7) . ?
 C2 C3 1.395(8) . ?
 C1 C6 1.359(7) . ?
 C3 H3 0.9300 . ?
 C3 C4 1.374(8) . ?
 C4 H4 0.9300 . ?
 C4 C5 1.356(9) . ?
 C6 H6 0.9300 . ?
 C6 C5 1.395(8) . ?
 C5 H5 0.9300 . ?

loop_
  _geom_angle_atom_site_label_1
  _geom_angle_atom_site_label_2
  _geom_angle_atom_site_label_3
  _geom_angle
  _geom_angle_site_symmetry_1
  _geom_angle_site_symmetry_3
  _geom_angle_publ_flag
 F4 B1 F1 114(3) . . ?
 F4 B1 F2 107(3) . . ?
 F1 B1 F2 108(3) . . ?
 F3 B1 F4 110(3) . . ?
 F3 B1 F1 109(3) . . ?
 F3 B1 F2 109(2) . . ?
 F4A B1A F1A 106.3(7) . . ?
 F3A B1A F4A 108.3(9) . . ?
 F3A B1A F1A 107.9(9) . . ?
 F2A B1A F4A 110.9(9) . . ?
 F2A B1A F3A 112.8(7) . . ?
 F2A B1A F1A 110.5(9) . . ?
 H1A N1 H1B 109.5 . . ?
 H1A N1 H1C 109.5 . . ?
 H1B N1 H1C 109.5 . . ?
 C1 N1 H1A 109.5 . . ?
 C1 N1 H1B 109.5 . . ?
 C1 N1 H1C 109.5 . . ?
 C1 C2 H2 120.8 . . ?
 C1 C2 C3 118.4(6) . . ?
 C3 C2 H2 120.8 . . ?
 C2 C1 N1 118.3(5) . . ?
 C6 C1 N1 119.0(5) . . ?
 C6 C1 C2 122.7(5) . . ?
 C2 C3 H3 120.4 . . ?
 C4 C3 C2 119.2(6) . . ?
 C4 C3 H3 120.4 . . ?
 C3 C4 H4 119.3 . . ?
 C5 C4 C3 121.4(6) . . ?
 C5 C4 H4 119.3 . . ?
 C1 C6 H6 120.8 . . ?
 C1 C6 C5 118.4(5) . . ?
 C5 C6 H6 120.8 . . ?
 C4 C5 C6 119.9(6) . . ?
 C4 C5 H5 120.1 . . ?
 C6 C5 H5 120.1 . . ?

loop_
  _geom_torsion_atom_site_label_1
  _geom_torsion_atom_site_label_2
  _geom_torsion_atom_site_label_3
  _geom_torsion_atom_site_label_4
  _geom_torsion
  _geom_torsion_site_symmetry_1
  _geom_torsion_site_symmetry_2
  _geom_torsion_site_symmetry_3
  _geom_torsion_site_symmetry_4
  _geom_torsion_publ_flag
 N1 C1 C6 C5 -178.4(6) . . . . ?
 C2 C1 C6 C5 2.2(9) . . . . ?
 C2 C3 C4 C5 -1.2(11) . . . . ?
 C1 C2 C3 C4 2.3(10) . . . . ?
 C1 C6 C5 C4 -1.0(11) . . . . ?
 C3 C2 C1 N1 177.7(6) . . . . ?
 C3 C2 C1 C6 -2.9(9) . . . . ?
 C3 C4 C5 C6 0.6(11) . . . . ?

loop_
  _diffrn_refln_index_h
  _diffrn_refln_index_k
  _diffrn_refln_index_l
  _diffrn_refln_intensity_net
  _diffrn_refln_intensity_u
 1 0 0 0.1 0.9
 1 0 0 0.9 0.9
 1 0 0 -1.5 0.5
 1 0 0 0.6 0.7
 -1 0 0 0.9 0.9
 -1 0 0 0.4 0.5
 -1 0 0 -0.7 0.7
 -1 0 0 0.5 0.8
 2 0 0 2231.28 52.39
 2 0 0 2250.47 49.7
 -2 0 0 2304.67 52.69
 -2 0 0 2374.76 49.9
 2 0 0 2303.47 52.29
 2 0 0 2215.58 52.39
 -2 0 0 2150.08 51.89
 -2 0 0 2205.98 52.19
 -3 0 0 -0.3 1.5
 3 0 0 -0.6 2.3
 3 0 0 4.5 2.4
 -3 0 0 4 2.2
 3 0 0 -0.7 2.1
 -3 0 0 0.1 1.9
 4 0 0 470.05 19.9
 4 0 0 472.65 15.7
 -4 0 0 487.65 19.6
 5 0 0 8.2 7
 -5 0 0 3.5 2.9
 -5 0 0 3.4 3.4
 5 0 0 5 4.2
 6 0 0 383.96 22.5
 6 0 0 386.96 21.7
 -6 0 0 385.46 20.7
 7 0 0 -11.6 6
 -7 0 0 0.2 4
 7 0 0 5.9 5.4
 8 0 0 10.6 8.5
 -8 0 0 12.1 6.7
 9 0 0 4.7 7.6
 -9 0 0 -8.1 6.4
 0 1 0 -0.1 0.4
 0 1 0 0.7 1
 0 1 0 0.5 0.4
 0 -1 0 0.2 0.4
 0 1 0 0.2 0.5
 0 -1 0 1.4 0.8
 0 -1 0 0.9 1
 1 -1 0 519.85 15.3
 1 -1 0 512.65 14
 1 1 0 512.55 15.7
 -1 1 0 510.35 15.7
 1 -1 0 529.65 14.3
 -1 1 0 515.65 15
 1 1 0 531.75 16.1
 -1 -1 0 508.05 14
 1 1 0 503.55 15.4
 -1 -1 0 512.75 15.5
 -1 1 0 497.25 13.9
 -1 -1 0 530.15 12.9
 -1 1 0 519.35 14
 1 -1 0 502.25 14.2
 1 1 0 514.45 12.9
 1 1 0 506.65 14.1
 2 1 0 677.83 21.4
 -2 -1 0 691.53 20
 2 1 0 690.03 21.3
 -2 -1 0 647.94 20
 -2 1 0 690.23 20.6
 2 -1 0 700.43 19.7
 2 -1 0 705.23 20.2
 2 -1 0 698.63 20.6
 2 1 0 727.43 19.8
 -2 1 0 698.63 19
 -2 -1 0 696.33 19.1
 -2 1 0 680.93 19.5
 2 -1 0 652.33 19.4
 2 1 0 677.33 19.9
 2 1 0 688.23 19.2
 -3 -1 0 14.4 4
 -3 1 0 8.4 3.2
 -3 -1 0 11.3 3.8
 3 1 0 13.7 3.4
 -3 1 0 11.5 4
 3 1 0 6.3 3.9
 3 -1 0 12.6 3.9
 3 -1 0 7.1 3.5
 3 1 0 7.9 3.2
 3 1 0 10.7 3.5
 3 -1 0 13.4 3.3
 4 -1 0 65.89 8.7
 -4 -1 0 54.29 7.8
 -4 -1 0 52.99 8.5
 -4 1 0 57.39 5.9
 4 1 0 52.19 8.9
 -4 1 0 47.2 4.5
 4 1 0 41.4 5.2
 4 -1 0 57.69 8.4
 4 -1 0 50.79 4.8
 -4 1 0 50.89 7.8
 -5 -1 0 36 6.6
 -5 1 0 32.3 4.2
 5 -1 0 29.6 7.1
 5 1 0 36 8.9
 -5 1 0 41.2 7.4
 6 1 0 3.9 4.4
 6 -1 0 1.3 5.5
 -6 -1 0 6.4 4.3
 -6 1 0 -0.1 3.9
 6 1 0 2.4 6.6
 6 -1 0 3.5 5.3
 7 1 0 -14.3 7.6
 7 1 0 0.4 6.2
 -7 -1 0 3.9 4.8
 7 -1 0 7.6 5.6
 -7 1 0 17.9 6.4
 -8 1 0 9.7 5.7
 8 -1 0 -1.5 6.5
 8 1 0 -0.6 7.5
 -9 1 0 11.2 6.5
 -9 -1 0 -6 7.4
 1 -2 0 4150.98 91.29
 -1 -2 0 4192.58 95.79
 -1 -2 0 4274.17 97.59
 1 -2 0 4223.38 91.89
 1 2 0 4204.18 92.19
 1 -2 0 4106.49 96.69
 1 2 0 4293.57 88.59
 -1 2 0 4217.08 91.49
 -1 -2 0 4245.58 91.99
 -1 2 0 4197.58 91.69
 -1 2 0 4288.17 96.89
 -1 2 0 4263.67 93.49
 1 2 0 4197.48 97.79
 1 2 0 4181.78 96.09
 2 2 0 1121.79 32.2
 -2 -2 0 1091.19 28.1
 2 2 0 1083.39 33.3
 2 2 0 1091.69 27.2
 2 -2 0 1111.49 30.1
 2 -2 0 1109.49 29.8
 -2 2 0 1030.7 28.7
 -2 2 0 1026.1 28.8
 -2 2 0 1135.19 31.4
 -2 -2 0 1102.09 29.5
 2 2 0 1056.09 32.8
 -2 -2 0 1092.49 32.3
 -2 2 0 1118.49 30.1
 2 -2 0 1055.79 31.8
 2 -2 0 1097.09 29.9
 3 2 0 66.89 11
 -3 2 0 48.6 7.1
 3 -2 0 58.59 5.8
 3 -2 0 60.59 6
 3 2 0 50.69 8.2
 3 2 0 50.79 5.6
 -3 -2 0 44.4 5.6
 -3 -2 0 55.99 5.8
 3 -2 0 63.79 6.5
 3 2 0 52.29 6.3
 -3 2 0 55.29 6.2
 -4 -2 0 413.06 18.3
 -4 2 0 365.26 16.5
 4 2 0 428.66 20.8
 -4 2 0 407.46 18.8
 4 -2 0 437.96 19
 4 -2 0 400.36 17.3
 4 -2 0 439.06 18.2
 4 2 0 428.76 19.8
 4 2 0 416.66 16.8
 -4 -2 0 431.56 16.9
 -4 2 0 412.06 16.1
 -5 -2 0 42.6 7.3
 -5 2 0 33.4 7.2
 5 2 0 48.8 10.4
 5 2 0 40.2 8.5
 -6 2 0 122.39 12.1
 6 2 0 128.29 14.9
 -6 -2 0 115.09 10.4
 6 -2 0 118.19 11.4
 6 -2 0 119.69 11.7
 7 -2 0 -0.6 4.9
 -7 2 0 19.8 7.1
 7 2 0 3 5.3
 7 2 0 2.5 9.3
 -7 -2 0 10 5.4
 -8 2 0 3.7 5.8
 8 2 0 -7.3 5.6
 -8 -2 0 6.7 6.6
 8 -2 0 2.9 7.6
 0 -3 0 0.5 2.5
 0 -3 0 1.4 1.1
 0 3 0 2.3 1.1
 0 -3 0 0.6 2
 0 3 0 1.4 1.6
 0 -3 0 -0.8 1.8
 0 3 0 -0.1 3
 1 -3 0 3812.02 84.09
 1 3 0 3770.72 91.49
 -1 3 0 3920.01 93.99
 1 -3 0 3677.63 93.09
 1 -3 0 3941.91 88.79
 -1 -3 0 3737.33 93.79
 -1 -3 0 3817.82 91.59
 -1 -3 0 3792.82 85.99
 1 3 0 3902.91 80.49
 1 3 0 3716.53 85.79
 -1 3 0 3781.22 88.89
 1 3 0 3866.01 80.39
 -1 3 0 3761.02 85.19
 1 3 0 3834.02 94.79
 -1 3 0 3833.02 84.29
 2 -3 0 707.63 22.1
 2 -3 0 683.83 23.7
 2 3 0 666.53 22.2
 -2 3 0 706.73 26.2
 -2 3 0 685.03 24.2
 2 -3 0 709.33 22.5
 2 -3 0 661.03 26.3
 2 3 0 674.03 25.9
 -2 -3 0 714.73 22.4
 2 3 0 688.03 27.8
 -2 3 0 642.44 21.3
 2 3 0 694.33 18.4
 -2 -3 0 686.33 25.9
 -2 3 0 699.63 22.2
 -3 -3 0 21.8 3.8
 -3 3 0 18.7 5.5
 3 3 0 27.5 7.4
 3 3 0 30.3 6.3
 3 -3 0 32.6 6.3
 -3 -3 0 33.5 6.4
 -3 3 0 23.4 6.7
 3 3 0 18.3 3.8
 3 -3 0 20.3 4.8
 -3 3 0 28.8 6.5
 3 -3 0 30.8 6.6
 -4 3 0 85.39 10.7
 4 -3 0 76.19 8
 -4 3 0 67.09 8.5
 4 3 0 75.29 9.4
 4 -3 0 86.59 8.6
 4 3 0 72.59 11.4
 -4 -3 0 77.29 7.9
 -4 -3 0 83.99 7
 5 3 0 19.6 6.7
 -5 3 0 9.8 6.2
 -5 -3 0 13.2 4.3
 -5 3 0 13.4 5.7
 5 -3 0 23.3 5.8
 -5 -3 0 18 6
 5 -3 0 11.2 4.9
 -6 -3 0 12.5 5.2
 6 -3 0 5.3 4.4
 6 3 0 11.5 7
 -6 -3 0 11.6 5.8
 -6 3 0 2.2 4.9
 6 -3 0 12.8 5.2
 -7 -3 0 3.4 4.9
 7 3 0 -3.7 6.8
 -7 3 0 0.2 5
 7 -3 0 9.1 7
 8 3 0 -6.8 14.9
 -8 3 0 10.2 7.8
 8 -3 0 -5.3 6.3
 8 3 0 6.9 7.6
 0 4 0 253.37 17
 0 4 0 233.58 11
 0 -4 0 249.18 14.9
 0 -4 0 242.28 11.7
 0 4 0 251.47 8.7
 0 -4 0 234.28 8.1
 1 -4 0 211.28 9.5
 1 4 0 233.38 7.2
 -1 4 0 211.48 10.4
 -1 -4 0 225.78 11.4
 1 4 0 216.28 6.8
 -1 -4 0 224.88 14.5
 -1 4 0 220.98 15.8
 1 4 0 218.88 16.5
 -1 4 0 232.18 15.2
 -1 4 0 230.38 9.9
 1 -4 0 238.48 14.4
 1 -4 0 229.88 11.5
 1 4 0 221.78 11.1
 2 4 0 575.94 15.9
 2 -4 0 611.94 24.3
 2 -4 0 598.74 21.6
 -2 4 0 587.74 20.6
 -2 -4 0 564.84 25.3
 -2 4 0 569.64 26.4
 2 4 0 581.74 15.7
 -2 -4 0 573.84 20.8
 2 4 0 581.74 28
 3 -4 0 6.6 3.8
 -3 4 0 5.7 3.7
 3 -4 0 0.4 2.6
 -3 -4 0 6.3 3.5
 -3 4 0 8 5.5
 3 4 0 1.7 2.1
 -3 -4 0 -0.1 3.1
 4 4 0 190.48 16.5
 4 -4 0 189.48 13.1
 -4 4 0 191.68 14.5
 -4 -4 0 195.08 13
 -4 4 0 183.18 12.7
 -4 -4 0 181.98 9.6
 -5 -4 0 2.2 3.6
 5 4 0 14.4 6.7
 5 -4 0 3.7 4.3
 5 -4 0 8.5 4.5
 5 4 0 12.3 6.3
 -5 4 0 5.8 4.9
 -5 -4 0 4.9 3.4
 6 4 0 8.9 4.4
 -6 4 0 3.7 4.8
 6 -4 0 15.2 6.6
 -6 -4 0 -3.2 2.9
 -6 -4 0 -1 4.3
 -7 4 0 4.4 10.2
 -7 -4 0 10.9 6.7
 7 -4 0 0.6 9.8
 7 4 0 16.4 8.6
 8 4 0 3.7 10.5
 8 -4 0 -2.9 7.2
 -8 4 0 -1.3 6.3
 0 5 0 44.1 10.7
 1 -5 0 100.19 6.7
 1 5 0 105.19 12.7
 -1 -5 0 107.59 11.2
 -1 -5 0 92.69 7.8
 1 -5 0 100.79 8.5
 1 5 0 99.09 4.1
 -1 5 0 103.19 12.3
 -1 5 0 104.99 6.8
 1 -5 0 91.79 11.6
 1 5 0 93.09 4.3
 2 -5 0 19.9 5.4
 2 -5 0 24 7.2
 2 5 0 23.5 8.9
 -2 -5 0 26.2 5.7
 2 5 0 21 2.2
 -2 5 0 19.5 8.4
 -2 -5 0 14.6 6.3
 -2 5 0 24.3 5.3
 -3 5 0 34 9.5
 3 5 0 36.9 3.8
 -3 -5 0 36.5 10.2
 3 -5 0 36.5 8.2
 3 -5 0 33.4 7
 3 5 0 56.29 12.9
 -3 5 0 40.5 7.5
 -3 -5 0 17.7 5.4
 4 5 0 -0.2 5.1
 4 -5 0 -0.1 3.7
 -4 5 0 0.4 4.3
 -4 -5 0 2.7 4.4
 4 -5 0 2 3.8
 -4 5 0 4.8 5.4
 5 -5 0 8.3 4.5
 -5 -5 0 5.9 4.8
 -5 5 0 -0.2 4.6
 5 -5 0 4.6 5.1
 5 5 0 6.5 5.9
 5 5 0 10.3 6
 -5 5 0 -1.1 7.2
 6 5 0 22.6 8.2
 -6 -5 0 5.6 5.2
 -6 5 0 1.1 4.6
 6 -5 0 8.9 6.4
 -7 5 0 1.6 5.3
 -7 -5 0 -7.1 6
 7 -5 0 3.9 7.3
 7 5 0 7.5 6.7
 8 5 0 2.1 9.2
 8 -5 0 -10.3 7.9
 -8 5 0 6.5 6.4
 0 6 0 188.18 8
 -1 6 0 11.4 3.5
 1 6 0 10.3 7.2
 1 -6 0 6.5 4.2
 -1 6 0 1.1 4.3
 1 -6 0 6.6 4.8
 -1 -6 0 6.4 5
 -1 -6 0 -0.2 3.3
 2 -6 0 137.59 13.1
 -2 -6 0 143.09 11.2
 -2 -6 0 128.79 14
 -2 6 0 140.29 15.5
 2 -6 0 145.49 11.5
 3 -6 0 6.6 4.5
 3 6 0 13.6 8.1
 -3 6 0 18.8 9.1
 -3 -6 0 13.1 6.2
 3 -6 0 18.4 6.5
 -3 -6 0 12 4.9
 -3 6 0 14.7 4.9
 4 6 0 17.2 8.3
 4 -6 0 12.8 5.7
 -4 -6 0 20.3 6.6
 -4 6 0 20.2 8.3
 -4 6 0 18.9 6.3
 4 -6 0 15.2 5.7
 5 6 0 6.4 6.4
 -5 -6 0 -0.6 4.5
 5 6 0 3.8 6
 -5 6 0 3.4 4.5
 5 -6 0 0.9 5.6
 -6 6 0 1.6 5.6
 6 -6 0 5.1 7.3
 -6 -6 0 7.1 5.5
 6 6 0 27.5 9.9
 7 6 0 22.8 7.8
 -7 6 0 -3.1 6.8
 -7 -6 0 -4.9 6.4
 7 -6 0 -9.8 7.3
 0 -7 0 107.89 12.7
 0 7 0 115.69 15.9
 -1 -7 0 14.5 5.3
 1 -7 0 20.9 6.2
 -1 7 0 20.2 9.3
 -1 -7 0 15.9 7.8
 1 7 0 21.2 10
 1 -7 0 12.8 7.2
 2 -7 0 -2 3.8
 -2 7 0 5.2 5.9
 2 7 0 2.6 5.8
 -2 7 0 1.6 2.8
 -2 -7 0 -1.4 4.5
 -2 -7 0 0.3 3.9
 3 -7 0 34.4 8.9
 -3 -7 0 27.9 9.4
 3 7 0 41.1 14.5
 -3 7 0 68.69 14.3
 -3 7 0 30.9 6.2
 3 -7 0 28 8.2
 -3 -7 0 43.6 8.9
 -4 -7 0 -7.5 4
 4 -7 0 5.1 5.3
 -4 7 0 17.5 8.5
 4 -7 0 -0.2 6.2
 -4 -7 0 -2.3 4.8
 -4 7 0 -3.2 3.6
 4 7 0 9.9 7.6
 5 -7 0 -0.7 6.1
 5 7 0 9.2 7.3
 -5 -7 0 -0.6 4.1
 -5 7 0 -0.8 4.5
 -6 7 0 -13.9 5
 -6 -7 0 -7 6.5
 6 -7 0 -4.8 6.2
 6 7 0 11.6 4.9
 0 -8 0 23.9 7.4
 0 8 0 36.6 11.7
 0 -8 0 43.3 10.1
 1 -8 0 4.8 6.4
 -1 8 0 10.6 7.4
 1 8 0 8.7 8.7
 -1 -8 0 6.4 6.5
 -1 -8 0 8.1 6.2
 1 -8 0 -0.4 5.4
 2 -8 0 19.2 7.6
 -2 -8 0 14.2 6.4
 -2 -8 0 7.6 5.3
 -2 8 0 20.9 9
 2 8 0 16.1 8.6
 2 -8 0 2.4 6.4
 3 8 0 8.9 7.5
 3 -8 0 4.4 6.1
 3 -8 0 2.2 5.5
 -3 -8 0 -6 4.9
 -3 8 0 21.5 7.9
 -3 -8 0 0.5 6
 4 8 0 8.7 6
 -4 -8 0 1.6 6.6
 4 -8 0 6.6 6.9
 -4 8 0 23.8 9.4
 5 8 0 20.1 6.4
 -5 -8 0 4.2 5.9
 6 8 0 31.8 8.4
 6 -8 0 6.7 10.2
 0 -9 0 -0.6 5
 0 9 0 14.3 8.8
 -1 -9 0 6.5 7.9
 1 9 0 5.8 6.6
 1 -9 0 7.7 6.7
 -1 9 0 8.7 8.3
 -2 -9 0 -1.1 5.6
 2 -9 0 0.4 6
 -2 9 0 17.8 7.8
 3 9 0 40.7 14.5
 3 -9 0 10.6 7
 -3 -9 0 10.7 8.1
 4 9 0 26.6 8.8
 -4 9 0 32.2 10.3
 5 9 0 37.7 10.4
 5 9 0 32.8 7.5
 0 10 0 20.6 9.1
 0 -10 0 -8.3 5.6
 -1 -10 0 7.3 7.8
 -1 10 0 41.5 12.6
 1 10 0 21 10.7
 -2 -10 0 -3 6.7
 -2 10 0 39.8 10.6
 2 -10 0 9.3 7.4
 2 10 0 19.3 9.4
 -3 10 0 36.5 11.6
 3 10 0 27.9 9.8
 0 0 1 0.1 0.1
 0 0 -1 -0.2 0.1
 0 0 -1 -0.2 0.1
 0 0 -1 -0.2 0.2
 0 0 1 -0.2 0.2
 0 0 -1 0.1 0.1
 0 0 1 0.2 0.1
 1 0 1 2.1 0.9
 1 0 -1 1.8 0.9
 1 0 1 0.5 0.8
 -1 0 1 1.6 0.9
 1 0 1 -0.2 0.8
 -1 0 -1 1.9 0.9
 1 0 -1 1.9 1.6
 1 0 1 2.6 1.2
 -1 0 1 1.4 1.2
 -1 0 1 0.8 1.2
 1 0 -1 1.4 1
 -1 0 -1 2.2 1
 1 0 1 0.7 0.9
 2 0 -1 31.8 3.3
 2 0 -1 28.8 2.2
 -2 0 -1 24.1 3.1
 -2 0 1 27.3 4
 2 0 1 25.1 3.6
 2 0 -1 29.7 4.1
 2 0 1 28.8 3.4
 -2 0 -1 31.9 2.9
 -2 0 -1 32.6 4.2
 2 0 1 26.8 3.6
 -2 0 1 24.7 3.3
 2 0 1 28.8 3.1
 -2 0 1 35.2 4.4
 2 0 -1 33.5 4.9
 -2 0 1 29 2
 3 0 -1 2.4 3.6
 3 0 -1 1 2
 3 0 -1 1.2 1.8
 -3 0 1 -3 2
 3 0 1 -0.4 2
 3 0 -1 1.9 2.8
 3 0 1 1 3.3
 -3 0 1 -4 1.8
 -3 0 1 0.8 1.3
 -3 0 1 2.2 2.1
 3 0 1 -0.1 1.7
 3 0 1 1.4 2.1
 -3 0 -1 5.6 2.6
 3 0 1 -1.9 2.5
 -4 0 -1 5.1 3
 4 0 -1 6.7 5.5
 -4 0 -1 7 3.7
 -4 0 1 5 3.3
 4 0 1 1.9 3.5
 -4 0 1 7.2 2.4
 4 0 1 12.4 5
 4 0 1 10 4.3
 4 0 -1 9.2 2.7
 -5 0 -1 4.2 3.5
 5 0 1 5.6 7
 -5 0 1 0.4 3.5
 -5 0 -1 1.3 3.1
 5 0 -1 4.6 4.1
 5 0 -1 8.5 7.6
 5 0 1 -2.1 3.7
 6 0 1 -0.3 6.7
 -6 0 1 12 4.6
 6 0 -1 -1.6 7
 6 0 1 7.3 6.1
 6 0 -1 7 4.7
 -6 0 -1 3.6 3.9
 7 0 1 -13.5 6.7
 7 0 1 2.1 5.3
 7 0 -1 -1.4 7.2
 -7 0 -1 -3.3 4.6
 -7 0 1 2.1 5.1
 7 0 -1 -2.9 4.3
 8 0 -1 6.4 6.6
 -8 0 -1 -11.1 3.8
 -8 0 1 1.9 5.5
 8 0 1 -7.2 5
 9 0 1 -4 7.4
 -9 0 1 3.3 7.5
 -9 0 -1 -16.5 6.8
 9 0 -1 11.9 9.1
 0 -1 -1 1.6 0.6
 0 1 1 1.5 0.5
 0 -1 1 1.6 0.8
 0 -1 -1 1.4 1
 0 1 -1 0.3 0.8
 0 1 1 4.1 1.3
 0 1 1 -0.3 0.9
 0 1 -1 1.3 0.3
 0 1 -1 1.3 1.2
 0 1 1 1.3 0.6
 0 -1 1 0.4 0.8
 0 -1 1 2 1.3
 0 1 -1 0.5 0.8
 0 -1 1 1.3 0.4
 0 -1 -1 1.9 0.6
 1 1 -1 581.64 14.4
 1 -1 1 592.64 17.3
 -1 -1 -1 595.64 15.4
 1 1 -1 595.74 16.2
 -1 -1 -1 599.64 17.3
 -1 -1 -1 574.24 14.7
 -1 1 1 588.24 16.2
 1 -1 1 568.44 15.7
 1 -1 1 592.54 15
 1 1 -1 601.74 17.5
 -1 1 1 574.84 16.5
 -1 1 1 593.54 15.2
 -1 -1 -1 600.94 17.7
 1 1 -1 583.24 17.2
 1 -1 -1 577.84 16
 -1 1 -1 610.74 16
 1 -1 -1 626.74 15.6
 1 1 1 586.64 17.4
 1 1 1 579.64 17.3
 -1 -1 1 569.44 17.1
 -1 1 -1 597.24 17.2
 -1 -1 1 573.24 17.3
 1 1 1 585.04 15.4
 1 -1 -1 619.24 16.8
 1 1 1 612.84 15
 1 -1 -1 583.54 16.7
 -1 -1 1 593.24 14.4
 -1 1 -1 598.74 15.9
 -1 1 -1 574.94 14.7
 2 -1 1 1003.2 26.8
 -2 -1 -1 976 26.2
 2 1 -1 996.5 25.6
 2 1 -1 1044.4 28.4
 2 1 -1 988.7 26.7
 2 -1 1 999.1 25.1
 2 1 -1 960.2 26.6
 2 -1 1 950.5 26.4
 -2 1 1 1044.4 27.6
 -2 1 1 1009.4 24.5
 2 1 -1 1003 25.6
 -2 -1 -1 993.3 25.5
 2 1 -1 965.5 28.1
 2 -1 1 964 26.8
 -2 1 1 957.3 26.6
 2 -1 -1 1024.1 26.3
 -2 -1 1 1030.3 27.1
 2 -1 -1 951.4 26.8
 2 -1 -1 950.9 26
 2 1 1 968.9 27.9
 2 -1 -1 962.6 25.3
 2 1 1 960.7 25.5
 -2 1 -1 975.6 24.7
 -2 1 -1 987.7 26.8
 -2 1 -1 970.3 26
 2 1 1 959.1 26.1
 2 -1 -1 1011.7 26.9
 -2 -1 1 1038.7 25.7
 2 1 1 1009.4 26.4
 3 1 -1 103.89 5.9
 -3 1 1 109.79 8
 3 -1 1 104.99 7.3
 -3 1 1 103.19 5.5
 -3 -1 -1 102.19 7
 3 1 -1 100.79 6.8
 3 1 -1 104.99 8.1
 3 -1 1 105.19 7.6
 -3 -1 -1 102.29 7.5
 3 -1 1 97.19 6.8
 -3 1 1 112.09 7.9
 3 1 -1 108.59 7.3
 -3 -1 -1 98.29 7.1
 3 1 -1 105.79 8.6
 -3 1 -1 103.89 6.8
 3 -1 -1 96.39 5.8
 -3 1 -1 108.39 8
 3 1 1 100.99 6.7
 3 1 1 99.29 8
 3 1 1 103.89 7.1
 -3 1 -1 105.39 6.8
 3 -1 -1 107.39 7.7
 3 -1 -1 110.19 8.3
 -3 -1 1 113.39 7.9
 3 1 1 100.59 7.8
 -3 -1 1 100.59 7.2
 3 1 1 103.89 8.1
 -4 1 1 31.2 3.3
 4 1 -1 30.3 5.3
 -4 1 1 28.1 6
 4 1 -1 26 4.5
 4 -1 1 42.3 7.3
 4 -1 1 30.8 4
 4 1 -1 27.3 6.9
 -4 -1 -1 34.4 6.2
 -4 -1 -1 32.9 6.3
 4 -1 1 28.7 6
 -4 1 -1 18.7 4.9
 -4 -1 1 36.3 6.4
 -4 1 -1 35.5 5.7
 -4 1 -1 32.5 5.4
 4 -1 -1 28.6 6.6
 4 1 1 30.9 6
 -4 -1 1 26.8 5.7
 4 -1 -1 32.7 6.2
 4 -1 -1 26.6 3.4
 4 1 1 29.4 6.8
 5 -1 1 23.1 6.2
 5 1 -1 24.4 8.1
 -5 -1 -1 13.6 5.1
 5 -1 1 22.4 6.6
 5 1 -1 19.3 4.8
 -5 -1 -1 22.4 5.9
 -5 1 1 17.1 5.7
 5 1 1 21.7 7.4
 -5 -1 1 18.4 5.4
 -5 1 -1 17.6 5.6
 5 -1 -1 33.4 7.4
 -5 -1 1 22.3 5.8
 5 -1 -1 24 7.1
 -6 1 1 4.2 3.5
 6 -1 1 4 5.1
 -6 -1 -1 6 4.6
 6 -1 1 -4.8 4.7
 6 1 1 -0.9 6.4
 6 1 1 -1.5 4
 6 -1 -1 0.1 3.9
 6 -1 -1 0.5 4.8
 -6 1 -1 2.7 3.5
 -6 -1 1 3.3 4.5
 7 1 -1 -10.4 8.2
 7 -1 1 6.5 6.2
 -7 -1 -1 -1.3 4.2
 7 1 -1 1.2 5.9
 -7 1 1 7 4.6
 7 -1 -1 -2.2 5.1
 7 1 1 -9 8.2
 -7 1 -1 -5.6 4.7
 7 1 1 2.8 6
 -7 -1 1 5.6 5.9
 7 -1 -1 -0.7 5.7
 -8 1 1 -3.4 4.7
 8 -1 1 8.7 7.1
 8 1 -1 0.6 5.5
 -8 -1 -1 2.3 5.8
 8 1 1 -4.8 5.5
 8 -1 -1 -10.1 6
 -8 1 -1 -9.3 4.9
 -9 1 1 7.3 7.3
 -9 -1 -1 -7.2 8
 -9 1 -1 -2.5 5.8
 -9 -1 1 -3.1 8.3
 0 2 1 3730.13 80.79
 0 2 -1 3720.93 82.19
 0 -2 -1 3716.03 79.69
 0 -2 1 3772.52 84.69
 0 -2 -1 3769.92 80.89
 0 -2 1 3731.73 78.49
 0 2 1 3754.82 85.39
 0 2 1 3846.82 89.29
 0 2 -1 3752.12 78.59
 0 2 -1 3781.12 84.69
 0 -2 1 3755.22 87.79
 0 2 1 3766.52 80.09
 0 -2 -1 3755.42 87.59
 1 2 -1 2273.57 48.4
 1 2 -1 2262.37 53.19
 1 -2 1 2304.97 53.69
 -1 2 1 2276.47 54.19
 1 -2 1 2290.37 57.29
 -1 -2 -1 2328.07 56.39
 -1 2 1 2286.27 51.49
 -1 2 1 2204.38 56.49
 1 -2 1 2289.77 51.69
 1 2 -1 2227.18 55.89
 -1 2 1 2295.77 52.29
 1 -2 1 2315.17 52.89
 1 2 -1 2326.37 57.79
 -1 2 -1 2255.77 52.79
 1 2 1 2303.77 49.8
 -1 -2 1 2305.67 48.4
 1 2 1 2315.27 58.69
 1 2 1 2363.86 52.29
 1 -2 -1 2152.18 56.39
 1 -2 -1 2310.67 52.39
 1 2 1 2311.87 57.29
 1 2 1 2361.76 50.09
 -1 2 -1 2242.78 53.29
 -1 2 -1 2293.17 51.89
 -1 2 -1 2333.27 57.19
 -1 -2 1 2309.87 53.29
 -1 -2 1 2340.07 56.29
 -1 -2 1 2285.67 57.49
 1 2 1 2236.38 56.39
 1 -2 -1 2278.17 55.19
 -2 2 1 235.08 10.9
 2 2 -1 236.48 12.6
 -2 2 1 251.77 11.7
 2 -2 1 234.08 10.7
 2 2 -1 235.98 8.7
 -2 -2 -1 245.48 12.4
 2 2 -1 235.18 12.7
 2 -2 1 233.18 12.2
 -2 2 1 242.68 10.7
 2 -2 1 249.28 10.5
 -2 -2 -1 240.48 8.9
 2 2 -1 231.28 10.7
 2 2 -1 233.98 11.7
 2 -2 1 213.78 11.1
 2 -2 -1 227.48 11.7
 -2 2 -1 227.78 9.5
 2 -2 -1 262.47 11.9
 -2 2 -1 240.28 10.8
 2 -2 -1 232.98 11.9
 -2 2 -1 240.58 10.4
 -2 2 -1 254.27 12.2
 2 2 1 227.18 12.4
 2 -2 -1 225.78 10.5
 -2 -2 1 257.47 11
 2 2 1 240.48 12.1
 2 2 1 242.78 9.2
 2 2 1 246.88 13.5
 2 2 1 236.28 10.2
 -3 2 1 1034 31.4
 -3 2 1 1020.9 28.7
 3 2 -1 983.9 28
 3 -2 1 1026.4 30.8
 -3 2 1 953.5 29.9
 3 -2 1 1033.4 29.2
 3 2 -1 1088.89 33.8
 3 2 -1 1009.2 30
 3 2 -1 1016.9 32.3
 -3 -2 -1 1048.1 30.3
 3 -2 1 980.9 31.3
 -3 -2 -1 987 27.8
 3 2 1 1006.4 33.3
 3 -2 -1 1053.29 30.7
 -3 2 -1 1056.89 31.2
 -3 2 -1 1037.4 30.5
 3 2 1 991.7 28.4
 -3 -2 1 1028.1 28
 -3 -2 1 1014.2 30.7
 -3 2 -1 975.5 28.5
 3 -2 -1 1001.8 30.4
 3 -2 -1 1038.9 31
 4 -2 1 40 5.6
 4 -2 1 46.2 5.4
 -4 2 1 47 6.7
 -4 -2 -1 49.4 6.6
 4 2 -1 48.3 9
 -4 -2 -1 37.1 7.1
 -4 2 1 49.8 8.1
 4 -2 1 53.69 8.3
 4 2 -1 39.9 5.6
 -4 2 -1 55.49 8.3
 -4 -2 1 46.9 6.9
 4 2 1 39.3 5.4
 -4 2 -1 45.7 7.8
 -4 -2 1 49.2 7.6
 4 -2 -1 44.5 7.4
 4 -2 -1 56.49 8.5
 -4 2 -1 49.7 6.2
 4 -2 -1 41 5.2
 5 2 -1 21.1 8.3
 -5 -2 -1 28.6 11.4
 5 2 -1 20.8 6
 5 -2 1 20.3 6.3
 -5 2 1 14.2 5.9
 -5 -2 -1 13.3 4.6
 5 -2 1 10 4.4
 -5 -2 1 12.6 5.6
 5 -2 -1 14.7 5.5
 -5 -2 1 27.2 6.1
 -5 2 -1 27.4 6.4
 5 2 1 26.5 8.3
 5 2 1 22.4 6.4
 -5 2 -1 17.2 5.7
 6 -2 1 10.6 5.4
 6 -2 1 10.6 5.4
 6 2 -1 14.8 8.7
 -6 2 1 12.5 6
 -6 -2 -1 16 5.5
 6 -2 -1 6.9 5.5
 -6 -2 1 15.8 5.5
 6 2 1 7.5 7.1
 6 -2 -1 17.6 6.2
 -6 2 -1 9.1 5.2
 -6 -2 1 15.9 5.3
 7 -2 1 4.9 6.1
 -7 2 1 0.9 5.9
 7 2 -1 -5.4 7.5
 -7 -2 -1 1 5.7
 7 2 1 0.2 7.4
 7 -2 -1 4.3 6
 -7 2 -1 5.4 4.7
 7 2 1 4 5.4
 -7 -2 1 8.6 5.7
 8 -2 1 14 7.8
 8 2 -1 1.7 5.8
 -8 2 1 0.7 5.7
 -8 2 -1 7.1 6.8
 -8 -2 1 2.9 7.1
 8 2 1 4 7.6
 8 -2 -1 -6 5.9
 0 3 1 1271.27 32.2
 0 -3 1 1344.97 34.2
 0 3 1 1295.77 30.6
 0 -3 -1 1281.37 30.1
 0 3 -1 1239.58 39.3
 0 3 -1 1299.87 29.1
 0 -3 -1 1317.67 38.2
 0 3 -1 1326.27 40.8
 0 -3 -1 1325.97 32.7
 0 -3 1 1288.07 28.9
 0 -3 -1 1285.87 40.3
 0 3 1 1274.07 40.6
 0 -3 1 1247.68 39.9
 0 3 -1 1267.87 33.5
 -1 3 1 1456.05 35.8
 -1 3 1 1476.45 43.8
 1 3 -1 1429.16 30.6
 1 3 -1 1445.86 44.2
 1 -3 1 1423.26 34.9
 1 3 -1 1404.96 41.6
 1 -3 1 1393.16 43.6
 1 -3 1 1431.26 39.6
 -1 -3 -1 1419.56 41.8
 -1 3 1 1460.65 35.9
 1 -3 1 1455.65 37.6
 -1 3 1 1407.56 39.8
 1 3 -1 1391.56 38.9
 -1 -3 -1 1454.55 36.1
 1 3 1 1429.56 44.6
 1 -3 -1 1392.86 35.4
 -1 3 -1 1384.26 38
 1 3 1 1461.25 32.8
 -1 3 -1 1472.95 35.2
 -1 -3 1 1461.15 43.8
 1 3 1 1344.47 35.8
 -1 -3 1 1431.56 37.5
 -1 3 -1 1461.95 43.5
 1 -3 -1 1470.35 40.9
 -1 -3 1 1430.46 41.3
 -1 3 -1 1462.65 39.2
 1 3 1 1433.66 32.6
 1 -3 -1 1420.46 43.1
 1 3 1 1402.06 41.6
 1 -3 -1 1473.05 36.4
 -2 -3 -1 932.71 26.6
 -2 -3 -1 987.1 32.3
 2 3 -1 877.91 27.5
 2 -3 1 890.71 32
 2 -3 1 959.8 29
 -2 3 1 939.11 31.6
 -2 3 1 872.01 27.9
 2 3 -1 911.71 22.8
 -2 3 1 859.21 26
 -2 3 1 921.51 27.4
 2 3 -1 932.21 33.2
 2 -3 1 913.71 26.7
 2 -3 1 936.71 27.9
 -2 3 -1 933.01 31.6
 2 -3 -1 947.51 30.1
 2 -3 -1 932.21 27.1
 2 3 1 907.31 33.7
 2 3 1 913.41 27.2
 2 3 1 945.51 24
 2 -3 -1 884.01 27
 -2 -3 1 945.21 22.4
 -2 3 -1 848.62 26.8
 -2 -3 1 988.7 31.9
 -2 3 -1 892.61 27
 2 3 1 896.71 31.6
 -2 3 -1 991 27.5
 -2 -3 1 950.6 28.1
 2 -3 -1 903.71 31.6
 -3 3 1 7.5 4.5
 3 3 -1 6.3 2.5
 -3 -3 -1 10.8 4
 3 -3 1 11.9 4.4
 3 -3 1 3.6 2.6
 3 3 -1 13.1 5.3
 -3 -3 -1 11.4 7.5
 -3 3 1 2.5 4.7
 -3 -3 -1 6.5 2.6
 3 3 -1 10.1 3.7
 -3 3 -1 9.1 5.6
 3 -3 -1 10.1 3.6
 3 -3 -1 6.1 4
 -3 -3 1 6.1 6
 3 -3 -1 11.1 4.2
 -3 3 -1 3.5 3.2
 3 3 1 4.8 4.6
 3 3 1 7.5 3
 -3 3 -1 3.7 3.9
 -4 -3 -1 113.89 7.9
 4 3 -1 112.79 11.6
 4 3 -1 105.69 10.4
 -4 3 1 117.69 9.9
 4 -3 1 116.99 9.2
 -4 -3 -1 114.79 9.5
 -4 3 1 105.99 9.6
 4 -3 1 120.29 9.9
 -4 3 -1 112.49 10.5
 4 3 1 115.99 12.1
 -4 3 -1 110.89 9.5
 -4 -3 1 118.69 7.9
 4 -3 -1 118.29 10.3
 4 3 1 119.69 11.8
 4 -3 -1 110.69 9.3
 -4 -3 1 120.79 10
 5 -3 1 42.8 8.5
 5 -3 1 43.7 7.5
 -5 3 1 57.89 10.5
 -5 -3 -1 50.29 7.9
 5 3 -1 56.39 13
 5 3 -1 63.79 11.4
 -5 -3 -1 59.69 9.6
 -5 -3 1 47.5 7.2
 -5 3 -1 40.9 8.1
 5 -3 -1 46.5 8.9
 5 3 1 56.69 10.8
 5 -3 -1 54.29 9.8
 -5 3 -1 51.39 9.8
 -5 -3 1 56.19 9.9
 6 -3 1 1.7 5.2
 6 3 -1 9.4 6.9
 -6 -3 -1 7.4 5
 -6 3 1 8.8 5.5
 -6 -3 -1 12.2 5.5
 6 3 1 14.6 7.4
 6 -3 -1 9.2 6.5
 -6 -3 1 12.6 5.4
 6 -3 -1 14.9 5.6
 -6 -3 1 15.1 6.2
 -6 3 -1 3.6 5.2
 7 -3 1 11.1 6.4
 -7 3 1 -2.9 5.5
 -7 -3 -1 -3.4 4.6
 7 3 -1 -4.9 7.1
 7 -3 -1 9.3 5.5
 -7 3 -1 1.4 4.9
 7 3 1 1.9 6.6
 -7 -3 1 4.2 4.8
 -7 -3 1 4.4 5.5
 8 3 -1 8.2 7.3
 8 -3 1 2.2 7.6
 -8 -3 -1 -6.4 5.8
 -8 3 1 15 7.2
 -8 3 -1 0.6 6
 8 3 1 7.7 7.4
 8 -3 -1 6.4 8.2
 0 -4 -1 5.1 2.5
 0 4 -1 -0.4 2.4
 0 -4 -1 2.5 1.4
 0 4 -1 -0.8 4.3
 0 -4 1 4.2 3
 0 -4 -1 3.1 2.8
 0 -4 1 0.8 2.8
 0 4 1 2.5 1.6
 0 4 1 1.3 2.1
 0 -4 1 3 1.2
 0 4 1 4.2 4.9
 1 -4 1 881.11 24
 1 4 -1 835.72 34.4
 1 4 -1 854.81 27.2
 -1 4 1 887.21 34.6
 1 -4 1 890.21 30.8
 -1 4 1 897.21 27
 -1 -4 -1 896.41 32.7
 -1 4 1 829.52 25.2
 1 -4 1 872.51 27.5
 -1 -4 -1 906.91 26.3
 -1 4 -1 895.31 24.3
 -1 4 -1 876.41 29.4
 -1 4 -1 910.91 34.7
 1 4 1 823.52 25.8
 -1 -4 1 923.91 27.7
 -1 -4 1 828.22 31.2
 -1 4 -1 842.62 29.4
 1 4 1 897.11 35.9
 1 -4 -1 892.81 26.5
 1 -4 -1 855.81 26.2
 1 4 1 890.51 21.9
 1 -4 -1 866.21 31.3
 2 4 -1 363.86 10.2
 -2 -4 -1 367.46 19.9
 2 4 -1 346.27 20.8
 2 -4 1 334.67 14.4
 -2 4 1 364.46 15.5
 -2 -4 -1 361.56 15.3
 2 4 -1 366.16 10.5
 2 -4 1 352.56 17.4
 2 -4 1 371.96 16.3
 -2 4 1 365.66 20.4
 -2 4 -1 364.26 14.8
 2 -4 -1 360.36 18.4
 2 4 1 338.77 11.6
 -2 -4 1 352.76 19.1
 2 4 1 368.76 11.7
 2 4 1 374.76 22
 -2 4 -1 379.66 20.5
 2 -4 -1 347.87 15.2
 -2 4 -1 351.86 16.3
 -2 -4 1 374.56 16.2
 3 -4 1 288.77 15.2
 3 -4 1 269.47 15.1
 -3 -4 -1 270.67 17.2
 3 4 -1 262.47 10.5
 -3 -4 -1 292.67 14.7
 -3 4 1 288.57 17.4
 -3 4 1 279.17 14.8
 3 4 -1 297.37 22.5
 3 -4 -1 289.97 14.6
 3 4 1 266.77 19.4
 -3 -4 1 267.37 17
 -3 4 -1 265.97 17.1
 3 -4 -1 268.77 15.8
 -3 -4 1 292.77 14.8
 3 4 1 252.47 11
 -3 4 -1 280.07 14.3
 -3 -4 1 273.77 10
 -4 -4 -1 59.99 5.9
 4 -4 1 48.8 8.6
 -4 4 1 66.29 10.2
 4 -4 1 64.99 8.2
 4 4 -1 77.89 13.3
 -4 -4 -1 54.09 8.6
 -4 4 1 68.09 9
 4 4 -1 56.49 13.2
 -4 4 -1 78.59 10.6
 4 4 1 90.79 15.6
 -4 -4 1 62.79 9.1
 -4 -4 1 56.69 5.4
 4 -4 -1 60.59 10.4
 4 -4 -1 65.19 10.4
 -5 4 1 20.1 7.4
 5 4 -1 27.4 8.6
 5 -4 1 12.1 5.1
 -5 -4 -1 14.9 4.5
 -5 -4 -1 15.9 5.8
 5 4 -1 19.6 7.3
 5 -4 1 12.7 6
 -5 -4 1 15.2 4.6
 5 -4 -1 22.2 6.6
 -5 4 -1 19.3 5.9
 5 -4 -1 14.5 5.9
 5 4 1 26 9.5
 -5 4 -1 16.1 8.1
 5 4 1 27.3 8.8
 -5 -4 1 20 6.6
 6 4 -1 3.5 4.7
 6 -4 1 -1.8 4.8
 -6 -4 -1 -10.1 3.4
 -6 -4 -1 -2.9 2.8
 -6 4 1 7.3 4.7
 -6 -4 1 0.9 4.2
 6 -4 -1 8.7 5.8
 -6 4 -1 0.8 4.3
 6 4 1 11.9 5.6
 7 4 -1 17.2 8.2
 -7 4 1 8 6.9
 7 4 1 21.5 9.3
 -7 4 -1 7.4 6.5
 7 -4 -1 15.6 7.9
 -7 -4 1 3.1 6.7
 8 -4 1 20.3 9.6
 -8 4 1 -4 6.6
 8 4 -1 -11.6 9.8
 -8 4 -1 5.5 7.3
 8 4 1 5.9 7.4
 8 -4 -1 3.5 6.7
 8 4 1 -4.3 9.1
 0 -5 1 240.58 13.3
 0 5 -1 232.88 18.2
 0 5 1 232.98 9.5
 0 5 -1 234.58 8.3
 0 -5 1 243.38 8.1
 0 -5 -1 247.78 16.7
 0 -5 -1 246.18 12.6
 0 -5 1 229.08 15.9
 0 5 1 247.28 19
 0 -5 -1 219.78 8.9
 1 -5 1 174.18 10
 -1 -5 -1 205.18 15.5
 1 5 -1 187.48 16.9
 -1 5 1 186.38 9.8
 1 -5 1 200.58 13.8
 -1 5 1 187.98 16.3
 -1 -5 -1 214.28 11.7
 1 -5 -1 197.38 14.8
 1 -5 -1 199.08 9.8
 1 -5 -1 177.58 11.1
 -1 -5 1 191.48 11.8
 -1 -5 1 204.38 15.1
 1 5 1 188.28 7.5
 -1 5 -1 214.88 17.4
 1 5 1 190.28 7.1
 1 5 1 198.48 17.5
 -2 -5 -1 196.88 13.4
 2 5 -1 218.88 18.3
 2 -5 1 213.58 16.7
 2 -5 1 201.78 12.7
 -2 5 1 182.98 15.8
 -2 -5 -1 204.78 16.1
 -2 5 1 184.58 11.1
 -2 5 -1 195.18 10.8
 2 5 1 202.38 7.8
 2 5 1 206.98 18
 2 -5 -1 194.88 14.7
 -2 -5 1 209.48 15.8
 -2 5 -1 191.78 16.3
 -2 -5 1 185.78 11.8
 3 5 -1 299.17 22.1
 -3 5 1 296.87 16
 -3 5 1 284.67 19.7
 -3 -5 -1 298.07 15.6
 -3 -5 -1 305.67 20.2
 3 5 -1 287.57 10
 3 -5 1 324.47 17.5
 3 -5 -1 300.57 18.7
 3 -5 -1 304.17 16.3
 -3 5 -1 315.77 21.1
 3 5 1 323.37 23.2
 -3 -5 1 305.17 16.4
 -3 5 -1 300.07 15.4
 -4 5 1 68.79 10.7
 4 5 -1 85.59 15.6
 -4 -5 -1 50.89 10.6
 -4 -5 -1 53.39 9
 4 -5 1 54.69 9.7
 -4 5 1 69.99 9.6
 4 -5 1 45 8.8
 -4 -5 1 81.89 11.6
 4 5 1 51.19 5.3
 4 -5 -1 53.49 9.5
 4 5 1 63.09 14.7
 -4 5 -1 69.99 12.8
 -5 -5 -1 -0.3 3.6
 5 5 -1 13.4 6.6
 -5 5 1 4.2 5.4
 5 5 -1 14.9 6.8
 5 -5 1 17.9 6.8
 -5 5 -1 9.5 5.6
 5 5 1 15 7.2
 5 5 1 6.2 7.5
 -5 5 -1 -1.3 7.8
 -5 -5 1 0.1 4.2
 5 -5 -1 1.1 4
 5 -5 -1 6.3 5.3
 -6 -5 -1 -4 4.7
 -6 5 1 0 5.2
 6 -5 1 -2.9 5.4
 6 5 -1 10 5.3
 6 5 1 13.1 5.5
 -6 5 -1 2.3 5
 -6 -5 1 3.5 4.4
 6 -5 -1 -5.2 4.5
 -7 -5 -1 -7.6 6.7
 7 -5 1 1.4 6.4
 -7 5 1 -0.6 6.4
 7 5 -1 18.3 8.7
 -7 5 -1 6.7 6.2
 7 5 1 16.5 13
 -7 -5 1 5.4 6.4
 7 -5 -1 2.8 7.4
 8 5 -1 15.4 11.3
 8 -5 1 7 8.6
 -8 5 1 1.3 5.6
 8 -5 -1 -21.6 7.2
 -8 5 -1 -0.1 6.4
 8 5 1 15.1 8.5
 0 -6 1 3.6 4.5
 0 6 1 3.7 6
 0 6 1 7.8 2.6
 0 -6 -1 13.6 6.2
 0 6 -1 -2.3 5.1
 0 6 -1 5.5 1.8
 0 -6 1 6.3 5.2
 -1 6 1 138.49 15.6
 1 -6 1 126.19 11.1
 1 -6 1 145.89 13.8
 -1 -6 -1 152.78 15
 -1 -6 -1 146.69 10.8
 -1 6 1 151.48 9.2
 1 6 -1 156.58 17
 -1 -6 1 146.39 11.4
 1 -6 -1 154.08 14.3
 1 -6 -1 156.38 11.2
 -1 6 -1 139.49 8
 1 6 1 131.59 15.6
 1 6 1 139.89 7.1
 -1 6 -1 141.39 16.1
 -1 -6 1 140.39 13.8
 -2 -6 -1 195.48 17
 2 -6 1 207.08 14.1
 -2 6 1 218.68 12.4
 2 -6 1 198.28 15.9
 -2 6 1 196.58 18.2
 -2 -6 -1 210.08 13.1
 -2 -6 1 200.78 17.1
 2 6 1 192.78 19.7
 -2 -6 1 228.28 14.5
 2 -6 -1 200.88 13.3
 -2 6 -1 216.78 11.8
 -2 6 -1 209.68 19.1
 2 -6 -1 208.38 16.5
 -3 6 1 38.6 11.6
 3 -6 1 39.7 10.3
 -3 -6 -1 45.9 8.4
 -3 -6 -1 21.4 8
 3 6 -1 39 11.6
 3 -6 1 41.3 9.1
 -3 6 1 42.7 8
 -3 6 -1 44.9 13.4
 3 6 1 33.1 12.1
 -3 6 -1 40.7 7.3
 3 -6 -1 38.2 8.3
 -3 -6 1 42.8 10.4
 3 -6 -1 36.6 9
 4 -6 1 27.2 6.9
 4 6 -1 46.2 12.6
 -4 -6 -1 24.9 8.7
 -4 -6 -1 32.2 7.9
 4 -6 1 29.4 8.3
 -4 6 1 27.6 7.2
 4 -6 -1 42 9.3
 -4 6 -1 39 10.9
 -4 -6 1 35 8.1
 -4 6 -1 36.5 7.4
 4 6 1 30.6 11.9
 5 6 -1 17.5 8.4
 5 -6 1 -5.2 4.2
 -5 6 1 5 4.8
 5 6 -1 7.7 6.9
 -5 -6 -1 11.9 6.2
 -5 -6 1 10.6 6.1
 5 -6 -1 8.1 5.9
 -5 6 -1 2.4 7.9
 -5 6 -1 2.8 3.6
 5 6 1 14.6 6.1
 5 6 1 7.4 8.3
 5 -6 -1 -2.3 4
 -6 -6 -1 -8.6 4.7
 -6 6 1 -0.8 4.4
 6 -6 1 4.1 6.7
 6 6 1 15.4 7
 -6 -6 1 2.7 5.8
 -6 6 -1 -5.3 5.3
 6 -6 -1 5.3 6.2
 -7 6 1 -5.6 5.9
 7 -6 1 -4.6 8.2
 -7 -6 -1 -9.4 6.2
 7 6 -1 22.9 7.9
 -7 -6 1 -7.9 5.7
 -7 6 -1 -3.8 5.4
 7 6 1 21 6.8
 7 -6 -1 11.7 9.5
 0 -7 1 62.89 12.6
 0 -7 -1 64.09 12.7
 0 7 -1 48.3 13.3
 0 -7 -1 49.8 8.5
 0 7 1 81.19 18.8
 0 -7 1 37.1 8.1
 -1 7 1 4.7 6.3
 1 7 -1 10.2 8
 -1 -7 -1 7.1 4.9
 1 -7 1 4.3 5.4
 -1 -7 -1 4.5 4.3
 1 -7 1 4.9 5
 1 -7 -1 4.7 4.7
 -1 -7 1 -1.5 4.1
 1 7 1 -1.5 6.5
 -1 7 -1 5.2 7
 1 -7 -1 6 3.7
 -1 -7 1 1.8 4.5
 -2 -7 -1 8.6 7.1
 2 -7 1 7.9 5.2
 2 -7 1 12.2 5.5
 -2 -7 -1 1.5 4.3
 2 7 -1 14.2 7.9
 -2 7 1 17.6 8.2
 -2 7 1 15.4 4.2
 -2 7 -1 8.1 3.8
 -2 -7 1 7.2 4.8
 -2 -7 1 19.1 8.1
 2 7 1 8.6 9
 2 -7 -1 8.3 6
 -2 7 -1 11 6.1
 2 -7 -1 10.6 4.9
 3 -7 1 71.69 12.9
 -3 -7 -1 91.89 15.8
 3 -7 1 104.39 14
 -3 7 1 98.59 17.6
 -3 -7 -1 84.99 9.2
 3 7 -1 114.49 16.3
 -3 -7 1 86.79 15.4
 -3 -7 1 82.99 12.5
 3 -7 -1 70.99 13.6
 -3 7 -1 106.09 14
 -3 7 -1 89.49 8.8
 3 7 1 106.29 20.8
 3 -7 -1 85.29 12
 -4 7 1 1 4.4
 4 -7 1 11 6.6
 -4 -7 -1 4.8 6.3
 4 -7 1 9.9 6.4
 4 7 -1 10.4 6.8
 -4 -7 -1 2.1 4.5
 -4 7 1 22.5 7.1
 -4 7 -1 4 4.6
 -4 7 -1 9.9 6.4
 4 -7 -1 -2.7 5.3
 4 7 1 0.8 5.8
 -4 -7 1 2.4 5
 4 -7 -1 4.8 5.7
 -5 -7 -1 -1.5 6
 5 -7 1 -1.6 5.6
 -5 7 1 2.8 4.5
 5 7 -1 22.5 8.5
 -5 -7 1 -2.1 4.8
 5 -7 -1 7.2 5.7
 -5 7 -1 -1 5.1
 5 7 1 14.2 7.9
 -6 7 1 -1.1 5.5
 6 -7 1 6.8 7.6
 6 7 -1 13 5.8
 6 7 1 21 6.5
 -6 -7 1 1.3 6.8
 6 -7 -1 1.7 8.1
 -6 7 -1 -0.2 5.7
 0 -8 1 -4.4 4.3
 0 8 1 11.9 8.8
 0 8 -1 8.6 7.6
 0 -8 -1 -0.8 5.1
 0 -8 1 20.7 8.8
 -1 -8 -1 76.59 11.4
 1 8 -1 82.79 18.9
 1 -8 1 69.79 11.6
 -1 8 1 74.39 16.6
 1 -8 1 76.89 14.6
 -1 -8 -1 73.39 15.1
 -1 -8 1 78.29 15.5
 -1 8 -1 85.09 18.9
 1 -8 -1 63.29 13.7
 1 -8 -1 65.09 10.8
 -1 -8 1 72.69 11.9
 1 8 1 76.69 17.5
 -2 -8 -1 32.1 10.1
 -2 -8 -1 51.29 9.5
 2 -8 1 27.5 9.7
 2 8 -1 54.79 14.7
 -2 8 1 46.3 12.7
 2 -8 1 48 9.6
 2 8 1 41.9 14.4
 2 -8 -1 37.4 11.2
 -2 -8 1 40.1 9.1
 -2 -8 1 32.9 10.6
 -2 8 -1 50.19 12.6
 2 -8 -1 22.8 7.9
 -3 -8 -1 7.9 7.7
 -3 8 1 31.9 10.1
 3 -8 1 9.6 6.4
 3 8 -1 18.3 8.1
 3 -8 1 5 5.5
 -3 -8 -1 2.2 4.6
 3 8 1 30.3 11.2
 -3 -8 1 3.3 6.6
 -3 8 -1 23.6 8.6
 -3 -8 1 11.1 6.8
 3 -8 -1 0.4 5.8
 3 -8 -1 5.9 6.5
 -4 -8 -1 -6.5 7.8
 -4 8 1 18.8 8.7
 4 -8 1 6.1 7.1
 4 8 -1 23 7.9
 -4 -8 -1 4.8 7.3
 4 -8 -1 2.6 5.9
 4 8 1 16.8 8.9
 -4 -8 1 5.1 6.2
 4 -8 -1 5.1 6.6
 -4 8 -1 20.4 8.5
 5 8 -1 50.49 13.7
 5 8 -1 20.9 7.8
 5 -8 1 5.2 7.5
 5 -8 -1 10.5 7.6
 6 -8 1 16.5 9.2
 -6 8 1 -2 7.1
 6 8 1 27.4 8.2
 -6 -8 1 -3.8 8.6
 0 9 -1 9.5 7.2
 0 -9 1 -3.9 5
 0 -9 1 -2.9 5.2
 0 -9 -1 -1.6 5.3
 0 9 1 11.1 9.4
 1 9 -1 16.1 9.2
 1 -9 1 0.1 4.6
 -1 9 1 13.7 8.8
 1 -9 1 2.8 5.8
 -1 -9 -1 5.1 6.2
 -1 -9 1 10 7.8
 -1 -9 1 4.9 5.9
 -1 9 -1 11.1 8.4
 1 9 1 13.3 9.8
 1 -9 -1 10.1 7
 2 -9 1 10.9 7.2
 -2 9 1 20.3 8.3
 -2 -9 -1 9 9
 2 -9 1 9.2 6.4
 -2 -9 1 5 7.1
 -2 9 -1 24.1 10.3
 2 -9 -1 1.6 5.9
 3 9 -1 22.3 8.5
 3 -9 1 9.5 7.4
 -3 -9 -1 -0.4 7.1
 3 -9 -1 7.7 6
 -3 -9 1 2.4 6.7
 -3 9 -1 23.7 10.8
 3 9 1 25.8 10.7
 -3 -9 1 11.5 9.4
 -4 -9 -1 -4.6 6.1
 4 -9 1 -0.2 8.7
 4 9 -1 20.2 8.6
 -4 9 1 23.5 9.8
 -4 9 -1 23.3 10.1
 4 9 1 24.8 8.6
 5 9 -1 28.8 9.3
 5 9 1 26.1 8.4
 0 -10 1 6.2 6.9
 0 10 -1 15.1 9.4
 0 10 1 24.6 10.3
 0 -10 -1 -0.6 6.5
 1 -10 1 5.2 7.7
 -1 -10 -1 8 7.5
 1 10 -1 12 9.4
 -1 10 1 15.3 7.7
 -1 -10 1 1.8 6.8
 1 -10 -1 3 7.3
 -1 10 -1 31 9.8
 1 10 1 17.6 8.3
 -2 10 1 34.2 9.9
 2 10 -1 13.7 8.5
 2 -10 1 1 7
 -2 -10 -1 -0.7 6.6
 2 10 1 5.7 6.1
 -2 -10 1 -8.4 6.5
 -2 10 -1 30.4 9.2
 2 -10 -1 -6.5 6.2
 -3 10 1 32.5 10.2
 3 10 -1 28.2 11.1
 -3 -10 -1 -0.1 8.8
 -3 10 -1 29.5 12
 3 10 1 29.5 11.5
 -2 0 2 4159.08 89.99
 -2 0 -2 4194.28 89.99
 2 0 -2 4095.49 89.79
 2 0 2 4045.9 88.29
 2 0 -2 4072.29 89.79
 2 0 2 4039.7 89.49
 2 0 2 4092.09 87.89
 -2 0 2 4147.49 89.89
 2 0 2 3920.71 89.49
 2 0 2 4047.59 89.39
 2 0 2 4023.6 89.09
 -2 0 2 3876.41 90.29
 3 0 2 74.29 6.4
 3 0 2 73.89 6.9
 3 0 2 70.49 6.1
 -3 0 2 78.39 6.8
 -3 0 -2 89.79 6.8
 3 0 2 81.69 5.9
 -3 0 -2 80.49 6.1
 -3 0 2 73.99 6.3
 3 0 -2 69.99 5.9
 -3 0 2 68.19 6.3
 3 0 2 78.49 6.9
 3 0 -2 76.29 7.8
 3 0 2 92.79 6.7
 4 0 2 140.69 10
 4 0 2 142.99 10
 4 0 -2 133.09 5.5
 4 0 -2 150.18 12.1
 4 0 2 129.59 9
 4 0 -2 135.99 5.1
 -4 0 2 157.98 10.4
 4 0 2 139.39 9.1
 -4 0 2 138.89 9.8
 -4 0 -2 143.09 9.8
 -5 0 -2 188.58 11.2
 5 0 2 227.38 14.3
 -5 0 -2 209.18 13.4
 -5 0 2 199.68 13.3
 5 0 2 212.98 14.6
 5 0 -2 228.78 17.2
 -6 0 2 1.3 3.8
 6 0 2 -2 6.6
 6 0 -2 -1.7 6.4
 6 0 -2 4.5 5.2
 -6 0 -2 10.9 5.4
 6 0 2 5.4 4.6
 7 0 -2 -7.9 6
 7 0 -2 8.8 5.5
 -7 0 -2 1.2 4.1
 -7 0 2 6.3 5
 7 0 2 8.6 6.8
 -8 0 -2 -2.7 5.6
 8 0 -2 -0.6 6.2
 8 0 2 -7.2 6.3
 -8 0 2 -1.7 4.6
 9 0 -2 -3.8 8.2
 -9 0 -2 -7.7 7.4
 -9 0 2 7.8 9.4
 9 0 2 6.9 8.3
 0 -1 2 552.84 12.7
 0 -1 2 557.04 14.7
 0 1 -2 552.84 14.8
 0 1 -2 572.74 14.9
 0 1 2 552.24 14
 0 1 2 561.74 12.2
 0 -1 -2 538.75 16.4
 0 -1 -2 545.75 12.2
 0 -1 -2 589.14 16.4
 0 -1 2 546.15 16.5
 0 -1 -2 558.64 13.9
 0 1 2 562.14 16.3
 0 1 2 544.95 15.8
 -2 1 2 1046 24.7
 2 -1 2 953.7 27.6
 -2 -1 -2 1015.6 28.6
 -2 -1 -2 1019 27.9
 2 1 -2 1066.99 29.5
 2 1 -2 1014 26
 2 1 -2 1004.3 26.5
 2 1 -2 1006.1 26.1
 -2 1 2 1005.8 28.2
 -2 -1 -2 1043.3 26.5
 2 -1 2 1006.6 27.4
 2 1 -2 974.3 27.5
 -2 -1 -2 1028.1 26.6
 2 -1 2 1036.7 24.8
 2 -1 -2 998.9 27.7
 2 1 2 1003.7 28.4
 -2 1 -2 1008.2 29.1
 2 1 2 996.9 26.4
 -2 1 -2 963.4 26.7
 -2 1 -2 986 27.3
 2 -1 -2 1013.9 25.2
 -2 1 -2 1011.1 24.4
 2 -1 -2 1007.8 26.6
 -2 -1 2 1039.3 26.3
 2 -1 -2 1025.3 26.6
 2 -1 -2 1064.39 28.4
 2 1 2 1043.6 27.7
 2 1 2 1008.6 26.7
 3 1 -2 1131.29 27.2
 3 1 -2 1070.79 30.3
 -3 1 2 1064.89 25.3
 -3 1 2 1021.1 31.1
 -3 -1 -2 1077.99 30.7
 3 -1 2 1106.99 31.7
 -3 -1 -2 1093.49 31.7
 3 1 -2 1104.29 33.2
 3 -1 2 1102.49 28.7
 3 -1 2 1038.3 30.5
 3 1 -2 1077.99 28.8
 -3 1 2 1112.09 32.3
 -3 -1 -2 1080.29 30.3
 -3 -1 2 1118.89 32
 -3 1 -2 1094.59 31.7
 -3 1 -2 1130.29 30.3
 3 -1 -2 1090.59 31
 3 1 2 1090.19 34.9
 -3 -1 2 1134.29 30.8
 3 1 2 1123.99 30.5
 -3 1 -2 1012.4 28.1
 3 1 2 1121.19 31.8
 3 1 2 1076.29 31.2
 3 1 2 1039.8 30.4
 3 -1 -2 1059.69 27
 3 -1 -2 1077.69 32.1
 4 1 -2 126.59 6.5
 4 1 -2 133.29 7.5
 4 -1 2 138.19 9.1
 -4 -1 -2 128.39 9.3
 -4 1 2 129.69 5.4
 -4 -1 -2 134.49 10.6
 -4 1 2 119.69 9.7
 4 -1 2 154.18 10.6
 4 -1 -2 121.99 10.5
 -4 1 -2 126.99 9.4
 4 -1 -2 125.19 9.5
 -4 -1 2 126.79 9.7
 -4 -1 2 150.48 9.9
 -4 1 -2 150.68 10.6
 4 1 2 130.89 9.1
 4 -1 -2 125.69 6.1
 -4 1 -2 138.59 8.4
 4 1 2 131.79 10.1
 5 1 -2 331.87 19.7
 -5 -1 -2 316.57 16.5
 5 -1 2 320.87 20.2
 -5 -1 -2 334.97 16.7
 5 -1 2 327.87 16.1
 -5 1 2 316.17 17.6
 5 -1 -2 352.16 19.5
 5 -1 -2 356.76 18.3
 -5 -1 2 328.47 20.3
 -5 1 -2 341.07 15.2
 -5 -1 2 359.66 17.7
 5 1 2 341.57 18.8
 5 1 2 360.66 18.7
 -5 1 -2 308.97 19.6
 -6 -1 -2 14.5 5.3
 6 1 -2 12.9 9
 -6 1 2 8.4 4.8
 6 -1 2 15.6 6.3
 6 -1 2 9.6 5.6
 6 -1 -2 8.9 5.9
 6 -1 -2 20.1 7.3
 6 1 2 10.6 7.7
 -6 1 -2 20.5 6.9
 -6 -1 2 13.2 5.4
 6 1 2 21.3 7.5
 -7 -1 -2 -4.8 4
 7 1 -2 3.2 5.6
 7 1 -2 -12.3 7.7
 -7 1 2 -2.7 4.1
 7 -1 2 3.8 5.6
 7 1 2 4.5 6.1
 7 -1 -2 1.5 5.3
 -7 -1 2 0.8 4.6
 -7 1 -2 -0.1 4.5
 7 -1 -2 -2.4 5.2
 7 1 2 -7.9 8.3
 -8 1 2 -3.6 6.1
 8 1 -2 1 6.1
 8 -1 2 0.3 6
 -8 -1 -2 2.6 5.9
 8 1 2 2.4 6.9
 8 -1 -2 -2.5 5
 -8 1 -2 7.2 6.3
 0 -2 2 21.8 1.5
 0 2 -2 23.5 3.9
 0 2 -2 21.5 1.4
 0 -2 -2 21.1 2.6
 0 2 2 27.1 5.9
 0 -2 2 23.8 3.9
 0 2 2 23.5 4.1
 0 -2 2 25.8 5.3
 0 -2 2 26.9 4.1
 0 2 2 23.8 2.1
 0 2 2 25.4 3
 0 -2 -2 22.1 2.2
 0 2 -2 22.8 3.4
 -1 2 2 3616.34 83.09
 1 -2 2 3507.35 79.19
 1 2 -2 3475.45 74.09
 1 -2 2 3614.34 78.89
 -1 -2 -2 3695.03 78.39
 -1 2 2 3380.56 80.39
 -1 2 2 3616.64 78.69
 1 -2 2 3488.35 77.19
 1 2 -2 3537.95 83.39
 1 2 -2 3557.34 79.59
 1 -2 2 3377.56 83.09
 -1 -2 -2 3559.64 82.59
 1 2 -2 3532.35 82.19
 -1 2 2 3501.25 76.59
 1 2 2 3484.95 82.19
 1 -2 -2 3421.06 81.49
 1 2 2 3515.45 75.09
 -1 2 -2 3517.25 82.09
 -1 -2 2 3554.74 80.89
 1 -2 -2 3514.45 77.29
 1 2 2 3570.14 75.29
 -1 -2 2 3540.05 78.69
 1 2 2 3411.86 81.29
 -1 -2 2 3375.16 72.59
 -1 -2 2 3441.26 82.19
 1 -2 -2 3472.45 80.49
 1 2 2 3561.84 76.19
 -1 2 -2 3460.75 77.29
 -1 2 -2 3391.76 77.79
 -1 2 -2 3568.64 76.19
 -2 2 2 429.56 17.8
 2 2 -2 438.66 18.2
 -2 -2 -2 433.06 17.7
 2 -2 2 433.46 15.3
 2 2 -2 428.16 13.1
 -2 -2 -2 432.26 13.7
 -2 2 2 451.25 16.4
 2 2 -2 436.66 17.8
 2 -2 2 450.65 14.6
 2 -2 2 461.35 16.3
 2 2 -2 442.36 16.3
 2 -2 2 429.66 17.7
 -2 2 2 459.55 18.7
 2 2 -2 426.66 17.9
 -2 -2 -2 460.35 15
 2 2 2 428.46 18
 -2 -2 2 457.35 16.5
 -2 2 -2 445.36 13.8
 -2 -2 2 450.65 17.7
 -2 2 -2 458.95 15.8
 2 -2 -2 434.76 16.8
 -2 2 -2 423.46 15.5
 2 2 2 443.06 15.1
 2 2 2 459.25 18
 2 -2 -2 429.96 16
 2 -2 -2 475.55 16.9
 2 2 2 445.76 14.3
 -2 2 -2 458.65 17.8
 3 2 -2 5.8 4.3
 3 -2 2 9 4
 3 2 -2 6.8 3.8
 -3 -2 -2 13.7 4
 -3 -2 -2 8.9 4.4
 3 -2 2 13.5 3.5
 -3 -2 -2 6.5 3
 -3 2 2 -0.1 4.3
 -3 2 2 15.2 4.4
 -3 2 2 8.1 4.1
 3 2 -2 8.7 2.6
 3 -2 2 8.9 2.9
 3 2 -2 8.3 3.2
 3 2 2 9.4 3.1
 3 2 2 5.9 3.2
 3 -2 -2 3.8 3.4
 -3 -2 2 2.9 2.7
 -3 2 -2 8 5
 3 -2 -2 9.2 3.4
 -3 2 -2 2.8 3.3
 -3 -2 2 12.2 4.5
 3 2 2 3.8 2.9
 3 -2 -2 6.7 3.5
 -3 2 -2 10.9 3.9
 -4 2 2 136.09 9.7
 4 -2 2 136.69 9.6
 -4 -2 -2 129.59 10.5
 4 2 -2 142.49 10
 4 -2 2 144.99 10.8
 -4 -2 -2 133.09 9.7
 4 2 -2 133.09 12.3
 4 -2 2 126.29 8.5
 -4 2 2 149.69 11.1
 4 2 -2 143.19 8.5
 -4 2 -2 149.09 10.6
 4 -2 -2 145.49 10.9
 -4 -2 2 135.39 10.1
 4 2 2 128.89 9.6
 -4 2 -2 137.69 8.6
 4 2 2 143.19 13
 -4 -2 2 140.09 9.2
 -4 2 -2 151.68 10.3
 4 -2 -2 148.09 10.7
 4 -2 -2 133.39 8.5
 5 -2 2 72.39 7.7
 -5 -2 -2 89.79 8.6
 5 2 -2 86.49 7.7
 5 2 -2 98.89 12.8
 -5 2 2 88.39 12
 5 -2 2 81.99 11.6
 -5 -2 -2 73.19 8.1
 5 -2 -2 72.29 9.3
 -5 -2 2 85.29 9.6
 -5 2 -2 79.49 8.2
 -5 -2 2 88.49 8.5
 -5 2 -2 87.79 11.5
 5 2 2 77.59 10.7
 6 -2 2 7 5
 6 2 -2 0.5 7.6
 -6 -2 -2 6 4.4
 -6 2 2 -2 4.7
 -6 2 -2 -0.6 3.8
 6 -2 -2 -6.1 4.5
 -6 -2 2 -1.2 3.3
 6 -2 -2 2.9 4.3
 -6 -2 2 0.5 3.6
 -7 2 2 4.4 5
 -7 -2 -2 4.4 5.2
 7 2 -2 -13.1 7.1
 7 -2 2 7.6 5.8
 -7 2 -2 3 4.6
 7 2 2 8.9 6.5
 7 2 2 5.5 8.4
 7 -2 -2 1.6 5.1
 -7 -2 2 -0.4 4.4
 7 -2 -2 4 5.5
 8 2 -2 7.3 7.9
 8 -2 2 -6.4 6.2
 -8 2 2 4 6
 8 2 2 -5.4 6.1
 -8 -2 2 7.8 7
 8 -2 -2 8.4 7.7
 -8 2 -2 -3.1 5.3
 0 3 -2 2244.38 60.69
 0 -3 2 2308.37 54.19
 0 -3 -2 2252.87 58.49
 0 -3 2 2206.68 47.5
 0 3 -2 2172.68 61.19
 0 3 2 2160.88 57.29
 0 3 2 2189.18 50.59
 0 3 2 2277.97 61.49
 0 -3 2 2150.28 60.09
 0 3 -2 2177.78 56.29
 0 3 -2 2204.98 47.4
 0 3 2 2280.37 50.59
 0 -3 -2 2194.38 49.9
 1 3 -2 99.69 9.4
 1 3 -2 72.19 6.1
 -1 3 2 82.39 8.7
 1 -3 2 96.69 5.5
 1 -3 2 89.89 6.7
 1 -3 2 89.39 8.8
 -1 3 2 89.99 6.1
 1 -3 2 99.89 7.5
 -1 -3 -2 87.39 5.5
 1 3 -2 94.79 8.1
 -1 -3 -2 83.49 8.6
 -1 3 2 96.39 5.6
 -1 3 2 94.79 7.7
 -1 3 -2 94.59 6.5
 1 3 2 98.89 5.9
 -1 3 -2 89.29 5.4
 -1 -3 2 91.99 8.2
 -1 -3 2 92.19 6.9
 1 -3 -2 99.79 6
 1 -3 -2 90.19 8.1
 1 -3 -2 90.89 6
 -1 3 -2 91.39 6.9
 1 3 2 93.59 9.5
 1 3 2 91.99 4.9
 1 -3 -2 88.39 8.3
 1 3 2 91.49 8.5
 1 3 2 93.39 8.3
 -1 3 -2 78.29 8.5
 -1 -3 2 89.89 8.7
 2 3 -2 992 24.3
 2 -3 2 1056.09 30.6
 -2 3 2 972.7 27.7
 2 -3 2 1006.7 29.8
 -2 -3 -2 1068.59 34.6
 -2 3 2 1025.5 30.1
 2 -3 2 993.3 28.7
 -2 3 2 989.8 33.3
 2 3 -2 1056.59 35.5
 -2 -3 -2 1023 28.2
 -2 3 2 987.6 30.7
 2 -3 2 975.2 34.4
 -2 3 -2 990.6 28.4
 2 -3 -2 1012.9 32.5
 2 3 2 971.8 28.4
 -2 -3 2 996.2 33.1
 2 3 2 1041.3 26.5
 -2 -3 2 1018.1 30.2
 -2 -3 2 1002.7 23.8
 2 -3 -2 1045.7 28.7
 -2 3 -2 1049.4 29.1
 2 -3 -2 987 29.2
 2 -3 -2 978.8 33.5
 -2 -3 2 944.61 33.7
 2 3 2 1036.9 36.8
 2 3 2 1028.2 34.4
 -2 3 -2 1044.2 34
 2 3 2 1045 26.2
 3 3 -2 49 9.4
 -3 -3 -2 36.5 7.5
 3 3 -2 48.4 6
 -3 -3 -2 49.1 6.8
 3 3 -2 61.29 10.4
 3 3 -2 40.4 4.3
 3 -3 2 50.69 7.5
 -3 3 2 50.99 8.5
 -3 -3 -2 50.09 4.8
 -3 -3 2 44.2 4.3
 3 -3 -2 45.4 7.5
 -3 3 -2 77.59 9.1
 3 3 2 57.89 8.2
 -3 3 -2 50.69 7
 3 3 2 49.4 4.8
 3 -3 -2 47 7.4
 3 -3 -2 42.9 6
 -3 3 -2 57.19 10.2
 -3 -3 2 57.79 9
 4 -3 2 127.99 10.5
 -4 3 2 136.99 11.2
 4 3 -2 116.19 12.4
 -4 -3 -2 126.39 9.9
 4 3 -2 130.19 11.6
 4 -3 2 125.89 9.3
 -4 3 2 126.99 9.7
 -4 -3 -2 121.79 8.4
 4 -3 -2 129.09 10.1
 -4 -3 2 123.79 10.2
 -4 3 -2 111.59 9.7
 -4 -3 2 111.49 7.9
 4 3 2 133.99 13.1
 -4 3 -2 124.79 11.4
 -5 3 2 26.7 7.3
 5 3 -2 40.1 10.5
 5 -3 2 20.2 5.3
 5 3 -2 34.2 7.5
 5 -3 2 37.8 8.9
 -5 -3 -2 40 7.2
 -5 -3 -2 26.2 7
 -5 3 -2 35.7 8.3
 -5 3 -2 31.7 6.9
 5 3 2 38.2 10.6
 -5 -3 2 38.1 8.4
 -5 -3 2 27.3 5.9
 5 3 2 33.5 8.6
 5 -3 -2 23.3 6.3
 5 -3 -2 35.1 7.8
 6 -3 2 23.6 6.7
 -6 -3 -2 20.7 5.7
 6 3 -2 12.6 7.7
 -6 3 2 7.8 5.4
 -6 -3 2 21.1 6
 6 -3 -2 13.5 6.2
 6 3 2 14.7 6.4
 -6 3 -2 14.2 6.4
 -6 -3 2 14.8 7.1
 -7 3 2 2 5.5
 -7 -3 -2 0.6 5.3
 7 3 -2 7.2 8.2
 7 -3 2 4.2 5.8
 7 3 2 -5.4 3.9
 -7 -3 2 2.2 5
 -7 -3 2 -3.8 5.2
 7 -3 -2 8.6 6
 -7 3 -2 0.3 4.9
 7 3 2 4.7 6.8
 -8 3 2 -14.1 4.8
 8 -3 2 -14.3 4.9
 8 3 2 3.3 6.4
 -8 3 -2 -6.1 5.7
 8 -3 -2 9.2 7
 0 -4 2 280.77 8.1
 0 4 2 275.37 18
 0 -4 -2 296.57 12
 0 4 2 267.97 11.1
 0 4 -2 277.07 17.9
 0 -4 -2 279.67 16.6
 0 -4 2 304.87 14
 0 4 2 263.17 10.3
 0 4 -2 283.87 8.2
 0 -4 2 288.17 15.6
 0 -4 -2 259.47 9.8
 -1 -4 -2 209.88 14.5
 1 -4 2 206.68 12.9
 -1 4 2 216.48 15.8
 1 -4 2 205.98 9
 1 -4 2 248.48 12.6
 -1 4 2 214.78 10.2
 -1 -4 -2 225.88 10.4
 -1 4 2 210.58 9.7
 1 4 -2 212.78 15.8
 -1 -4 2 239.58 12.5
 1 -4 -2 208.78 10.4
 -1 4 -2 210.88 9
 1 4 2 189.58 10.5
 1 4 2 213.08 16.2
 1 -4 -2 195.38 9.6
 -1 4 -2 218.98 15.7
 -1 4 -2 213.98 12.6
 -1 -4 2 207.78 13.7
 1 4 2 220.18 8.5
 1 -4 -2 212.18 14.2
 2 -4 2 47.7 6.7
 2 4 -2 54.69 10.8
 -2 -4 -2 49.2 5.4
 2 -4 2 53.69 8
 2 -4 2 60.79 6.9
 2 4 -2 43.3 2.5
 2 4 -2 43 2.4
 -2 4 2 38.7 9.3
 -2 -4 -2 63.49 10.5
 -2 4 2 41 6.5
 2 4 2 57.19 7.5
 -2 4 -2 39.9 6.5
 2 4 2 45.7 4
 -2 -4 2 40.9 6.9
 -2 4 -2 56.19 11
 -2 4 -2 48.6 6.2
 2 4 2 55.89 4.3
 -2 -4 2 43.1 8
 2 -4 -2 55.39 9.2
 2 -4 -2 48.1 6.8
 3 4 -2 91.19 6.3
 3 -4 2 98.09 9.4
 3 4 -2 108.79 11.4
 -3 -4 -2 105.59 10.9
 -3 4 2 99.09 10.5
 -3 4 2 123.69 9.7
 3 -4 2 116.39 9.4
 -3 -4 2 103.69 5.6
 3 4 2 108.09 7
 3 4 2 109.39 6.9
 3 4 2 112.99 12.6
 -3 -4 2 103.89 9.2
 -3 4 -2 89.39 8.1
 -3 4 -2 110.79 8.8
 3 -4 -2 116.39 10.6
 -4 4 2 59.59 10.6
 4 -4 2 64.69 10
 -4 4 2 56.69 9.1
 -4 -4 -2 55.69 9
 4 -4 2 42 7.6
 -4 -4 2 46.3 5.8
 -4 4 -2 60.79 9.4
 -4 4 -2 54.29 11.4
 -4 -4 2 48.7 8.2
 4 -4 -2 43.5 8.4
 4 -4 -2 69.49 9.9
 4 4 2 63.59 13.3
 5 -4 2 5.8 4.4
 -5 -4 -2 2.4 3.4
 -5 4 2 4.7 5.7
 -5 -4 -2 0.9 4.6
 5 -4 2 3.9 4.9
 5 4 -2 5.4 5.2
 5 4 -2 9.3 6.1
 5 -4 -2 10.2 5.1
 5 4 2 6.2 4.9
 -5 4 -2 7.4 7.2
 -5 -4 2 3 3.3
 -5 4 -2 13.9 6
 5 4 2 9.3 6.2
 -5 -4 2 9.8 5.7
 5 -4 -2 5.1 4.6
 -6 -4 -2 0.2 3.7
 -6 -4 -2 4.7 3.7
 6 -4 2 -5.8 4.7
 -6 4 2 0.3 4.9
 6 4 -2 1.7 5.9
 6 -4 -2 -0.1 4
 -6 4 -2 0.3 5
 -6 -4 2 -2.1 4.1
 6 -4 -2 2.2 5.7
 6 4 2 4.4 4.5
 7 4 -2 1.1 7.2
 -7 4 2 2.7 5.2
 7 -4 -2 -7.5 5.3
 7 4 2 10.2 6
 -7 4 -2 -15.5 4.6
 8 -4 2 12.2 8.8
 -8 4 2 2.3 8.4
 8 4 -2 -15.2 9.4
 8 -4 -2 1.8 5.7
 -8 4 -2 -7.4 5.8
 8 4 2 -6.6 6.3
 0 5 2 133.19 8.3
 0 5 -2 128.89 13.6
 0 -5 -2 125.39 7
 0 -5 -2 131.29 8.8
 0 5 2 122.19 8.1
 0 -5 -2 136.99 12.8
 0 -5 2 142.89 13.8
 0 5 2 126.89 13.6
 0 -5 2 119.19 4.9
 0 5 -2 127.69 5.1
 -1 5 2 19.6 9.1
 -1 -5 -2 17.8 4.4
 1 -5 2 17.4 6.5
 1 -5 2 33.1 6.3
 -1 5 2 21.5 4.5
 1 5 -2 9.2 6.9
 -1 -5 -2 22.2 7.3
 1 -5 2 20.2 4.3
 -1 -5 2 24.2 7.1
 -1 5 -2 18.1 8
 1 5 2 16.1 7.7
 -1 5 -2 18.1 3.5
 1 5 2 13.4 4.8
 -1 -5 2 14.7 5.1
 1 -5 -2 15.7 4.6
 1 -5 -2 27.1 4.4
 1 -5 -2 19.3 6.6
 1 5 2 15.9 3.1
 2 -5 2 1.9 3.1
 -2 -5 -2 10.3 4.2
 -2 5 2 7.9 3.8
 -2 5 2 3.3 5.4
 2 -5 2 2 3.2
 -2 -5 -2 7.5 5.1
 2 5 -2 1.6 4.6
 -2 5 -2 3.7 2.8
 2 5 2 3.1 2.1
 -2 -5 2 8.8 4.8
 -2 5 -2 5.1 6.5
 2 -5 -2 8.8 5.1
 2 -5 -2 9.3 3.9
 2 5 2 3.2 5
 -2 -5 2 3.8 3
 -3 5 2 126.49 10.9
 -3 -5 -2 125.89 9.9
 3 5 -2 129.49 14.6
 3 -5 2 126.89 10.9
 -3 -5 -2 134.59 13.6
 -3 5 2 109.79 12.6
 3 -5 2 133.79 11.7
 3 5 2 129.89 7.4
 3 -5 -2 131.49 10.1
 3 -5 -2 116.79 12
 -3 5 -2 126.09 13.8
 -3 -5 2 123.39 10.9
 -3 5 -2 124.99 10
 3 5 2 109.79 14.2
 4 5 -2 12 7.5
 -4 5 2 11.7 5.6
 -4 -5 -2 5.3 5.2
 -4 -5 -2 -0.9 3.6
 -4 5 2 12.5 5.4
 4 -5 2 2.5 4.9
 4 5 -2 15.2 7
 -4 -5 2 9.5 5
 -4 5 -2 6.3 7.9
 4 -5 -2 7.8 5.1
 4 5 2 3.8 2.8
 4 5 2 7.2 7.2
 4 -5 -2 9.2 4.7
 -5 -5 -2 9.3 5.9
 -5 5 2 5.8 5
 5 -5 2 3.9 4.9
 5 5 -2 9.2 5.3
 5 5 -2 4.5 4.7
 -5 5 -2 -3.3 7.2
 5 5 2 -3.9 3.8
 -5 -5 2 1 5.3
 5 5 2 6.1 4.8
 5 -5 -2 -4.8 4.4
 5 -5 -2 -2.6 3.7
 -5 5 -2 -0.8 3.5
 -6 5 2 2.1 6.2
 6 -5 2 7.1 5.7
 6 5 -2 11 5.3
 -6 -5 -2 1.1 5.1
 -6 5 -2 1.9 4.2
 6 -5 -2 15.6 7
 -6 -5 2 -0.7 5.5
 6 5 2 8.6 5.9
 -7 5 2 1.1 6.6
 7 -5 2 -1.7 6.8
 7 5 -2 16.1 8.3
 7 -5 -2 -5.4 6.7
 -7 -5 2 -6.5 5.2
 -7 5 -2 -1.3 5.7
 8 5 -2 1.8 9.3
 -8 5 2 -12.7 5.8
 -8 5 -2 -0.7 7
 8 5 2 28.6 9.7
 -8 -5 2 1.8 7.8
 0 -6 2 14.2 5.3
 0 6 2 5.9 2.9
 0 -6 2 18.5 6.5
 0 6 -2 8.5 6.5
 0 6 2 7.2 6.7
 0 -6 -2 14 6.5
 0 -6 -2 9.6 4.7
 -1 6 2 56.09 6
 1 -6 2 65.59 11.5
 1 -6 2 67.09 9.8
 1 6 -2 65.19 15.9
 -1 -6 -2 54.99 12.9
 -1 -6 -2 78.19 10.8
 -1 6 2 76.29 16.2
 -1 6 -2 70.69 15.4
 -1 -6 2 71.79 10.2
 1 -6 -2 73.89 13
 -1 6 -2 55.39 4.9
 -1 -6 2 64.89 11.9
 1 6 2 58.29 22.4
 1 6 2 52.59 4.5
 -2 6 2 97.39 8.8
 2 -6 2 95.49 11.2
 -2 6 2 89.49 12.7
 2 -6 2 95.49 12.4
 -2 -6 -2 94.09 12.4
 -2 -6 -2 89.19 8.5
 -2 -6 2 94.19 10.1
 -2 6 -2 89.89 7.7
 2 -6 -2 87.39 9
 2 6 2 108.99 14.8
 -2 -6 2 97.89 11.9
 2 -6 -2 100.19 12.3
 -3 6 2 60.39 14.1
 -3 -6 -2 49.3 8.4
 3 6 -2 49 13.8
 3 -6 2 45 9.3
 3 -6 2 51.79 9.5
 -3 -6 -2 42.5 10.6
 -3 6 2 45.8 8.1
 -3 -6 2 41.6 10.1
 -3 -6 2 37.1 8
 -3 6 -2 66.89 9.1
 3 -6 -2 54.49 9.9
 3 6 2 49.9 13.5
 -3 6 -2 59.29 12.9
 3 -6 -2 53.09 11.5
 -4 -6 -2 11.8 4.8
 4 6 -2 16 7.7
 -4 6 2 20.5 7.6
 4 -6 2 8 4.3
 4 -6 2 14.2 5.6
 -4 -6 -2 17 7.5
 -4 6 2 4 4.5
 4 6 2 16.4 9.1
 4 -6 -2 14.6 6.5
 -4 6 -2 15.1 7.9
 -4 6 -2 9.2 4.5
 -4 -6 2 7.4 5.1
 4 -6 -2 6.2 6
 -5 -6 -2 -2.8 4.9
 5 -6 2 -3.9 4.2
 -5 6 2 3.8 4.7
 5 6 -2 15.3 7.3
 5 6 -2 13.1 6.6
 5 -6 -2 -0.1 5.5
 5 6 2 12.5 8.4
 5 -6 -2 -0.1 5.6
 -5 6 -2 3.1 4.1
 -5 -6 2 0.6 5.4
 -5 6 -2 -1.4 7.1
 6 -6 2 1 7.3
 -6 6 2 1.1 5.2
 6 6 -2 23.6 13.1
 -6 -6 -2 -2.2 5.6
 -6 6 -2 2.4 5.5
 6 -6 -2 -2.7 6.6
 6 6 2 22.5 7
 -6 -6 2 7.8 6.4
 7 6 -2 8.1 7.2
 7 -6 2 7.1 7.7
 -7 6 2 1.6 6.2
 -7 -6 -2 -7.4 7.3
 7 -6 -2 -0.3 8.1
 -7 6 -2 -0.8 6.1
 -7 -6 2 -1.4 6.9
 0 -7 -2 8.3 4.4
 0 7 2 -1 6.5
 0 -7 2 0.1 4.8
 0 -7 -2 -5.9 3.5
 0 -7 2 -0.4 4.5
 0 7 -2 0.8 5.8
 1 -7 2 8.5 5.3
 -1 -7 -2 14.8 7.1
 1 -7 2 19.3 7.8
 -1 -7 -2 15.1 5.3
 1 7 -2 13 7.4
 -1 7 2 19.8 8
 -1 7 2 11.6 4.1
 1 -7 -2 14 7
 -1 7 -2 15 7.5
 -1 -7 2 9.7 6
 1 -7 -2 7.3 4.8
 1 7 2 8.9 8.5
 -2 7 2 15.9 4.7
 -2 7 2 5.6 8.1
 -2 -7 -2 3.4 5.7
 2 -7 2 0.9 4.4
 2 7 -2 21.7 10.8
 -2 -7 -2 16 4.9
 -2 -7 2 12.2 6
 2 -7 -2 11.7 5.2
 2 -7 -2 5 5
 2 7 2 22.6 11.2
 -2 7 -2 2.3 5.2
 -2 -7 2 3.9 6.4
 -3 7 2 12.9 6.9
 3 7 -2 6 6.5
 -3 -7 -2 2.4 5.5
 -3 -7 -2 3.3 4.4
 -3 7 2 8.8 5.3
 3 -7 2 -0.1 4.3
 3 7 2 -7.4 5.6
 3 -7 -2 3.4 4.9
 3 -7 -2 4.8 4.9
 -3 7 -2 3 3.6
 -3 -7 2 3 3.8
 -3 7 -2 21.5 9.8
 -3 -7 2 2.5 4.2
 -4 -7 -2 -1.1 4.9
 4 7 -2 3 5.3
 -4 7 2 -2.4 3.7
 -4 7 2 20.6 7.3
 -4 -7 -2 -0.1 4.7
 4 -7 2 7.1 6.3
 4 -7 -2 4.1 5.1
 4 -7 -2 3.4 5.5
 4 7 2 9.1 6.8
 -4 7 -2 18 9.3
 -4 -7 2 0 4.8
 -4 7 -2 -5 3.3
 -5 7 2 4.7 5.5
 5 -7 2 -4.4 4.6
 5 7 -2 21 7.8
 -5 -7 -2 2.1 5.9
 -5 -7 2 -4.8 6
 5 7 2 1.4 6.4
 -5 7 -2 -4.8 7.4
 -5 7 -2 1.9 4.3
 5 -7 -2 7 7.7
 6 -7 2 -0.2 8.7
 6 7 -2 19.9 7.1
 -6 7 2 5 6.8
 6 -7 -2 -6.2 10
 -6 -7 2 6.5 7.1
 6 7 2 26 8.6
 -6 7 -2 -0.2 6.2
 0 8 2 10.1 7.2
 0 8 -2 5.9 5.3
 0 -8 2 6.3 5.3
 0 -8 -2 5 5.8
 0 -8 2 4.1 4.5
 0 -8 -2 6.3 5
 -1 -8 -2 10.6 7.2
 1 8 -2 12.9 7
 1 -8 2 3.5 5
 -1 -8 -2 6.7 5.1
 1 -8 2 -0.6 5
 -1 8 2 10.1 8.1
 1 -8 -2 0.7 4.9
 1 8 2 14.4 8.8
 -1 -8 2 8.4 6.3
 1 -8 -2 5.6 4.7
 -1 8 -2 11.9 8.1
 -1 -8 2 -4.4 4.4
 -2 -8 -2 10.7 7
 2 -8 2 10.6 6.3
 2 -8 2 13.1 7
 2 8 -2 24.7 11.7
 -2 8 2 21.4 10.4
 -2 -8 -2 8.2 6.6
 -2 -8 2 7 6
 2 -8 -2 2.7 5.8
 2 8 2 23 11.4
 -2 8 -2 14.6 8.6
 -2 -8 2 13.6 7.9
 2 -8 -2 22.5 8
 -3 -8 -2 0.3 5
 3 -8 2 3.2 5.5
 -3 8 2 17.6 5.7
 3 8 -2 13.8 8.4
 3 -8 2 6.5 6.1
 -3 -8 2 -0.7 5.7
 -3 -8 2 10.1 6.6
 -3 8 -2 13.9 7.8
 3 8 2 16.7 8.8
 3 -8 -2 8.5 6.7
 3 -8 -2 2.2 5
 -4 8 2 21.8 9.3
 4 -8 2 -3.4 5.1
 -4 -8 -2 -6 4.8
 4 8 -2 21.8 7.6
 -4 8 -2 10.4 8.3
 4 8 2 8.8 8.7
 -4 -8 2 -0.3 5.3
 4 -8 -2 5.9 6.5
 5 8 -2 20 8.8
 5 8 -2 12.5 6.5
 -5 8 2 0 6.3
 5 -8 2 -1.2 8.4
 5 8 2 14.4 10.9
 -5 -8 2 -1.2 7.4
 6 -8 2 3.2 8.4
 6 8 -2 25.8 7.7
 -6 8 2 11 7.7
 -6 -8 2 11.2 7.6
 0 -9 2 -1.2 5.1
 0 9 -2 10.2 6.9
 0 9 2 18.1 9
 0 -9 -2 7.8 6.8
 0 -9 2 -3.2 4.7
 -1 9 2 18.3 8.5
 1 9 -2 15.4 7.4
 1 -9 2 2.6 6.4
 -1 -9 -2 4.7 7.5
 1 -9 2 8.7 7.4
 -1 -9 2 3.4 7.4
 1 9 2 4.9 5.3
 -1 -9 2 15.2 8.4
 1 -9 -2 -0.9 5.4
 -1 9 -2 25.3 8.9
 -2 -9 -2 7.3 7.7
 2 -9 2 7.4 5.7
 2 -9 2 4.3 6.8
 -2 9 2 21.2 8.3
 -2 -9 2 4.5 6.8
 2 -9 -2 8.2 7
 2 9 2 13.1 8.6
 -3 -9 -2 4.9 7.1
 3 9 -2 30.8 12
 3 -9 2 7.3 6.9
 -3 9 -2 16.1 8.5
 -3 -9 2 8.1 7.7
 3 9 2 6.8 8.6
 3 -9 -2 7.9 6.7
 -3 -9 2 9.7 8.2
 4 9 -2 24.6 9.7
 -4 -9 -2 3 6.7
 -4 9 2 30.9 9.3
 4 -9 2 15.1 9.3
 4 9 2 16.8 8
 -4 9 -2 23.4 11.4
 -4 -9 2 8.2 6.9
 5 9 -2 24.4 7
 5 -9 2 4.2 9.5
 5 9 2 29.2 13.3
 0 -10 2 8.4 7.2
 0 -10 -2 1.3 7.1
 0 10 2 26.5 11.3
 0 10 -2 25.6 8.3
 1 10 -2 22.3 9
 -1 -10 -2 -7 6.6
 1 -10 2 -1.9 7
 -1 10 2 20.9 8.4
 -1 10 -2 28 11
 -1 -10 2 3.2 6.7
 1 -10 -2 5.1 6.9
 1 10 2 18.1 8.6
 -2 10 2 22.7 11.9
 2 10 -2 16.4 8
 -2 -10 -2 2.2 8.3
 -2 10 -2 25.6 10.1
 2 -10 -2 -5.3 6
 -2 -10 2 -3.3 7.1
 2 10 2 22.5 9.2
 3 10 -2 19.3 9.3
 -3 -10 -2 -0.1 6.8
 -3 10 2 35.2 11.1
 3 -10 -2 8.9 7.2
 -3 10 -2 31.6 10.5
 3 10 2 20.7 11.3
 0 0 -3 1.1 0.8
 0 0 3 0.5 0.7
 0 0 3 0.3 1
 0 0 3 0.1 0.5
 0 0 -3 1.4 1.1
 0 0 -3 0.6 0.6
 0 0 3 2 1.1
 0 0 -3 0.9 0.6
 1 0 3 6.7 2.8
 1 0 3 2.9 1.3
 1 0 -3 2 1.4
 -1 0 3 4.5 1.7
 -1 0 3 6.3 2.7
 -1 0 3 7.9 1.8
 1 0 -3 5.2 1.2
 -1 0 -3 3 2.2
 -1 0 -3 1.9 1.2
 1 0 3 2.3 1.3
 -1 0 3 4.4 1.5
 1 0 3 3.5 0.9
 -1 0 -3 2.5 0.9
 1 0 -3 3.2 1.4
 2 0 3 5.5 2.1
 2 0 3 6 3
 -2 0 3 3.8 2.5
 -2 0 -3 7.2 2.4
 2 0 3 4.1 1.5
 2 0 -3 4.8 2.2
 -2 0 -3 6.9 2.7
 -2 0 3 3.2 1.8
 -2 0 3 7 2.7
 2 0 -3 9.1 3.8
 2 0 3 4.5 1.8
 2 0 -3 2.4 1.9
 2 0 3 3 1.8
 -3 0 -3 4.9 2.8
 3 0 3 -1.9 3.2
 -3 0 3 4.5 2.2
 3 0 3 4 2.2
 3 0 3 4.4 2.8
 -3 0 3 0.4 2.3
 3 0 -3 2.8 2.2
 3 0 3 3.1 2.3
 -3 0 -3 1 2
 3 0 -3 3.3 4.4
 -3 0 3 4.8 2.8
 4 0 3 3.3 3.9
 -4 0 3 3.5 2.7
 -4 0 -3 5.3 3.4
 -4 0 3 1.8 2.9
 4 0 3 -3.1 3.9
 -4 0 -3 7.1 2.8
 4 0 3 4.8 3.8
 4 0 -3 5.5 6.6
 5 0 3 5.5 4.9
 -5 0 -3 13 4.4
 5 0 3 -0.6 5.5
 -5 0 3 -0.3 3.5
 -5 0 -3 0.2 3.2
 5 0 -3 4.3 7.4
 6 0 3 1.7 4.6
 -6 0 3 -1.8 3.5
 6 0 -3 3.9 4.2
 -6 0 -3 5.6 3.8
 6 0 -3 0 7.6
 7 0 -3 -10 7.1
 -7 0 3 0.4 4.1
 -7 0 -3 0 4.6
 7 0 3 -2.3 5
 7 0 -3 3.4 6.4
 8 0 -3 -11.8 7.1
 8 0 3 -1.4 6
 -8 0 3 5 6
 -8 0 -3 -0.1 5.8
 8 0 -3 -2.1 5.9
 0 -1 3 31.2 1.9
 0 1 3 28.6 2.9
 0 1 -3 25.1 2.6
 0 1 -3 35.9 2.7
 0 -1 -3 30.6 2.4
 0 1 -3 28.6 2.7
 0 -1 3 26.1 3.5
 0 -1 -3 30.6 3.1
 0 1 3 31 3.1
 -1 -1 -3 132.59 5
 1 -1 3 130.79 3.9
 1 1 -3 129.89 6.7
 1 1 -3 124.09 6.2
 1 1 -3 126.09 4.9
 -1 1 3 126.99 5.9
 1 -1 3 114.49 7.3
 1 -1 3 123.59 5.7
 -1 -1 -3 130.49 6.9
 -1 1 3 133.99 6.9
 -1 -1 -3 121.79 8
 1 1 -3 127.39 7.2
 -1 -1 3 124.59 7
 1 1 3 133.19 7.1
 -1 1 -3 130.09 5.7
 -1 1 -3 128.59 3.8
 1 1 3 121.59 6.5
 -1 -1 3 129.39 5.2
 -1 1 -3 130.39 6.1
 1 -1 -3 131.79 5.2
 1 1 3 132.69 5
 -1 -1 3 128.69 6.7
 1 -1 -3 119.39 6
 1 1 3 139.39 5.8
 2 -1 3 117.29 7.1
 2 1 -3 126.69 6.4
 2 1 -3 117.79 7.7
 -2 -1 -3 123.09 6.6
 -2 -1 -3 121.89 7.8
 -2 1 3 111.69 5.4
 2 1 -3 115.39 6.1
 -2 -1 -3 123.69 7.3
 2 1 -3 128.29 8.5
 2 -1 3 123.09 4.8
 2 -1 3 121.19 7.8
 -2 1 3 121.79 7.5
 -2 1 3 112.59 5.1
 -2 1 3 124.19 8.2
 -2 1 -3 127.29 7.1
 2 -1 -3 127.69 9
 2 1 3 124.09 7.4
 -2 1 -3 121.39 4.8
 -2 -1 3 114.69 7.1
 -2 -1 3 127.69 6.7
 2 -1 -3 128.79 6.7
 -2 -1 3 118.79 6.3
 2 1 3 114.99 6.5
 2 -1 -3 123.49 8.2
 2 1 3 132.69 7.7
 2 1 3 119.49 6.5
 -2 1 -3 128.29 8
 3 -1 3 47.6 4.4
 3 1 -3 39 3.7
 3 1 -3 40.6 3.3
 3 1 -3 43.7 7.5
 -3 1 3 39.5 2.4
 3 -1 3 56.99 7.4
 -3 1 3 58.39 7.6
 3 -1 3 46.5 7.4
 3 1 -3 39.1 5.8
 -3 -1 -3 43.9 5.4
 -3 -1 -3 52.39 6.3
 -3 1 3 38.2 6.4
 -3 1 -3 52.69 7.1
 3 1 3 47.4 7.3
 3 -1 -3 43.2 7
 -3 1 -3 40.8 3.8
 3 1 3 45.1 6.1
 -3 -1 3 42 6.7
 -3 -1 3 52.69 6.7
 3 1 3 49.4 7.8
 4 -1 3 18 4.5
 -4 -1 -3 20.7 4.3
 -4 -1 -3 15.3 5.1
 4 -1 3 13.5 4.6
 4 -1 3 19.7 5.5
 -4 1 3 16.6 5
 4 1 -3 16 2.9
 4 1 -3 12.5 6.2
 4 1 -3 15 3
 4 -1 -3 14.3 5.7
 4 1 3 9.5 5.3
 -4 -1 3 9.9 4.3
 4 1 3 14.9 4.7
 -4 1 -3 22.2 5.3
 4 -1 -3 18.4 5.3
 -4 1 -3 25.2 5.6
 4 1 3 13.9 4.3
 -4 -1 3 13.7 4.3
 4 1 3 16.3 4.9
 -5 1 3 -0.6 4.6
 -5 -1 -3 0.8 3.5
 5 1 -3 5.4 7.5
 5 -1 3 1.5 3.9
 -5 -1 -3 4.4 3.5
 5 -1 -3 10 5.1
 -5 -1 3 -3.2 2.6
 5 1 3 -1.3 3.6
 -5 1 -3 -1.5 3.1
 5 -1 -3 6.9 5.6
 -6 1 3 8.9 5.8
 -6 -1 -3 4.8 4.1
 6 -1 3 5.3 4.9
 6 1 -3 -2.3 7.7
 6 1 3 -9 5.2
 -6 1 -3 -2 3.7
 -6 -1 3 1.3 3.4
 -6 -1 3 -0.2 3.6
 6 -1 -3 17 6
 6 1 3 6.3 4.3
 -7 1 3 -1.5 4.8
 7 -1 3 7.2 5.5
 -7 -1 -3 6.1 4.3
 -7 1 -3 -0.5 4.2
 7 -1 -3 4.6 5.2
 -7 -1 3 -0.3 5.2
 7 -1 -3 1.2 6.4
 7 1 3 0.8 5.4
 -8 1 3 -12.9 4.6
 -8 -1 -3 3.2 5.7
 8 -1 3 2.2 6.6
 8 1 -3 -10.7 5.2
 8 1 3 2.7 6.8
 8 -1 -3 -4.7 6.2
 -8 1 -3 -7.7 4.4
 0 2 -3 862.31 24
 0 -2 3 864.91 24.5
 0 -2 -3 877.01 22.2
 0 -2 -3 902.31 20.3
 0 2 3 870.61 26.9
 0 -2 3 844.52 27.4
 0 -2 3 859.71 19.9
 0 2 -3 865.71 24.6
 0 -2 -3 935.21 27.3
 0 2 -3 879.81 27.5
 0 2 3 867.01 26.2
 0 -2 3 906.91 24.6
 0 2 3 878.21 22.6
 0 2 3 887.11 20.2
 1 -2 3 622.24 17.5
 -1 -2 -3 585.54 21.8
 1 2 -3 623.64 20.8
 1 -2 3 618.24 16.9
 1 -2 3 568.14 21.2
 1 -2 3 589.74 18.8
 -1 2 3 642.34 18.6
 -1 2 3 600.44 15.8
 1 2 -3 593.84 21.3
 -1 -2 -3 609.74 15.9
 1 2 -3 588.14 14
 -1 -2 -3 619.94 21.2
 -1 2 3 601.34 21.2
 -1 2 3 570.74 19.6
 1 2 -3 611.54 19.1
 1 -2 -3 603.24 16.2
 1 2 3 597.74 16.2
 -1 2 -3 621.04 16.9
 1 -2 -3 603.04 18.1
 1 2 3 618.74 21.5
 -1 2 -3 595.04 17.3
 -1 -2 3 623.04 14.4
 1 -2 -3 623.34 20.9
 -1 2 -3 609.44 18.8
 -1 -2 3 622.64 19.3
 1 2 3 610.14 21
 -1 -2 3 595.44 21.3
 1 2 3 626.24 16.8
 -1 2 -3 612.04 21.6
 2 2 -3 1121.29 31.8
 2 -2 3 1070.99 36.6
 2 2 -3 1130.39 33.2
 2 2 -3 1162.58 34.1
 2 2 -3 1113.09 34.2
 2 2 -3 1110.09 27.7
 2 -2 3 1064.29 30.1
 -2 2 3 1155.78 32
 -2 -2 -3 1138.49 29.1
 -2 -2 -3 1129.29 33.5
 2 -2 3 1143.19 31.9
 -2 -2 -3 1133.29 29.3
 2 -2 3 1139.69 28.4
 -2 -2 -3 1131.89 35
 2 -2 -3 1080.39 31.2
 2 -2 -3 1200.68 34
 -2 2 -3 1169.88 30.9
 2 2 3 1097.49 29.5
 2 -2 -3 1137.89 32.2
 -2 2 -3 1123.79 27.6
 -2 2 -3 1075.19 30.9
 2 2 3 1135.69 36.7
 2 2 3 1153.18 29.7
 2 2 3 1159.88 33.9
 -2 -2 3 1137.19 32.1
 -2 -2 3 1141.59 33.5
 2 -2 -3 1153.18 30
 -2 2 -3 1170.68 34
 2 -2 -3 1150.58 29.8
 3 -2 3 363.16 13
 -3 -2 -3 370.76 14.1
 -3 -2 -3 344.27 14.3
 3 2 -3 389.36 18.4
 -3 2 3 373.86 16.6
 3 2 -3 354.66 14.7
 -3 -2 -3 344.37 17.4
 3 2 -3 349.17 13.4
 -3 -2 -3 353.06 16.3
 3 -2 3 337.97 16.3
 3 2 -3 366.46 15.8
 3 -2 3 373.66 16.3
 3 2 3 356.16 16.1
 3 -2 -3 353.76 14.2
 -3 2 -3 366.36 15.6
 3 2 3 361.96 17.3
 -3 2 -3 345.27 12.3
 3 2 3 351.76 14.3
 -3 -2 3 356.56 15.9
 -3 -2 3 366.96 13.7
 -3 2 -3 371.76 16.6
 3 -2 -3 376.66 15.3
 3 -2 -3 363.26 16.8
 4 -2 3 70.29 9.5
 4 2 -3 60.59 5.5
 -4 2 3 74.99 10
 -4 -2 -3 66.09 8.1
 4 -2 3 69.39 7.2
 4 2 -3 66.59 6.5
 4 2 -3 67.99 11
 -4 -2 -3 64.89 6.3
 4 -2 3 67.59 6
 -4 -2 -3 69.19 7.2
 -4 2 -3 66.89 5.4
 -4 -2 3 73.19 10
 -4 2 -3 67.49 8.1
 4 -2 -3 70.09 7.1
 -4 -2 3 65.99 8
 -4 2 -3 70.29 9.2
 4 -2 -3 59.99 5.3
 4 2 3 70.09 10.2
 -5 -2 -3 13.4 5.1
 5 -2 3 31.3 7.7
 5 -2 3 19.4 4.6
 -5 -2 -3 26.6 7
 -5 2 3 25 7.1
 5 2 -3 12.7 7.6
 -5 -2 3 16.6 6.5
 5 -2 -3 25.4 7
 -5 2 -3 22.3 6.5
 -5 2 -3 19.9 6.8
 -5 -2 3 31.6 6.7
 5 -2 -3 17.2 6.3
 5 2 3 20.5 7.3
 -6 2 3 1.4 4.8
 -6 -2 -3 -6.3 3.1
 6 -2 3 4 4.5
 6 2 -3 -5.7 5.4
 -6 -2 3 7.9 4.4
 -6 -2 3 3.7 4.3
 -6 2 -3 3 4.4
 6 -2 -3 -5 4
 6 -2 -3 1.6 4.9
 6 2 3 -1.2 5.4
 6 2 3 5.6 5.4
 7 2 -3 -9.4 8.6
 -7 2 3 3.5 5
 7 -2 3 2.7 6.3
 -7 -2 -3 1.4 4.5
 -7 -2 3 -6.7 4.9
 7 2 3 -7 6.2
 -7 2 -3 -2 5.2
 7 -2 -3 -0.7 4.7
 7 -2 -3 -6.1 4.3
 7 2 3 -0.6 5.2
 8 2 -3 7.6 7.8
 -8 -2 -3 -1.1 6.5
 -8 2 3 -3.9 5.9
 8 -2 3 1.6 6.4
 -8 -2 3 -0.6 6.8
 8 2 3 0.6 5.9
 -8 2 -3 2.9 5.4
 8 -2 -3 1.7 7.6
 0 3 3 232.48 13.6
 0 3 -3 246.98 6.8
 0 -3 3 239.68 7
 0 -3 3 234.18 14.2
 0 -3 3 233.68 11.3
 0 3 3 251.47 15.3
 0 3 3 245.48 8.6
 0 3 -3 255.87 15
 0 -3 -3 261.07 9.9
 0 3 3 237.28 13
 0 3 -3 230.78 12.1
 0 3 -3 232.68 11
 0 -3 -3 244.38 13.8
 0 3 3 242.78 9.6
 0 -3 -3 232.68 9
 -1 3 3 440.06 13.5
 1 3 -3 434.26 20.2
 -1 3 3 395.86 17.3
 1 3 -3 419.26 18.3
 1 -3 3 418.76 16.5
 -1 -3 -3 450.05 13.7
 -1 3 3 465.75 20.7
 1 -3 3 407.36 19.7
 1 -3 3 421.16 16.3
 1 3 -3 433.56 16.5
 -1 -3 -3 450.55 19.8
 1 -3 3 445.06 13.8
 -1 3 3 448.76 15.7
 1 3 3 457.55 22
 -1 3 -3 450.25 13.8
 1 3 3 431.06 19.1
 1 3 3 448.26 20.2
 -1 3 -3 430.46 16.1
 1 -3 -3 446.16 14.1
 1 -3 -3 464.85 19.3
 -1 3 -3 442.76 16.5
 -1 -3 3 439.36 18.3
 -1 3 -3 454.25 20.4
 1 3 3 437.66 14
 -1 -3 3 436.76 20.2
 -1 -3 3 429.26 16.7
 1 3 3 452.55 13.8
 -2 3 3 362.56 13.4
 -2 -3 -3 369.96 13.8
 2 -3 3 372.16 21
 2 3 -3 383.76 19
 2 -3 3 387.36 16.2
 -2 -3 -3 412.26 19.2
 2 -3 3 371.46 14.5
 -2 3 3 378.46 15.8
 -2 3 3 375.06 18.2
 2 3 -3 365.26 10.8
 2 -3 3 397.26 15.2
 2 3 3 391.56 13.4
 2 3 3 381.46 15.6
 2 -3 -3 381.76 18
 -2 3 -3 400.86 14.9
 -2 -3 3 371.26 15.9
 -2 -3 3 369.76 10.7
 -2 3 -3 387.56 14.2
 2 -3 -3 391.06 14.3
 -2 -3 3 378.96 18.8
 2 -3 -3 360.96 17.9
 2 3 3 391.46 21
 -2 3 -3 401.36 19.1
 3 -3 3 16.2 5
 -3 -3 -3 16.2 3.8
 3 3 -3 17.6 6.4
 3 3 -3 17.4 3.3
 -3 -3 -3 16.9 4.4
 3 3 -3 12.5 5.7
 -3 -3 -3 17.1 5.3
 -3 3 3 21.7 5.6
 3 -3 3 16.8 3.9
 -3 3 3 18.1 4.8
 -3 3 -3 18.4 4.8
 -3 3 -3 17.8 6.8
 -3 3 -3 11.6 4
 -3 -3 3 19.8 3.3
 3 -3 -3 19.4 5.9
 3 -3 -3 20.1 5.1
 -3 -3 3 17.7 4.7
 3 3 3 15.6 3.2
 4 -3 3 76.99 6.9
 4 3 -3 76.99 10.3
 4 3 -3 83.59 9.1
 4 -3 3 79.79 8.5
 -4 -3 -3 82.19 7.7
 -4 3 3 93.39 11.8
 -4 3 -3 80.79 8.4
 -4 -3 3 73.29 6.6
 4 -3 -3 67.99 9.5
 -4 -3 3 74.09 10.1
 4 -3 -3 86.09 9.4
 -4 3 -3 75.29 9.7
 5 -3 3 4.1 4
 -5 -3 -3 7.8 4.2
 5 3 -3 7.9 6.3
 -5 -3 -3 8 3.8
 5 3 -3 7.7 4.3
 -5 3 3 11 5.3
 5 -3 3 5 3
 5 3 3 10.6 6.4
 -5 3 -3 3.9 4.4
 5 -3 -3 8.1 5.4
 5 -3 -3 4.3 4.7
 5 3 3 20 6.3
 -5 -3 3 0.4 2.9
 -5 3 -3 9.4 7.2
 -5 -3 3 15.7 6.2
 -6 -3 -3 -2.1 4
 -6 3 3 2 4.9
 6 -3 3 -0.5 3.9
 6 3 -3 3.4 7.1
 -6 3 -3 -2.6 4.4
 6 3 3 10 6.1
 6 -3 -3 2.2 5.5
 6 -3 -3 4.5 4.8
 -6 -3 3 0.2 3.6
 -6 -3 3 3.7 5
 7 -3 3 -7.5 5.1
 -7 3 3 -0.5 5.2
 7 3 -3 -7.4 7.7
 -7 -3 -3 4.7 4.9
 -7 -3 3 -1.5 4.4
 -7 -3 3 2.4 5
 7 3 3 13.2 6.8
 -7 3 -3 1.5 5.8
 7 -3 -3 0.9 6
 7 3 3 6.1 5.9
 7 -3 -3 5.1 6.2
 -8 3 3 -11.5 5.9
 8 3 -3 -19.2 9.9
 8 -3 3 -6.1 6.7
 -8 -3 -3 0 7.8
 8 3 3 5.8 7
 8 -3 -3 -14.3 5.7
 -8 3 -3 2.6 5.8
 0 -4 -3 204.28 9
 0 -4 3 227.28 12.4
 0 -4 3 222.18 13.4
 0 4 3 255.27 17.3
 0 -4 -3 240.98 10.1
 0 4 3 222.88 9.5
 0 -4 -3 226.48 14.9
 0 4 3 229.78 9.9
 0 -4 3 221.98 6.7
 0 4 -3 224.28 6.6
 0 4 -3 241.98 16.9
 0 4 -3 212.88 14.8
 1 -4 3 502.15 20.5
 1 -4 3 497.45 19.6
 -1 4 3 494.45 17.5
 1 -4 3 466.65 14.9
 -1 4 3 485.65 24.3
 -1 -4 -3 500.25 23.4
 -1 -4 -3 468.25 16
 1 4 -3 433.06 23.3
 -1 -4 -3 471.05 14.6
 -1 4 3 456.95 15.6
 1 -4 -3 495.55 22.7
 1 4 3 472.85 25.2
 -1 -4 3 475.95 21.5
 -1 4 -3 469.15 19.6
 -1 -4 3 500.15 19.6
 -1 4 -3 480.65 15
 1 4 3 472.85 16.3
 1 -4 -3 476.25 16.7
 1 4 3 486.85 15.4
 -1 4 -3 512.15 24.6
 -2 4 3 36.2 8.6
 2 -4 3 35 5.6
 2 -4 3 42.9 6.9
 -2 -4 -3 47.8 6.3
 -2 -4 -3 61.49 10.2
 -2 4 3 49 7.4
 2 -4 3 43.3 8.8
 2 4 -3 37.8 9.3
 -2 4 3 43.9 4.6
 2 -4 -3 52.09 6.7
 2 4 3 44.1 5.9
 -2 -4 3 45.3 8.2
 2 -4 -3 48.9 8.9
 2 4 3 33.6 5.7
 -2 4 -3 36.2 5.9
 -2 4 -3 44.4 6
 2 4 3 46.4 11
 3 -4 3 44 7
 -3 4 3 29.5 6.2
 3 4 -3 55.19 11.1
 3 4 -3 41.2 9.8
 -3 -4 -3 36.7 8.3
 3 -4 3 52.29 8.3
 -3 4 3 42.7 9.3
 -3 -4 -3 53.49 7.4
 -3 4 -3 38.2 7.1
 -3 4 -3 46.3 10.4
 3 -4 -3 31.4 7.9
 -3 -4 3 52.39 8.6
 3 4 3 44.7 11
 -3 -4 3 35 3.3
 -3 4 -3 46.9 7.3
 3 4 3 45.1 5.8
 3 4 3 43.4 5.5
 4 4 -3 29.3 8.9
 -4 4 3 29.4 7.2
 4 -4 3 33.6 6.9
 -4 -4 -3 28.5 7.3
 -4 4 3 34.6 8.2
 -4 -4 -3 34.4 6.9
 -4 4 -3 34.6 10.1
 -4 4 -3 32.5 7
 -4 -4 3 31.8 5.1
 4 -4 -3 31.5 8.4
 4 -4 -3 38.2 8
 4 4 3 37.3 11.1
 -5 4 3 17.6 6.5
 -5 -4 -3 6.3 3.6
 5 4 -3 18.6 6.9
 -5 -4 -3 21.2 6.5
 5 4 -3 14.2 6.9
 5 -4 3 12.8 4.9
 -5 4 -3 7.1 5.2
 -5 -4 3 8 3.8
 5 -4 -3 14.1 6.4
 5 4 3 15.7 6.7
 5 -4 -3 14 6
 -5 -4 3 15.5 4.3
 -5 4 -3 6.4 7.3
 5 4 3 13.4 6.1
 -6 -4 -3 -0.9 3.9
 -6 -4 -3 -2.4 4.2
 6 4 -3 1.6 5.8
 6 -4 3 0.4 4.8
 -6 4 3 2 5.6
 6 4 3 13.6 6.3
 6 -4 -3 2 5.3
 -6 4 -3 6.7 4.9
 -6 -4 3 -2.4 4.3
 6 -4 -3 11.7 5.2
 -7 4 3 5 6.1
 7 4 -3 -5.4 6.8
 7 -4 3 0 5.1
 -7 -4 3 7.7 6.6
 -7 4 -3 9 6.8
 7 -4 -3 5.1 6.3
 7 4 3 11.1 6.6
 8 4 -3 -21.2 9.4
 8 -4 3 -0.4 7.3
 -8 4 3 -1.4 7.8
 -8 4 -3 -5.8 6.2
 -8 -4 3 0.9 5.6
 8 4 3 2.2 6.1
 8 -4 -3 -5.5 8
 0 5 -3 29.6 2.1
 0 5 3 42.6 4.6
 0 -5 3 47.8 7.9
 0 -5 -3 36.3 5.9
 0 5 3 49.99 11.4
 0 -5 -3 40.3 8.9
 0 5 3 40.6 5.6
 0 -5 3 30.9 2.3
 0 5 -3 45.3 11.7
 0 -5 -3 30.3 4.4
 1 5 -3 388.46 23.7
 1 -5 3 365.06 19.2
 -1 5 3 370.86 15.2
 -1 -5 -3 366.56 14.8
 -1 -5 -3 364.46 21.5
 1 -5 3 353.06 17.6
 -1 5 3 388.46 23.7
 1 -5 3 345.57 12.6
 -1 5 3 317.27 13.7
 -1 5 -3 395.76 23.9
 1 -5 -3 389.96 15.6
 -1 -5 3 356.46 20.2
 1 5 3 335.67 14.3
 -1 -5 3 362.56 17.7
 1 -5 -3 370.06 21.2
 -1 5 -3 373.96 12.9
 1 5 3 343.97 23.4
 2 -5 3 145.29 11.6
 2 5 -3 138.19 14.9
 2 -5 3 146.09 11.2
 -2 5 3 132.89 13.9
 -2 5 3 148.39 14.4
 -2 -5 -3 156.48 9.7
 -2 -5 -3 155.48 13.9
 2 -5 -3 145.39 13.3
 -2 -5 3 167.78 12
 -2 5 -3 134.09 14.1
 2 5 3 153.98 15.9
 -2 -5 3 176.68 14.1
 -2 5 -3 149.49 9
 2 5 3 151.08 8
 2 -5 -3 146.19 9.8
 -3 5 3 8.6 6.4
 -3 5 3 6.6 4.5
 -3 -5 -3 1.7 4.2
 3 5 -3 -3.7 4
 -3 -5 -3 6.6 4.1
 3 -5 3 6.5 3.5
 3 -5 3 3.4 3.7
 3 -5 -3 4.9 4.6
 3 5 3 2.2 5.7
 -3 5 -3 7.8 3.2
 3 -5 -3 4.1 3.4
 -3 5 -3 0.4 6
 3 5 3 3.6 2.5
 -3 -5 3 10.7 4.7
 4 5 -3 36.7 9.6
 4 -5 3 23.1 6.2
 -4 5 3 34.3 8.3
 4 5 -3 38.7 12
 -4 -5 -3 19.5 7.6
 4 -5 3 28.6 7.3
 -4 5 3 43.2 9.9
 -4 -5 -3 50.69 8.7
 4 -5 -3 31.5 9.2
 -4 -5 3 32.2 8
 4 -5 -3 42.7 8.8
 -4 5 -3 40.9 11.2
 5 -5 3 13.7 6.6
 5 5 -3 27.9 8.6
 -5 5 3 12.6 6.3
 -5 -5 -3 13.3 6.3
 5 5 -3 14.6 7.2
 5 5 3 15.8 7
 5 -5 -3 14.3 6.4
 -5 -5 3 18.6 6.7
 5 5 3 10.8 7.2
 -5 5 -3 5.6 5.4
 5 -5 -3 18.2 7.2
 6 5 -3 10.8 6.3
 6 -5 3 2 5.2
 -6 5 3 5.8 5.6
 -6 -5 -3 4.4 5.8
 -6 -5 3 1.6 4.6
 6 5 3 10.6 5.3
 -6 5 -3 0.6 4.5
 6 -5 -3 3 5
 6 -5 -3 -5.8 4.8
 -7 5 3 13.6 7.3
 7 -5 3 -3.2 6.6
 7 5 -3 12.1 8.7
 -7 5 -3 -3.1 5.6
 7 5 3 26.2 11.7
 7 -5 -3 14.1 8
 -7 -5 3 1.8 6.5
 0 -6 -3 276.67 19.7
 0 -6 3 246.58 15.4
 0 6 3 260.97 12
 0 -6 3 266.47 18.1
 0 6 -3 258.37 21.7
 0 6 3 246.68 21
 0 -6 -3 250.57 13.2
 1 6 -3 37.7 13.8
 -1 6 3 46.9 7
 1 -6 3 38.3 8.5
 1 -6 3 44.8 8.8
 -1 6 3 55.99 14.1
 -1 -6 -3 37 6.3
 1 -6 -3 40.8 6.4
 -1 -6 3 55.49 10.7
 1 -6 -3 49.4 10.9
 1 6 3 42.9 4.4
 -1 -6 3 31.8 7.6
 -2 6 3 -7.1 3.8
 -2 -6 -3 -3.3 3.7
 2 -6 3 2.7 3.8
 -2 -6 -3 -0.2 2.9
 -2 6 3 -1 3.2
 2 -6 3 -0.1 3.9
 2 6 3 0.8 5.4
 -2 6 -3 3.3 2.5
 -2 -6 3 3.6 4.2
 -2 -6 3 0.3 4
 -2 6 -3 5.9 6.7
 2 6 3 5.7 2.6
 2 -6 -3 -2.4 2.8
 2 -6 -3 -0.7 3.3
 -3 -6 -3 29 8.8
 -3 6 3 21.5 6.5
 -3 -6 -3 30.8 6
 -3 6 3 29.4 9.3
 3 -6 3 28.3 7.5
 3 -6 3 11.6 5.8
 3 6 -3 33.9 11.7
 3 6 3 32.1 11.8
 3 -6 -3 26.3 8.3
 -3 6 -3 29.1 6.1
 -3 6 -3 41.3 11.1
 3 -6 -3 25.9 6.4
 -3 -6 3 24.6 7.2
 -4 -6 -3 -3.6 3.4
 -4 6 3 3.3 4.4
 -4 -6 -3 8.7 6.7
 -4 6 3 13.4 6.2
 4 -6 3 -2.5 3.8
 4 6 -3 1.8 5.1
 4 6 -3 1.6 4.5
 -4 -6 3 0.8 4.3
 4 -6 -3 4.4 4.7
 4 -6 -3 1.3 4.9
 -4 6 -3 0.8 3.5
 4 6 3 2.3 7
 -4 6 -3 12.5 8.6
 5 -6 3 1.9 5.2
 5 6 -3 12.5 6.2
 5 6 -3 15.4 6.3
 -5 6 3 2.5 4.9
 -5 -6 -3 1.4 4.9
 5 -6 -3 -4.3 3.8
 5 6 3 4.6 6.5
 -5 -6 3 2.7 5.1
 -5 6 -3 0.9 9.7
 5 -6 -3 -0.9 5.4
 -5 6 -3 2.4 3.7
 6 6 -3 20.1 7.7
 -6 -6 -3 9.3 6.9
 -6 6 3 4.9 6.4
 6 -6 -3 2.8 5.9
 -6 6 -3 2.6 5.2
 6 6 3 25.6 7.6
 -7 6 3 8.3 6.3
 7 6 -3 13.4 9
 7 -6 3 1.6 7.7
 -7 6 -3 5.1 7
 7 6 3 27.3 8
 -7 -6 3 4.1 6
 7 -6 -3 9.6 8.5
 0 -7 -3 35.3 7
 0 7 -3 36.9 11.9
 0 7 3 50.29 13.8
 0 -7 3 29.4 8.9
 0 -7 -3 40.6 11.5
 0 -7 3 30.5 7.9
 -1 7 3 -0.4 5.6
 -1 -7 -3 6.9 6.1
 1 7 -3 6.9 7.5
 -1 -7 -3 -0.3 4.1
 1 -7 3 8.4 5.3
 -1 -7 3 -0.9 2.9
 -1 -7 3 -0.6 4
 1 -7 -3 7.4 5.7
 1 7 3 -4.6 5.8
 1 -7 -3 1.6 4
 -1 7 -3 7.5 5.6
 2 -7 3 39.1 9
 -2 -7 -3 29.3 9.6
 2 7 -3 38.1 12.1
 -2 7 3 46.8 12.8
 2 -7 3 35 8.7
 -2 7 3 27.3 6.3
 -2 -7 -3 40 7.8
 2 7 3 24.9 10.4
 -2 7 -3 42.2 11.7
 -2 -7 3 30.2 7.9
 -2 -7 3 22.6 8.1
 2 -7 -3 33 7.8
 2 -7 -3 31.8 9.8
 3 7 -3 7 6.2
 -3 7 3 13.6 7.6
 3 -7 3 1.8 4.8
 -3 7 3 4.7 4.7
 -3 -7 -3 2.8 5.7
 -3 -7 -3 0.3 4.7
 3 -7 3 2.5 4.3
 3 -7 -3 1.1 5.2
 3 7 3 12.9 9.8
 -3 7 -3 3 5.7
 -3 -7 3 -0.5 4.4
 -3 7 -3 0.4 3
 3 -7 -3 -5.4 3.9
 -3 -7 3 -0.4 4.6
 -4 7 3 5.3 4.9
 -4 7 3 20.7 7.3
 4 7 -3 12.6 6.1
 4 -7 3 10.7 5.8
 -4 -7 -3 3.7 6.2
 4 7 -3 23.1 8.6
 -4 -7 -3 2.1 4.6
 -4 7 -3 -3.4 4.7
 4 -7 -3 4.1 5
 -4 7 -3 12.2 8.7
 4 7 3 6.6 7.9
 4 -7 -3 3.8 5.7
 -4 -7 3 8.5 6.1
 5 7 -3 16.4 8.4
 -5 -7 -3 0 5.7
 5 -7 3 1.6 6
 -5 7 3 2 6.3
 5 7 -3 22.6 7.2
 -5 7 -3 -2.5 4.6
 -5 7 -3 -2.5 8.8
 5 7 3 12.7 9
 5 -7 -3 12 7.9
 5 -7 -3 -2.9 5
 -5 -7 3 -1.7 5.6
 6 -7 3 3.9 6.4
 -6 7 3 1.5 5.9
 6 7 -3 13.6 7.8
 -6 7 -3 -5.3 5.1
 6 7 3 24.7 7.2
 -6 -7 3 -3.8 6.3
 0 -8 3 110.09 15.2
 0 8 -3 118.19 21.9
 0 -8 3 81.19 14.9
 0 -8 -3 79.49 16
 0 8 3 75.79 17.5
 1 8 -3 14.9 7.4
 1 -8 3 1.7 4.3
 1 -8 3 3.5 5.9
 -1 -8 -3 3.1 5.2
 -1 8 3 19.5 8.4
 1 8 3 14.9 8
 -1 8 -3 25.7 9.3
 -1 -8 3 7.9 5.5
 1 -8 -3 7.9 5.1
 -1 -8 3 -2 5.4
 -2 -8 -3 6.7 6.8
 -2 8 3 19.1 9.5
 2 -8 3 9.7 6.6
 2 8 -3 15.1 6.8
 2 -8 3 6.7 5.9
 2 -8 -3 1.3 6.2
 2 8 3 8.5 8.3
 -2 -8 3 23.7 7.9
 -2 8 -3 13.2 6
 -2 -8 3 3 5.8
 -3 8 3 23.4 8.8
 3 8 -3 19.3 8.6
 -3 -8 -3 11.4 8
 3 -8 3 11.1 6.8
 -3 8 -3 25.4 9.5
 3 -8 -3 5.1 5.6
 -3 -8 3 5.5 6.1
 -3 -8 3 8.4 5
 3 8 3 7 8.3
 -4 -8 -3 2.4 6.2
 -4 8 3 17.8 8.6
 4 -8 3 3.4 6.6
 4 8 -3 13.7 8.7
 4 8 -3 20.5 6.2
 -4 8 3 12 6
 -4 8 -3 4.3 7.3
 -4 -8 3 -1.9 5.9
 4 -8 -3 2.6 5.9
 4 8 3 7.9 7.3
 5 -8 3 -2.2 7.1
 5 8 -3 18.7 6.9
 -5 -8 3 0.5 5.7
 5 8 3 19.8 10.5
 6 -8 3 -4.3 8.1
 -6 8 3 12.5 7.4
 6 8 -3 35.7 8.8
 -6 -8 3 -3 8.3
 6 8 3 30.9 8.8
 0 -9 -3 5.5 6.4
 0 9 3 16.6 8.8
 0 9 -3 30.8 10.2
 0 -9 3 12.3 6.5
 0 -9 3 1.1 6.1
 1 -9 3 -0.3 6.4
 -1 9 3 9.3 8.9
 -1 -9 -3 8.8 9.5
 1 -9 3 2.4 7.4
 1 9 -3 7.8 7.7
 -1 -9 3 -0.1 4.5
 -1 -9 3 -1.3 6.5
 -1 9 -3 17.6 7.3
 1 -9 -3 -3.5 5.3
 -2 9 3 1.3 6.2
 2 -9 3 4.6 5.7
 -2 -9 -3 3.7 6.6
 2 -9 3 3.1 6.7
 -2 -9 3 11.9 8
 2 9 3 8.1 8.7
 2 -9 -3 13.1 8
 3 9 -3 17.2 7.3
 -3 9 3 30 12
 3 -9 3 4.7 7.1
 -3 -9 -3 4.5 6.6
 -3 9 -3 15.6 8
 3 -9 -3 -11.3 5.7
 -3 -9 3 -3.2 8.1
 3 9 3 17.2 10.8
 4 9 -3 30.2 10.2
 -4 -9 -3 -8.1 8.2
 4 -9 3 5 8
 4 9 -3 30.9 7.4
 4 -9 -3 4.2 7.5
 -4 9 -3 15.9 9.9
 -4 -9 3 -2.4 8.3
 4 9 3 8.9 10.5
 0 10 -3 29.8 8.9
 0 -10 3 15.2 12.9
 0 -10 3 0.3 7.2
 0 -10 -3 0.4 5.9
 0 10 3 19.3 9.4
 1 10 -3 33.2 9.6
 -1 10 3 17.6 8.5
 1 -10 3 5.2 6.4
 -1 -10 -3 2.1 7.1
 1 -10 -3 4.4 7.8
 1 10 3 17.2 9.9
 -1 10 -3 29.2 9
 -1 -10 3 9 6.8
 -2 10 3 12.5 7.2
 -2 -10 -3 -1.9 5.5
 2 10 -3 25.9 9.5
 2 -10 -3 -1.5 6.4
 -2 -10 3 -9.5 6.3
 2 10 3 10.4 8.6
 -2 10 -3 32 8.9
 3 10 -3 28.6 9.8
 -3 10 3 49.9 11.1
 -3 -10 -3 4.4 9.3
 3 10 3 4.9 7.7
 3 -10 -3 12.4 7.6
 -3 10 -3 34.8 11.1
 -1 0 4 6231.58 130.19
 1 0 -4 6034.6 129.99
 1 0 -4 6048.09 130.29
 1 0 4 6218.98 130.59
 -2 0 -4 1612.84 40.9
 2 0 -4 1636.44 42.7
 2 0 -4 1585.04 39.7
 -2 0 -4 1687.23 40.1
 2 0 4 1602.74 37.4
 2 0 4 1548.95 41.4
 2 0 4 1558.74 40.8
 2 0 4 1675.83 39.8
 2 0 -4 1529.25 39.3
 -2 0 4 1702.63 42.9
 -2 0 4 1569.64 39.7
 -2 0 4 1522.85 42.6
 3 0 4 21.7 4.5
 -3 0 -4 23.9 5.3
 3 0 4 13.6 5.2
 3 0 4 15.8 3.4
 -3 0 4 19.8 4.9
 3 0 -4 25.4 7
 -3 0 -4 18.6 4.3
 3 0 4 15.5 3.4
 -3 0 4 13 3.8
 4 0 4 90.69 8.1
 4 0 4 80.39 7.5
 4 0 4 64.79 7.9
 -4 0 -4 80.09 7.6
 -4 0 4 90.49 8.1
 -4 0 4 109.29 8.6
 4 0 -4 85.99 10.6
 -4 0 -4 74.09 7.2
 -5 0 4 21.5 5.9
 5 0 4 36.9 7.6
 -5 0 -4 45.1 8.6
 -5 0 -4 35.5 8.2
 5 0 4 31.7 7.9
 -5 0 4 39.5 8.9
 5 0 -4 39.6 10.4
 6 0 -4 10.4 8.4
 6 0 4 -0.9 6.3
 -6 0 4 12.8 5.2
 -6 0 -4 19.2 6.5
 6 0 4 12.1 5.7
 -7 0 -4 -3 4.3
 7 0 -4 1.2 4.9
 7 0 -4 -4.3 6.6
 -7 0 4 -2.7 3.4
 7 0 4 -4.5 4.7
 -8 0 4 -1.9 5.3
 8 0 4 4.6 7.2
 8 0 -4 3 7
 8 0 -4 -11.2 8.4
 -8 0 -4 -8.9 5
 0 1 -4 1806.72 51.39
 0 -1 4 1699.63 43.1
 0 -1 4 1745.63 40.5
 0 1 4 1854.01 42.9
 0 -1 -4 1746.93 43.1
 0 -1 4 1782.02 42.9
 0 -1 -4 1733.23 40.5
 0 1 -4 1801.42 40.5
 0 1 4 1786.92 42.4
 0 -1 4 1767.12 39.2
 0 1 -4 1768.22 39.1
 0 1 -4 1742.73 41.3
 1 1 -4 2167.98 50.59
 -1 1 4 2088.49 48.1
 -1 1 4 2180.58 51.39
 1 1 -4 2080.89 46.8
 -1 -1 -4 2138.59 51.79
 1 1 -4 2211.88 49.6
 1 1 -4 2078.89 49.4
 -1 1 4 2074.99 50.29
 -1 1 4 2110.79 46.5
 1 -1 4 2099.79 49.2
 1 -1 4 2023 51.09
 1 -1 4 2084.79 48.1
 -1 -1 4 2129.49 46.8
 -1 1 -4 2083.39 48.5
 -1 -1 4 2097.09 49.1
 1 1 4 2075.29 49.5
 -1 1 -4 2101.19 43.7
 1 1 4 2114.39 45.9
 -1 -1 4 2073.09 49.4
 -1 1 -4 2114.89 47.6
 1 -1 -4 2081.99 48.9
 -1 1 -4 2220.08 51.49
 1 1 4 2125.79 50.49
 1 -1 -4 2112.39 52.39
 1 -1 -4 2066.29 46.1
 -1 1 -4 1952.4 44
 1 -1 -4 2054.29 48.5
 -1 -1 4 2054.89 49.8
 1 1 4 2132.19 46
 1 1 4 2094.29 47.8
 1 1 4 2044.7 47.6
 2 1 -4 4138.79 88.79
 -2 1 4 3990.7 88.09
 -2 1 4 3913.61 93.09
 -2 -1 -4 4095.29 91.39
 2 -1 4 4141.89 91.89
 2 1 -4 4070.69 91.89
 -2 1 4 4158.78 89.99
 -2 1 4 4230.08 92.59
 2 -1 4 3896.71 90.79
 2 1 -4 4028.7 89.49
 2 1 -4 4137.49 93.79
 -2 -1 -4 4078.49 90.19
 2 -1 4 4060.09 84.89
 2 -1 4 4043.8 93.29
 -2 1 4 4068.89 86.69
 -2 1 -4 4118.09 90.59
 -2 -1 4 4215.88 89.79
 2 -1 -4 4195.78 93.39
 2 1 4 3971 91.89
 2 -1 -4 4069.49 89.49
 2 1 4 4021.5 91.39
 -2 1 -4 4074.89 92.79
 -2 -1 4 4038.2 89.29
 -2 1 -4 3965.1 90.39
 2 1 4 4090.59 89.49
 -2 -1 4 4050.59 91.29
 2 1 4 4124.79 89.19
 -2 -1 4 3807.02 92.49
 2 1 4 4124.19 92.39
 2 -1 -4 3901.01 90.99
 3 1 -4 592.84 16.5
 3 -1 4 581.64 21.8
 -3 1 4 595.74 21.9
 3 1 -4 626.44 23.6
 3 -1 4 635.64 21.8
 -3 -1 -4 617.64 22.6
 3 1 -4 605.14 20.2
 -3 -1 -4 636.34 20.6
 3 -1 4 620.64 16.9
 3 1 -4 597.04 16.4
 3 1 4 636.64 20.8
 -3 -1 4 633.54 22
 -3 1 -4 628.34 21.9
 3 1 4 620.74 21.7
 3 1 4 616.84 20.9
 -3 1 -4 612.24 21.4
 3 -1 -4 609.24 23.1
 -3 -1 4 645.04 20.9
 3 1 4 621.04 21.8
 4 -1 4 76.69 9
 -4 -1 -4 70.29 7.8
 4 1 -4 76.09 10.2
 4 -1 4 86.49 6.5
 -4 -1 -4 78.59 7.2
 4 -1 4 94.49 8.7
 4 -1 4 69.69 5.6
 -4 1 4 70.69 7.5
 4 1 4 85.19 7.8
 -4 -1 4 73.99 7.7
 -4 1 -4 86.79 7.8
 -4 1 -4 89.99 8.4
 4 1 4 78.09 7.7
 4 -1 -4 90.39 9.6
 4 1 4 80.09 7.6
 -5 -1 -4 38.9 7.6
 5 -1 4 29.9 6
 -5 -1 -4 34.3 7.8
 5 1 -4 41 10.9
 5 -1 4 44.3 10.6
 5 -1 -4 31.3 7.4
 5 -1 -4 63.19 11.4
 -5 -1 4 29.9 7.1
 -5 1 -4 38.6 7.3
 -5 -1 4 46.6 8.4
 5 1 4 46.9 8.4
 5 1 4 39.9 8.6
 -5 1 -4 38.1 7.4
 6 -1 4 28.3 8.7
 -6 1 4 25.7 7.2
 -6 -1 -4 30.1 6.8
 6 1 -4 32.3 10.9
 6 -1 -4 28.9 8.6
 6 -1 -4 22.9 8.4
 6 1 4 24.4 6.7
 -6 -1 4 33.8 8.9
 -6 1 -4 14.2 5.4
 6 1 4 23 8
 -6 -1 4 13.9 5.9
 -7 -1 -4 -0.1 4.6
 7 1 -4 2.9 9.8
 -7 1 4 -1.8 4.7
 7 -1 4 -0.9 6
 7 -1 -4 -2.9 4.4
 7 1 4 7 6.3
 -7 1 -4 -5.3 3.6
 -7 -1 4 -0.2 4.9
 7 -1 -4 -1.6 6
 -8 1 4 2.9 6.9
 -8 -1 -4 0.2 5.4
 8 -1 4 7.8 7.8
 8 1 -4 -1 6.2
 8 1 -4 -13.1 10
 8 1 4 -3.4 6.4
 8 -1 -4 0.3 6.6
 -8 1 -4 1.7 6.1
 0 -2 -4 1013.7 31.4
 0 2 -4 1008.1 28
 0 -2 4 1080.89 28.7
 0 -2 -4 1038.6 30.6
 0 -2 -4 969.5 25.9
 0 2 4 1078.99 26.9
 0 2 4 1036.6 30.6
 0 2 4 1034 30.2
 0 -2 4 1011.1 31.3
 0 2 4 1029.3 24
 0 -2 4 1044.4 23.8
 0 -2 4 1049 23.7
 0 2 -4 1079.29 31.6
 0 -2 4 1055.79 27.9
 0 -2 -4 1028.1 22.6
 0 2 -4 1042.6 28.2
 -1 2 4 533.65 18.8
 1 -2 4 538.85 15.3
 1 2 -4 511.85 19.3
 1 2 -4 517.05 18.7
 -1 -2 -4 528.05 13.7
 1 2 -4 510.55 20.4
 -1 -2 -4 506.25 20.5
 1 -2 4 525.05 17.9
 -1 2 4 522.75 18.5
 -1 2 4 537.25 20
 1 -2 4 533.85 15.3
 -1 -2 -4 525.75 19.5
 1 2 -4 503.05 12.9
 1 -2 -4 525.55 14
 1 -2 -4 527.25 14
 1 -2 -4 527.75 21.4
 -1 -2 4 533.55 13.3
 1 2 4 539.05 15.8
 1 2 4 514.85 14
 -1 2 -4 549.45 22.5
 1 -2 -4 495.25 16.3
 -1 2 -4 509.75 15.1
 -1 -2 4 507.45 19.5
 -1 2 -4 535.45 15.4
 -1 -2 4 553.84 18.3
 1 2 4 481.35 18.6
 2 2 -4 297.97 14.3
 2 2 -4 288.27 14.3
 -2 -2 -4 288.57 10.7
 -2 2 4 258.57 14.1
 2 2 -4 293.87 10.1
 -2 -2 -4 303.47 15.4
 -2 2 4 276.17 13.4
 -2 2 4 312.97 13.5
 2 -2 4 296.07 9.7
 2 -2 4 276.57 14.1
 -2 2 4 278.67 12.1
 2 2 -4 306.27 13.8
 2 -2 4 302.97 13.2
 2 -2 4 273.67 11.6
 -2 -2 -4 283.67 13.9
 2 2 -4 289.07 13
 2 -2 -4 312.97 14.7
 -2 2 -4 289.97 14.7
 -2 -2 4 311.47 14.3
 2 2 4 299.47 14.3
 -2 2 -4 311.27 12.3
 2 -2 -4 288.77 12.6
 2 2 4 301.87 14.4
 2 2 4 287.57 11
 2 2 4 299.67 11.7
 -2 2 -4 290.97 9.1
 -2 -2 4 323.67 13.8
 2 -2 -4 299.17 11.4
 -2 2 -4 287.67 12.6
 2 -2 -4 292.47 11.1
 3 -2 4 20.5 5.1
 -3 2 4 15.6 3.4
 -3 -2 -4 16.9 4
 -3 -2 -4 15.1 3.8
 -3 -2 -4 12.3 3.9
 3 2 -4 19.5 6
 3 -2 4 16.2 2.8
 -3 -2 -4 16.1 6
 3 2 -4 10.9 3.1
 -3 2 4 18 5.4
 3 2 -4 15.7 4.3
 3 -2 4 13.4 5.3
 -3 -2 4 10.1 3.1
 3 -2 -4 19 5.5
 -3 2 -4 12.7 6.2
 -3 2 -4 15.2 2.9
 3 2 4 20.5 5.3
 3 -2 -4 12.9 3.8
 3 2 4 22.4 4.7
 -3 -2 4 18.3 6
 -3 2 -4 21.1 4.7
 4 2 -4 32.6 4.7
 -4 -2 -4 49.3 9.7
 4 -2 4 41.5 7.9
 -4 2 4 45.6 8.1
 4 2 -4 40 6.9
 4 2 -4 31.1 8.2
 4 -2 4 34.3 4.2
 -4 -2 -4 48.8 6.9
 -4 2 4 39 4.3
 -4 -2 4 39.3 6.1
 -4 2 -4 43.3 8.7
 4 2 4 39.9 7.8
 4 -2 -4 32.2 6.3
 -4 2 -4 29.2 6.7
 4 -2 -4 48.2 8.7
 -4 -2 4 41.2 7.6
 -5 2 4 7.1 5
 5 -2 4 3 4.1
 -5 -2 -4 10.3 5.2
 5 -2 4 10.4 3.3
 -5 -2 -4 21.1 5.2
 5 2 4 10.8 4.9
 5 -2 -4 8.9 6.5
 5 -2 -4 4.5 4.3
 5 2 4 6 5.1
 -5 2 -4 1.2 4.9
 -5 -2 4 5.3 3.7
 -5 -2 4 5.2 4
 -5 2 -4 12.9 5.1
 -6 -2 -4 -0.6 4
 -6 2 4 -3 4.1
 6 -2 4 5.8 5
 6 2 -4 3 8.6
 -6 -2 4 -1.6 4.3
 -6 -2 4 3.4 4.8
 6 -2 -4 12.7 5.9
 6 -2 -4 1.1 4.8
 6 2 4 -1.7 4.4
 -6 2 -4 6.3 5.5
 6 2 4 11.2 5
 -7 2 4 3.1 6.1
 7 2 -4 -7.4 8.2
 -7 -2 -4 -0.2 4
 7 -2 4 9.2 5.9
 7 2 4 0.5 4.3
 -7 2 -4 3.4 5.3
 -7 -2 4 2.1 4.3
 -7 -2 4 -2.3 4.4
 7 -2 -4 4.4 5.8
 7 -2 -4 -2.5 5.7
 8 2 -4 -28.4 11.5
 8 -2 4 6.1 6.8
 -8 -2 -4 -4.2 5.5
 -8 2 4 5.6 6.7
 -8 2 -4 -6.1 5.1
 8 -2 -4 -14.2 6.2
 -8 -2 4 5.1 7.5
 8 2 4 -0.6 6.5
 0 3 -4 1837.02 47.9
 0 3 4 1902.91 52.89
 0 -3 -4 1934.21 52.69
 0 -3 -4 1967.6 42.7
 0 -3 4 1896.81 48.6
 0 -3 -4 1843.62 44.5
 0 3 4 1880.91 51.69
 0 3 -4 1864.01 49.3
 0 3 4 1923.21 45.6
 0 3 4 1906.21 55.29
 0 3 4 1879.91 42.2
 0 3 -4 1939.21 53.99
 0 -3 4 1918.21 41.3
 0 -3 4 1741.43 53.09
 1 -3 4 492.05 18.5
 1 -3 4 497.75 17.2
 -1 3 4 515.35 22.3
 1 3 -4 462.65 17.7
 1 -3 4 471.85 14.7
 -1 3 4 468.95 20.1
 1 3 -4 454.35 19.5
 1 -3 4 423.66 20.8
 -1 -3 -4 476.45 14.8
 -1 3 4 500.95 17.2
 -1 -3 -4 523.95 21.6
 1 3 -4 490.85 21.7
 -1 3 4 471.25 14
 -1 3 4 468.35 19.3
 1 3 4 487.05 14.5
 1 3 4 522.75 15.7
 -1 3 -4 497.25 14.7
 -1 -3 4 497.25 18.5
 1 -3 -4 492.45 20.7
 -1 -3 4 488.55 19.6
 -1 3 -4 490.85 17.3
 1 -3 -4 472.65 16.4
 -1 3 -4 479.85 21.5
 1 3 4 507.95 24
 1 3 4 454.55 20.2
 -1 3 -4 450.15 17.2
 -1 -3 4 470.55 21.4
 2 -3 4 637.14 21.4
 2 3 -4 684.23 26.8
 -2 3 4 707.63 23.6
 2 -3 4 701.13 21.5
 -2 3 4 674.33 26.1
 2 3 -4 672.93 17.4
 2 -3 4 691.53 23.9
 -2 -3 -4 693.63 26.7
 2 3 -4 685.53 26.3
 -2 3 -4 666.53 20.1
 -2 -3 4 639.34 26.1
 2 3 4 663.23 20.1
 2 -3 -4 689.03 20.9
 2 3 4 658.23 20.3
 -2 3 -4 740.43 27.7
 2 -3 -4 669.53 25.9
 -2 -3 4 701.13 24
 2 3 4 663.23 20.6
 -2 3 -4 690.33 21.4
 -2 -3 4 677.43 17.2
 3 3 -4 364.46 13.2
 -3 3 4 421.26 18.6
 -3 -3 -4 387.76 19.5
 3 -3 4 395.76 14.8
 3 3 -4 397.16 20.4
 -3 -3 -4 396.96 15.6
 3 -3 4 378.76 17.8
 3 3 -4 377.46 18.9
 3 -3 -4 390.46 15.9
 -3 3 -4 375.16 19.6
 -3 -3 4 393.26 17.8
 -3 -3 4 375.76 13.2
 -3 3 -4 374.36 13.7
 4 3 -4 30.5 8.5
 -4 3 4 25.6 5.9
 -4 -3 -4 22.5 5.8
 4 -3 4 20.8 4.2
 -4 -3 -4 33.7 6.2
 -4 3 4 19.6 5.6
 4 -3 4 40.2 7.5
 4 3 -4 22.2 6.6
 -4 -3 -4 20.3 4.6
 -4 3 -4 21.9 5.5
 -4 -3 4 29 4.8
 4 -3 -4 20.1 6.3
 -4 -3 4 21.1 6.4
 4 -3 -4 23.2 5.7
 -5 -3 -4 36.6 7.3
 5 3 -4 29.2 9.5
 -5 3 4 36.7 8.1
 5 -3 4 42.6 9
 -5 3 -4 37.4 7.6
 5 -3 -4 37.8 8.1
 -5 -3 4 33.7 7.9
 5 3 4 27.7 7.9
 5 -3 -4 25.2 7.3
 -5 3 -4 42.8 10.1
 -5 -3 4 30.1 5.5
 -6 3 4 4 4.7
 6 -3 4 9.1 5.5
 -6 -3 -4 -2.3 3.6
 6 3 -4 2.6 6.7
 -6 3 -4 -2.1 4.5
 -6 -3 4 -4.4 4
 6 3 4 5.3 4.9
 -6 -3 4 1.3 3.8
 6 -3 -4 1.1 4.6
 6 -3 -4 -4.1 3.7
 6 3 4 15.2 5.7
 -7 -3 -4 -0.6 4.9
 7 -3 4 13.5 6.6
 -7 3 4 -1 4.4
 7 3 -4 -6.6 8.8
 7 3 4 -0.2 5.1
 -7 -3 4 9.3 4.9
 -7 3 -4 -3.4 4.4
 7 3 4 8.8 6.3
 -7 -3 4 -4.4 6.1
 7 -3 -4 2.5 5.9
 7 -3 -4 1.6 5.3
 8 3 -4 -18.7 11.7
 8 -3 4 -6.5 4.8
 -8 -3 -4 -9.6 5.5
 -8 3 4 6.2 6.6
 -8 3 -4 -8.1 4.2
 8 3 4 -3.8 6.5
 8 -3 -4 -2.6 5.2
 0 4 4 128.99 12.7
 0 4 4 122.79 7.5
 0 4 4 125.49 6.3
 0 -4 4 117.39 4.5
 0 -4 4 124.99 9.6
 0 -4 -4 122.69 7
 0 4 -4 122.49 12
 0 4 -4 131.99 11.6
 0 -4 -4 118.39 11.1
 0 -4 4 113.99 9.7
 0 -4 -4 128.79 6.8
 -1 -4 -4 56.69 4.6
 -1 4 4 69.19 12.1
 1 -4 4 59.09 4.8
 1 4 -4 62.79 11.7
 1 -4 4 72.69 7.3
 1 -4 4 67.69 6.9
 -1 4 4 61.99 4.8
 -1 4 4 54.99 5.8
 -1 -4 4 57.79 9.1
 -1 4 -4 63.09 4.6
 -1 4 -4 60.49 14
 1 -4 -4 64.89 8.1
 -1 4 -4 55.19 6.5
 1 4 4 60.99 4.9
 1 -4 -4 63.59 6
 1 4 4 64.79 5.2
 -1 -4 4 75.09 7.4
 1 -4 -4 56.69 5
 2 -4 4 43.5 7.5
 -2 -4 -4 30.9 7.6
 -2 4 4 22.7 4
 2 -4 4 28 5.1
 2 -4 4 27.1 5.5
 -2 4 4 19.8 7.2
 -2 -4 -4 29.7 4.8
 2 4 -4 32.7 9.2
 -2 4 4 22.5 5.8
 2 -4 -4 25 4.8
 2 -4 -4 31.2 7.6
 -2 -4 4 38.2 6.7
 -2 4 -4 32.1 9.3
 2 4 4 29.7 8.7
 2 4 4 27.5 4.9
 2 4 4 30 4.3
 2 4 4 34.3 5.1
 -2 4 -4 30.8 6.2
 -2 4 -4 29.1 4.7
 -3 4 4 79.29 9.5
 -3 -4 -4 65.29 6.7
 -3 -4 -4 86.49 10.2
 -3 4 4 76.29 8
 3 -4 4 82.79 8.4
 3 4 -4 73.39 9.8
 3 4 -4 75.99 9.9
 3 -4 4 68.29 6.8
 -3 4 -4 85.89 11.6
 3 -4 -4 75.09 7.2
 -3 4 -4 79.09 7.7
 3 4 4 80.09 6.3
 -3 -4 4 69.19 4.6
 3 4 4 88.79 15.6
 3 -4 -4 79.99 9.7
 -3 -4 4 79.79 10.5
 -4 -4 -4 24.2 5.9
 4 -4 4 19.3 4.6
 -4 4 4 31 7.4
 -4 4 4 17.9 9.4
 4 4 -4 24.2 8.7
 -4 -4 -4 17.3 6.1
 4 -4 4 32.1 7.5
 4 4 -4 20.8 8.7
 -4 4 -4 29.2 6.4
 4 -4 -4 20.2 5.6
 -4 -4 4 38.4 8.3
 4 4 4 25.6 9.7
 4 4 4 33.1 6.2
 -4 4 -4 21.6 8.4
 4 -4 -4 22.4 6.7
 -4 -4 4 24.2 4.2
 5 -4 4 3.6 5.2
 5 4 -4 3 5.3
 -5 -4 -4 -1.2 3.4
 -5 4 4 2.1 4.2
 5 -4 -4 3.9 3.8
 -5 4 -4 4.7 5.2
 5 4 4 -1.9 4.7
 -5 -4 4 5.4 4.7
 5 -4 -4 -3.6 3.5
 5 4 4 0.8 3.6
 -5 4 -4 -7 5.4
 -6 4 4 -2.3 3.8
 6 4 -4 1.5 5.4
 -6 -4 -4 1.5 3.9
 6 -4 4 10.1 6.5
 6 4 4 14.7 5.7
 -6 4 -4 4.6 5.5
 6 -4 -4 -5.5 4.1
 6 -4 -4 4.6 5.7
 6 4 4 5.9 6.6
 -6 -4 4 -1.1 4.4
 -7 4 4 -8 5.5
 -7 -4 -4 -8 5.1
 7 -4 4 5.7 6.1
 -7 -4 4 -2.9 5.2
 -7 4 -4 -4.2 5
 7 -4 -4 5.4 5.8
 7 4 4 10.1 6
 7 4 4 14 6.4
 -8 4 4 -4.8 6.8
 8 -4 4 -8.6 7.4
 8 4 -4 -12.4 8.6
 -8 -4 4 0.3 5.4
 8 4 4 3.8 6.1
 8 -4 -4 -3 7.2
 -8 4 -4 3.8 6.3
 0 5 4 145.09 8.5
 0 -5 -4 138.99 8.2
 0 5 4 125.69 13.7
 0 -5 4 124.49 10.2
 0 5 -4 118.89 13.6
 0 -5 4 129.99 4.2
 0 5 4 113.79 7.7
 0 -5 -4 129.39 12.6
 0 -5 -4 124.09 7.5
 -1 5 4 28.6 4.8
 1 5 -4 37.3 10.6
 1 -5 4 39.7 5
 -1 -5 -4 35 8.6
 1 -5 4 38.2 8
 -1 -5 -4 29.8 4.6
 -1 5 4 39.9 6.4
 1 -5 4 51.59 8.7
 -1 -5 -4 44 4.9
 -1 5 4 38.1 10.7
 1 5 4 40.7 11.1
 1 5 4 43.1 5.7
 1 -5 -4 43.2 9.6
 1 -5 -4 41.6 6.1
 -1 5 -4 40.3 4.8
 1 5 4 37.2 5
 -1 -5 4 43.6 8.1
 -1 5 -4 32.7 10.4
 -1 -5 4 37 7.9
 -2 5 4 97.79 16.1
 -2 -5 -4 80.29 6.9
 -2 5 4 71.59 9.3
 -2 -5 -4 81.29 10.2
 2 -5 4 77.69 8.5
 2 -5 4 104.79 9.8
 2 5 -4 74.49 14.2
 2 -5 -4 71.79 9.7
 2 -5 -4 83.19 7.5
 -2 -5 4 84.09 9.2
 -2 5 -4 77.19 14.2
 2 5 4 110.29 18.9
 2 5 4 69.89 5.9
 -2 5 -4 92.29 7
 -2 -5 4 76.89 10
 -3 5 4 64.49 9.9
 -3 5 4 75.69 10.3
 -3 -5 -4 82.99 20.3
 3 -5 4 72.09 8.3
 3 -5 4 90.39 14.3
 3 5 -4 62.49 13.4
 -3 -5 -4 64.29 6.7
 3 5 4 70.59 15.3
 3 -5 -4 57.59 8.5
 3 -5 -4 78.59 10.2
 -3 5 -4 76.89 7.7
 -3 -5 4 77.99 11.2
 3 5 4 69.39 6.4
 -3 5 -4 78.39 14.7
 -4 -5 -4 4.9 5.6
 -4 5 4 8 5.2
 4 -5 4 21.3 5.9
 -4 5 4 17.7 6.5
 4 5 -4 2.5 5.4
 4 5 -4 13 6.2
 -4 -5 -4 5.8 4.1
 -4 -5 4 10 4.7
 4 5 4 9 8.1
 -4 5 -4 2.5 6.8
 -4 5 -4 8.2 4.8
 4 -5 -4 4.5 4.6
 4 5 4 6.8 3.7
 -5 -5 -4 3.2 4.2
 5 -5 4 5.7 5.8
 -5 5 4 5.3 4.9
 5 5 -4 3.1 4.9
 5 5 4 6 8.5
 5 -5 -4 1.7 5
 5 -5 -4 0.2 4.6
 -5 5 -4 6.7 4.5
 -5 5 -4 -2.3 7.4
 5 5 4 8.5 3.6
 -5 -5 4 6.5 5.4
 6 -5 4 4.4 6.6
 6 5 -4 11.9 6.3
 -6 5 4 1.2 4.6
 -6 -5 -4 -3.4 5.5
 6 5 4 5.1 7.7
 -6 5 -4 -2.3 3.5
 -6 -5 4 2.5 3.9
 6 -5 -4 -0.6 4.5
 7 -5 4 2.6 7.3
 -7 5 4 5.4 6
 7 5 -4 1.5 7.9
 -7 5 -4 5.4 6.8
 7 5 4 12.1 6.4
 7 -5 -4 1.9 6.6
 -7 -5 4 5.2 6.5
 0 -6 -4 -0.3 2.6
 0 6 4 -1.2 4.8
 0 -6 4 1.7 3.5
 0 -6 4 -1 3.2
 0 6 4 -3.9 2.1
 -1 -6 -4 51.69 6.9
 -1 -6 -4 49.4 11.3
 1 -6 4 40.5 8.7
 -1 6 4 58.39 13.8
 1 -6 4 42.6 8.5
 -1 -6 4 44.7 8.4
 1 6 4 48.1 5.1
 -1 6 -4 45.3 4.5
 1 -6 -4 53.89 13.2
 -1 6 -4 53.39 13.9
 1 6 4 44.5 13.3
 1 -6 -4 49.8 7.4
 -1 -6 4 47.8 10.1
 2 -6 4 6.8 4.9
 -2 6 4 9.2 4.2
 -2 -6 -4 5.5 5.9
 2 6 -4 0.3 6.3
 -2 -6 -4 -0.9 3.5
 -2 6 4 1.3 6.2
 2 -6 4 3.2 3.6
 -2 -6 4 1.3 4.1
 -2 6 -4 -4.3 5.2
 -2 6 -4 1.6 2.5
 2 6 4 2.7 2.3
 2 -6 -4 2.2 4.4
 2 6 4 6.9 7.1
 -3 6 4 66.39 14.2
 -3 -6 -4 33.1 9.7
 -3 -6 -4 66.79 9.4
 3 -6 4 57.59 10.7
 3 -6 4 50.39 9.9
 3 6 -4 53.49 13.1
 3 -6 -4 51.49 10.9
 3 6 4 61.19 15.2
 -3 6 -4 54.79 13.1
 -3 -6 4 51.69 9.1
 -3 6 -4 61.99 9.1
 3 -6 -4 52.89 8.8
 -4 6 4 8.6 5.4
 -4 6 4 2.3 4.3
 4 6 -4 12 5.8
 -4 -6 -4 -2.8 3.4
 4 6 -4 7.7 5.9
 4 -6 4 -1.9 4.4
 4 -6 -4 3 4.2
 -4 6 -4 0.3 7.7
 4 -6 -4 -0.8 4.5
 4 6 4 0.1 6.9
 -4 6 -4 4.2 3.9
 -4 -6 4 -6.4 3.9
 5 -6 4 -0.1 5
 -5 -6 -4 -3.6 4.6
 5 6 -4 4.8 5.9
 -5 6 4 0.4 5
 5 6 4 4 6.8
 -5 6 -4 -8.7 7.6
 -5 6 -4 2 3.8
 5 -6 -4 1.6 5.8
 -5 -6 4 -4.1 3.9
 5 -6 -4 2.9 4.6
 6 -6 4 -3.5 5.6
 -6 -6 -4 0.9 6.9
 6 6 -4 13.7 7.7
 6 6 4 20.7 6.7
 -6 6 -4 4.7 5.3
 6 -6 -4 -2 6.6
 6 6 4 8.4 8.8
 -6 -6 4 0.7 8.4
 7 -6 4 1.2 7.9
 -7 6 4 6.1 7
 7 6 -4 13.2 8
 -7 6 -4 -5.4 5.1
 -7 -6 4 2.4 7.6
 7 -6 -4 0.2 8.5
 0 7 4 30.6 11.7
 0 -7 4 13.5 6.5
 0 7 -4 33 11
 0 -7 -4 30.5 10.3
 0 -7 4 13.3 6.7
 -1 -7 -4 0.2 4.9
 -1 -7 -4 1.4 3.9
 1 -7 4 1.9 3.9
 -1 7 4 6.2 6.5
 -1 7 4 -1.3 2.4
 1 7 -4 2.8 5.9
 -1 7 -4 8.2 7.2
 1 7 4 5.5 8
 -1 -7 4 -1.1 4.5
 -1 -7 4 3.8 3.3
 1 -7 -4 -2.4 4
 1 -7 -4 0.1 4.3
 -2 7 4 26.8 11.2
 -2 -7 -4 15.4 5.2
 2 -7 4 14.8 6.4
 2 7 -4 15.8 9.3
 -2 7 4 15.4 5.6
 -2 -7 -4 13.1 7.5
 2 -7 4 20.5 7.3
 2 -7 -4 16.1 5.7
 2 7 4 24.2 10.1
 -2 -7 4 19.7 7.1
 -2 -7 4 12.8 6.7
 -2 7 -4 17 9.5
 2 -7 -4 20.8 8.5
 3 -7 4 0.9 4.2
 3 7 -4 1.3 5.3
 -3 7 4 -2.8 3.9
 -3 7 4 17.4 9.1
 3 -7 4 5.1 4.7
 -3 -7 -4 -1 5
 -3 -7 -4 4.1 6.7
 -3 -7 4 6.3 5.4
 -3 7 -4 4.2 6.9
 3 -7 -4 0.8 4.8
 3 -7 -4 -0.4 5.1
 3 7 4 1.6 6.3
 4 7 -4 13.5 5.3
 -4 7 4 3.2 3.6
 -4 7 4 22.8 7.8
 -4 -7 -4 -1.3 5.6
 4 7 -4 12.9 5.5
 4 -7 4 -5.2 4.9
 -4 7 -4 11.7 8.5
 4 -7 -4 -3.1 4.2
 4 -7 -4 7.7 4.9
 4 7 4 -6.9 6
 -4 7 -4 -3 3.4
 -4 -7 4 -7 4.1
 -5 7 4 8.3 5.3
 5 -7 4 0.1 7.2
 5 7 -4 20.9 7.5
 -5 7 -4 -2.1 3.8
 5 -7 -4 4.7 8.1
 5 7 4 -2.3 6.7
 -5 -7 4 -5 4.5
 -5 7 -4 -12 9.2
 5 -7 -4 5.3 5.6
 6 -7 4 -12.3 5
 -6 7 4 1.7 5.5
 6 7 -4 25.9 9.7
 6 7 4 15.6 6.2
 -6 -7 4 2.3 7.1
 -6 7 -4 0.1 6.2
 0 -8 4 9.4 6.7
 0 -8 -4 16.1 7.8
 0 -8 4 10.6 6.3
 0 8 -4 18.8 8.2
 0 8 4 13.1 9.3
 1 8 -4 10.8 5.9
 -1 -8 -4 -4.7 4.4
 -1 8 4 13.5 9.1
 1 -8 4 2.1 4.5
 1 -8 4 2.3 5.9
 -1 8 -4 10.3 7.5
 -1 -8 4 4.4 5.4
 1 8 4 6.1 7.7
 -1 -8 4 3.7 5.3
 1 -8 -4 1 5
 2 -8 4 -2.3 5.9
 2 -8 4 1.8 5
 2 8 -4 6.5 5.9
 -2 8 4 15.3 9.2
 -2 -8 -4 1.8 6.2
 -2 -8 4 2.2 5.5
 -2 8 -4 7.8 6.6
 -2 -8 4 -4.9 3.7
 2 -8 -4 0.8 4.7
 2 8 4 4 6.6
 -3 8 4 14.6 7.6
 3 -8 4 -1.3 5.6
 3 8 -4 2.6 5.1
 -3 -8 -4 7.6 6.8
 3 8 4 2.6 7.3
 -3 8 -4 22.7 11
 3 -8 -4 3 6
 -3 -8 4 0 5.6
 -4 8 4 26.9 9
 -4 -8 -4 -2.7 6.2
 -4 8 4 -5.8 4.6
 4 8 -4 24.2 8.4
 4 -8 4 10.2 6.6
 4 8 -4 13.1 6.8
 4 8 4 -1.2 8.4
 4 -8 -4 4 6.5
 -4 -8 4 1.2 6.2
 -4 8 -4 7 8.3
 -5 8 4 1.9 5.8
 5 -8 4 2 7.6
 5 8 -4 30.3 8.1
 -5 -8 4 -1.9 7.6
 5 8 4 11.9 9.6
 0 9 -4 17.1 9.7
 0 -9 4 -2.2 4.9
 0 -9 -4 -0.4 6.5
 0 -9 4 2.8 4.1
 0 9 4 11.2 8.5
 -1 9 4 18.7 9.7
 1 -9 4 -2.6 4.9
 1 -9 4 -8.8 4.8
 -1 -9 4 10.8 6.9
 -1 -9 4 2.7 5.4
 1 -9 -4 9.3 7.4
 -2 -9 -4 -1 6.5
 2 -9 4 0.2 5.5
 2 9 -4 9 12.4
 -2 9 4 5.7 7.7
 -2 9 -4 14.7 8.3
 -2 -9 4 -1.5 6.3
 2 9 4 13.7 7.8
 2 -9 -4 3.8 6.1
 -3 -9 -4 -1.2 6.2
 3 9 -4 32.8 10.6
 -3 9 -4 23.2 9.3
 -3 -9 4 1.1 8.8
 3 9 4 3.1 8.6
 -4 -9 -4 -1.4 6.4
 4 -9 4 -1.1 7
 4 9 -4 14.2 6
 4 9 -4 40.8 10.8
 4 -9 -4 0.8 6.7
 4 9 4 20.1 10.7
 -4 9 -4 4.4 10.2
 -4 -9 4 -0.3 6.8
 0 10 4 30.6 12.5
 0 10 -4 25 9
 0 -10 -4 12.2 9.7
 0 -10 4 -1.1 10.7
 0 -10 4 5.1 8
 -1 -10 -4 9.8 8
 1 -10 4 -0.2 6.4
 -1 10 4 17.7 9.1
 1 -10 4 5 8.6
 1 10 -4 33 11
 1 10 4 5.5 7.6
 -1 -10 4 -5.6 6.9
 -1 10 -4 20.1 9.5
 1 -10 -4 -3.8 6.7
 -1 -10 4 -1.3 6.2
 2 -10 4 9.2 9.7
 2 10 -4 31.7 8.4
 -2 10 4 22.2 8.8
 -2 -10 -4 -1.7 7.9
 -2 10 -4 32 11.4
 2 10 4 7.9 7.2
 2 -10 -4 11.1 7.8
 -2 -10 4 1 7.5
 -2 -10 4 -5.8 6.2
 -3 10 4 50.89 11.7
 3 -10 4 0.3 9.1
 -3 -10 -4 -0.9 7.4
 3 10 4 14 10.8
 3 -10 -4 20.4 11.5
 -3 10 -4 27.2 10.4
 -3 -10 4 10.5 12.3
 0 0 5 7.5 1.7
 0 0 -5 9.9 2.9
 0 0 -5 11.3 2.4
 0 0 5 10.2 2.9
 0 0 5 8.9 2.9
 0 0 -5 7.1 1.8
 0 0 5 4.7 1.4
 0 0 -5 6.5 1.6
 -1 0 5 1.3 1.5
 1 0 5 2.2 1.3
 1 0 -5 3.5 1.6
 -1 0 5 2.4 1.6
 1 0 5 1.9 2.6
 -1 0 5 0.5 2.1
 1 0 -5 9 3.2
 1 0 5 3.4 1.2
 -1 0 -5 5.2 2.5
 -1 0 5 2.6 2.7
 1 0 -5 -0.1 1.1
 1 0 -5 3.2 1.5
 1 0 5 2.2 1.4
 -1 0 -5 1.6 1.1
 -1 0 -5 0.1 1
 -2 0 -5 1.5 1.2
 -2 0 5 0.1 1.1
 -2 0 -5 2.1 1.8
 -2 0 -5 0.4 2.1
 -2 0 5 1.6 2.8
 -2 0 5 0.4 2.2
 -2 0 -5 1.5 1.3
 2 0 -5 3 2.1
 2 0 -5 -1.4 1.9
 2 0 -5 1.7 1
 2 0 5 1.9 1.2
 2 0 -5 2.2 3.6
 2 0 5 -1.2 1.5
 3 0 5 -0.8 1.2
 -3 0 5 -2 1.9
 3 0 -5 2.9 4.8
 -3 0 5 3.8 3
 3 0 5 -5.4 2.8
 3 0 5 -1.8 1.7
 -3 0 -5 4.9 3.1
 -3 0 -5 1.4 2.7
 3 0 5 5.7 3.2
 4 0 -5 4.8 6
 4 0 5 2.1 3.2
 4 0 5 -4 2.7
 -4 0 5 2.5 2.6
 -4 0 5 3 3.4
 4 0 5 -0.5 2
 -4 0 -5 4 3.3
 -4 0 -5 -1 2
 -5 0 -5 5.1 3.9
 5 0 5 1.3 4.9
 5 0 5 6.9 4.9
 -5 0 5 2 4
 5 0 -5 7.4 7.4
 -5 0 -5 4.7 3.7
 -6 0 -5 -2.9 3.1
 6 0 5 2.2 5
 6 0 -5 -5.1 6.3
 -6 0 -5 0.9 3.8
 -6 0 5 -4.5 4.1
 7 0 -5 -9.7 5.3
 7 0 5 1 4.8
 -7 0 5 4.7 6.3
 7 0 -5 2.7 6.1
 -7 0 -5 -3.2 3.6
 8 0 5 -6.8 6.1
 8 0 -5 2.3 7.7
 -8 0 -5 -0.9 5.3
 -8 0 5 0 5.3
 8 0 -5 -7.1 6.5
 0 1 5 15 1.2
 0 1 -5 18.6 4.6
 0 1 -5 17.8 3.2
 0 -1 5 9.7 2.5
 0 -1 -5 14.9 3.3
 0 -1 -5 19.1 4
 0 -1 5 12.5 2.7
 0 1 5 13.8 2.9
 0 1 -5 14.5 2.2
 0 1 5 17 3.7
 0 -1 5 16.6 4.2
 0 1 5 15.1 3
 0 -1 -5 14.3 2.6
 0 1 -5 18.5 3.2
 1 1 -5 11.2 1.9
 1 -1 5 14.3 2.5
 -1 1 5 11.5 3.4
 1 -1 5 12.4 4.4
 1 1 -5 13.5 3.7
 1 1 -5 14.4 3.9
 -1 1 5 13.6 2.2
 -1 -1 -5 13 3.6
 -1 1 5 11.6 2.7
 1 1 -5 8.4 2.4
 1 -1 5 12.5 2.9
 -1 1 5 10.3 2.6
 -1 1 -5 12.1 1.8
 1 -1 -5 12.1 2.8
 1 -1 -5 12.4 2
 -1 -1 5 11.9 2.9
 1 1 5 10.3 2.6
 -1 1 -5 11.1 4.2
 -1 -1 5 9.5 2.9
 -1 -1 5 11.5 3.3
 1 1 5 16.2 3.8
 1 -1 -5 11.5 3.1
 -1 1 -5 10.4 2.4
 1 1 5 5.6 1.9
 1 1 5 10.2 1.9
 -1 1 -5 11.7 2.6
 1 -1 -5 13.9 2.8
 -1 1 -5 13.7 1.4
 2 1 -5 38.9 4
 2 1 -5 39.9 4.9
 -2 1 5 37 3.6
 2 1 -5 40.4 6.7
 2 -1 5 48.5 6.4
 2 -1 5 41.5 4.3
 2 -1 5 41.8 7.5
 2 1 -5 41.6 4.5
 -2 1 5 41 3.1
 -2 1 5 45.4 4
 -2 -1 -5 39.7 5
 -2 -1 -5 39.5 4.4
 -2 -1 -5 50.19 5.7
 -2 1 5 39.1 6.4
 -2 1 5 37.5 5.9
 2 1 5 42.5 4
 2 -1 -5 38.8 5.3
 -2 -1 5 42.5 5.8
 2 1 5 41.7 4.4
 -2 1 -5 36.1 5
 -2 -1 5 37 4.9
 -2 -1 5 39.2 4
 2 -1 -5 38.7 5.4
 2 1 5 40.5 4.3
 -2 1 -5 47.9 7.5
 -2 1 -5 37.6 4.1
 2 1 5 41.1 5.1
 -2 -1 5 35.3 4.4
 2 -1 -5 45 4
 2 1 5 46.9 4.1
 3 1 -5 261.97 14.9
 -3 1 5 252.67 13.4
 -3 -1 -5 260.17 11.8
 -3 1 5 274.97 12.4
 3 -1 5 227.58 13.3
 -3 -1 -5 258.37 14
 3 -1 5 260.37 8.6
 -3 -1 -5 257.27 12
 3 1 -5 268.67 11.9
 3 -1 5 267.57 13.1
 3 1 -5 257.97 8.7
 3 -1 5 254.87 8.2
 3 1 5 266.07 12.1
 3 1 5 251.47 12.5
 3 1 5 249.48 13.3
 -3 1 -5 274.77 13
 -3 -1 5 242.58 12.9
 3 -1 -5 262.67 14.5
 3 1 5 241.48 13
 -3 1 -5 273.97 13.9
 -3 -1 5 268.57 12.3
 -4 1 5 0.9 2.3
 4 -1 5 0.4 1.7
 4 1 -5 1 5.3
 -4 -1 -5 0.7 2.5
 4 -1 5 3.7 2.7
 4 -1 5 1.7 3
 -4 -1 -5 1.3 3.8
 -4 1 -5 -1.6 2.4
 4 1 5 -0.3 2.5
 -4 -1 5 -4.2 2.7
 -4 1 -5 -0.4 3.1
 4 1 5 0.2 2.6
 4 1 5 -0.4 2.4
 4 -1 -5 7.7 5
 5 -1 5 -3.1 3.3
 5 -1 5 1.8 3.3
 5 1 -5 9.5 7.6
 -5 -1 -5 3.7 4.2
 -5 1 5 4.9 5
 5 -1 -5 11.2 5
 -5 -1 5 3.9 3.1
 5 -1 -5 7.4 5.6
 -5 -1 5 1.3 3.6
 -5 1 -5 4.7 4.4
 5 1 5 11.1 5.4
 5 1 5 8.3 5.2
 -6 -1 -5 -3.5 4.6
 6 -1 5 -2 4
 -6 -1 -5 5.2 4.5
 6 1 -5 -4 7.5
 -6 1 5 -2.6 4.6
 -6 -1 5 -6.9 3.1
 6 -1 -5 4.9 4.8
 6 -1 -5 -5.1 5.5
 -6 1 -5 -4.6 3.6
 -6 -1 5 -1.5 4.4
 6 1 5 -4.1 4.8
 6 1 5 3.8 4.9
 -7 -1 -5 -1.8 3.9
 -7 1 5 0.3 4.3
 7 -1 5 2.3 5.6
 7 1 -5 -11.4 8.9
 7 -1 -5 3 5
 -7 1 -5 10 6
 7 -1 -5 -9.8 4.3
 -7 -1 5 1.4 5.5
 7 1 5 4 6
 8 -1 5 7 6.7
 -8 1 5 1.7 6.4
 -8 -1 -5 -0.6 5.5
 8 1 -5 4 6.8
 -8 -1 5 7.3 6.8
 8 -1 -5 7.7 8.9
 8 -1 -5 -4.7 7.5
 8 1 5 -2.8 5.5
 -8 1 -5 6.3 6
 0 2 -5 693.53 20.3
 0 2 5 695.43 23
 0 -2 -5 624.44 18.9
 0 -2 -5 662.13 26.2
 0 2 5 675.93 19.8
 0 -2 5 688.83 21.4
 0 2 5 652.13 24.4
 0 -2 5 665.13 25.1
 0 -2 5 671.93 17
 0 2 -5 699.43 20.8
 0 -2 5 670.23 16.9
 1 -2 5 454.05 16.5
 -1 2 5 452.05 16.7
 -1 2 5 415.66 16.6
 -1 -2 -5 445.26 18.9
 -1 -2 -5 441.96 14.2
 1 2 -5 422.26 15.9
 1 -2 5 418.86 13.7
 1 -2 5 448.76 13.1
 1 2 -5 457.15 12
 1 2 -5 473.05 18.2
 1 2 -5 459.45 17.2
 1 -2 5 395.76 17.7
 -1 2 5 449.16 15.8
 1 -2 -5 455.85 12.2
 1 -2 -5 441.76 18
 1 -2 -5 427.56 15.1
 -1 2 -5 446.46 13.5
 -1 -2 5 448.96 16.4
 -1 2 -5 443.66 13.8
 -1 2 -5 431.86 15.7
 -1 -2 5 466.25 18.5
 -1 -2 5 462.45 12.5
 1 2 5 443.36 17.9
 1 2 5 427.46 17.3
 1 -2 -5 428.26 12
 -1 2 -5 445.96 18.6
 1 2 5 448.56 12
 -2 2 5 67.89 8.1
 2 -2 5 82.89 7
 -2 -2 -5 85.79 7.8
 2 2 -5 92.69 7.5
 -2 2 5 88.69 6.2
 2 -2 5 86.89 7.9
 -2 2 5 81.39 7.1
 2 2 -5 81.19 8
 -2 2 5 86.79 7.2
 2 -2 5 77.59 6.3
 -2 -2 -5 75.99 7.8
 2 2 -5 80.19 4.9
 2 -2 5 82.89 3.7
 -2 -2 5 81.29 7
 -2 2 -5 83.49 3.5
 2 2 5 75.99 7.3
 2 2 5 84.49 7.5
 -2 -2 5 82.89 7.5
 -2 -2 5 80.49 5.3
 2 -2 -5 87.09 8
 2 -2 -5 92.59 5.7
 -2 2 -5 82.59 8.5
 2 2 5 81.89 5.2
 2 2 5 87.39 6.1
 2 2 5 74.89 5.7
 -2 2 -5 79.89 6
 2 -2 -5 77.89 5.4
 -3 2 5 97.89 12.1
 3 2 -5 73.89 5.9
 -3 2 5 72.99 5.3
 -3 -2 -5 88.39 6.9
 -3 -2 -5 76.09 7.6
 3 -2 5 81.59 4.4
 3 2 -5 75.59 6.7
 -3 -2 -5 78.09 8.8
 3 -2 5 108.99 17.4
 3 2 5 66.59 7.4
 -3 2 -5 80.49 7
 3 -2 -5 75.69 8.6
 -3 -2 5 63.29 5.9
 3 -2 -5 79.79 6.5
 3 2 5 81.39 6.5
 -3 -2 5 78.39 6.9
 -3 -2 5 87.09 11.7
 -3 2 -5 69.19 8.4
 -3 2 -5 76.49 3.8
 -4 -2 -5 10.1 3.2
 4 -2 5 5.2 2
 -4 2 5 4.6 2.6
 -4 2 5 2.7 3.5
 4 2 -5 4.8 2.7
 4 2 -5 3 5.7
 4 -2 5 4.3 3.8
 4 -2 -5 10.3 5
 -4 -2 5 -1.9 2.6
 4 2 5 9.4 3.9
 -4 2 -5 7 4.1
 -4 2 -5 9.3 5.5
 -4 -2 5 4.2 3.8
 4 -2 -5 6.9 3.9
 5 2 -5 -0.6 5.8
 -5 2 5 4.8 4.4
 -5 -2 -5 -2 2.9
 5 -2 5 3.3 4.3
 -5 -2 -5 0.1 3.6
 5 -2 -5 0 3.1
 5 2 5 7.7 4.6
 -5 -2 5 3.8 3.8
 -5 -2 5 4.7 4.1
 5 2 5 8.7 4.6
 -5 2 -5 3.7 4.6
 -5 2 -5 0.3 3.5
 6 -2 5 5.4 4.9
 -6 2 5 0.9 4.8
 -6 -2 -5 7.3 5.1
 6 2 -5 -0.3 7.4
 -6 -2 -5 2.6 3.8
 6 -2 -5 5.7 5.1
 -6 -2 5 10.3 5.4
 -6 2 -5 0 3.6
 6 -2 -5 -3.5 4.1
 -6 -2 5 2.5 4.8
 6 2 5 10.3 5.2
 6 2 5 4 4.9
 7 2 -5 -17.8 6.7
 -7 2 5 5.7 5.9
 -7 -2 -5 -0.5 5
 7 -2 5 0 5.6
 7 -2 -5 -3.5 4.6
 -7 -2 5 -3.3 4.2
 7 2 5 8.7 6.5
 -7 2 -5 -6.1 3.8
 7 -2 -5 -3.6 4.9
 -7 -2 5 -2.9 5.5
 8 2 -5 -25.6 11.4
 -8 2 5 11 6.8
 8 -2 5 7.2 7.9
 -8 -2 -5 5.5 6.4
 -8 2 -5 8.1 6.2
 -8 -2 5 -6.1 7.5
 8 2 5 1.1 5.6
 8 -2 -5 -2.3 7.1
 0 3 -5 76.59 7.5
 0 3 5 69.59 8.2
 0 3 5 79.79 7.8
 0 -3 5 85.49 3.8
 0 3 5 82.79 3.6
 0 3 -5 75.99 8.8
 0 3 -5 79.99 6.7
 0 -3 -5 67.99 5.1
 0 -3 -5 81.39 3.7
 0 -3 5 77.59 8.3
 0 3 5 85.99 6
 0 -3 5 98.19 7.8
 0 -3 5 74.09 3.7
 0 -3 -5 82.79 8.3
 0 3 5 92.19 9.7
 -1 3 5 251.37 8.5
 1 -3 5 241.48 9.7
 1 -3 5 272.87 13.3
 -1 3 5 256.87 11.9
 -1 -3 -5 238.08 9.9
 1 3 -5 245.08 14.9
 -1 -3 -5 270.87 15.3
 1 3 -5 256.77 13.8
 1 -3 5 251.97 11.2
 -1 3 5 254.17 15.5
 -1 3 5 257.67 14.1
 -1 -3 -5 249.68 8.4
 1 -3 -5 233.68 11.1
 -1 3 -5 266.07 15.7
 -1 3 -5 249.97 11.4
 1 -3 -5 259.47 14.8
 -1 3 -5 245.28 9.5
 -1 -3 5 268.67 13.2
 1 3 5 269.67 10.9
 -1 -3 5 255.37 7
 -1 -3 5 231.88 14.7
 1 3 5 252.57 8.8
 2 -3 5 287.87 14.4
 2 3 -5 279.07 9.2
 -2 -3 -5 288.27 11.2
 2 -3 5 302.97 11.8
 -2 3 5 294.47 15
 -2 3 5 304.47 16.4
 2 3 -5 321.07 17.1
 -2 -3 -5 315.57 17.1
 2 3 -5 309.67 16.4
 -2 3 5 302.77 14.5
 -2 -3 -5 265.77 16.9
 2 -3 5 297.47 12.7
 -2 -3 5 293.47 16.5
 -2 3 -5 301.17 12.6
 2 3 5 312.27 12.4
 -2 3 -5 313.87 17.6
 2 3 5 283.77 11.9
 2 3 5 289.77 11.6
 -2 -3 5 300.67 14.7
 -2 -3 5 286.97 9.6
 2 -3 -5 298.67 11.6
 2 -3 -5 311.87 16.7
 -2 3 -5 294.47 11.1
 3 3 -5 237.98 15.8
 3 3 -5 210.58 13.6
 -3 -3 -5 226.08 14.6
 -3 -3 -5 220.78 11
 3 -3 5 235.78 10
 -3 -3 -5 190.28 16.7
 3 -3 5 246.78 14.1
 3 3 -5 209.08 9.3
 -3 3 5 229.08 13.7
 3 -3 -5 241.48 11.9
 -3 3 -5 214.58 9.3
 -3 -3 5 209.98 13
 3 3 5 233.08 11.7
 3 -3 -5 221.88 14.8
 -3 3 -5 210.98 13.6
 -3 -3 5 234.88 9.9
 -3 -3 5 207.88 13.6
 4 -3 5 29.9 3.8
 -4 3 5 32.7 6.1
 -4 -3 -5 24.3 6.6
 -4 -3 -5 23.9 5.8
 4 3 -5 39.1 7.8
 -4 -3 -5 29.9 5.9
 4 -3 5 27.7 6.4
 4 3 -5 30.1 8.8
 -4 -3 -5 36.1 9.6
 -4 3 5 32.5 7.4
 4 -3 -5 44.5 7.9
 -4 3 -5 32.8 9
 -4 3 -5 29.9 6.2
 4 -3 -5 29.9 7.4
 -4 -3 5 17.6 4.5
 -4 -3 5 31.8 6.8
 5 3 -5 9.3 6.6
 5 -3 5 4.8 4.4
 -5 -3 -5 8.6 4.3
 -5 3 5 7.7 5.2
 -5 -3 5 5.3 3.8
 -5 -3 5 0.5 4.7
 5 -3 -5 6.2 4.7
 5 3 5 8.1 5.2
 -5 3 -5 6.2 6.4
 -5 3 -5 1.5 4.1
 6 3 -5 -1.4 5.9
 -6 -3 -5 4.8 4.3
 6 -3 5 -1.3 5.1
 -6 3 5 0.7 4.5
 6 3 5 -0.8 5.4
 -6 -3 5 2.3 4.9
 6 3 5 14.1 5.3
 6 -3 -5 0 4.8
 6 -3 -5 2.7 3.6
 -6 3 -5 5.4 4.7
 -6 -3 5 -2 2.7
 -7 3 5 -0.8 8.5
 -7 -3 -5 2.6 4.3
 7 3 -5 -13.1 6.7
 -7 3 -5 0.9 6.1
 7 3 5 7.5 6.6
 7 -3 -5 -3.3 5.5
 7 -3 -5 4.3 5.4
 -7 -3 5 11.4 9.8
 -8 -3 -5 -6.4 6.3
 8 -3 5 -2.8 6.7
 -8 3 5 6.8 6.9
 8 -3 -5 8.2 7.2
 -8 3 -5 -5 5.4
 8 3 5 1.1 5
 0 -4 5 1070.59 25
 0 4 5 1127.49 41.9
 0 4 5 1098.99 30.8
 0 4 -5 1035.2 37.6
 0 -4 5 1112.19 34.8
 0 -4 -5 1037.3 29.3
 0 -4 5 1077.29 24.5
 0 -4 5 1127.19 34.9
 0 4 5 1077.29 26.8
 -1 4 5 93.09 5.4
 -1 -4 -5 95.69 6.4
 1 -4 5 87.09 5.8
 -1 4 5 92.59 10.8
 -1 -4 -5 102.69 5.7
 1 4 -5 87.69 11
 -1 4 5 96.09 7.6
 1 -4 5 91.69 7.8
 1 4 5 103.99 6.8
 -1 4 -5 89.39 10.9
 -1 4 -5 81.49 7.8
 1 4 5 90.19 11.6
 1 4 5 95.69 5.7
 1 -4 -5 132.69 22.2
 1 -4 -5 100.39 6.1
 -1 4 -5 105.39 5.8
 -1 -4 5 111.09 9.7
 2 4 -5 37.5 9.4
 -2 -4 -5 29.5 7.4
 -2 -4 -5 31.2 4.9
 -2 4 5 31.2 8.4
 2 -4 5 39.1 7.1
 -2 4 -5 32.6 6.2
 2 4 5 35.7 5.2
 -2 4 -5 46.4 10.7
 -2 4 -5 32.4 5.3
 2 4 5 31 4.6
 2 4 5 34.8 10.8
 2 4 5 34.2 5.1
 2 -4 -5 34.1 5.2
 2 -4 -5 36.7 8.2
 -2 -4 5 28.3 6.7
 -3 -4 -5 2.2 3.6
 3 -4 5 6.5 2.8
 3 -4 5 7.5 3.3
 3 4 -5 -2.3 4.2
 -3 -4 -5 4 3.2
 -3 4 5 -1.7 4.6
 3 4 -5 0.5 4.5
 -3 4 5 0.9 3.5
 -3 -4 5 7.7 2.9
 3 4 5 7.5 6.5
 3 -4 -5 6.5 3.3
 3 4 5 1 2
 -3 4 -5 5.2 3.5
 3 -4 -5 6 4.5
 -3 4 -5 7.4 8
 -3 -4 5 2.9 1.9
 4 -4 5 28.4 7.1
 4 4 -5 28.5 8.8
 -4 4 5 34.6 7.8
 4 4 -5 17.8 7.2
 -4 4 5 22.1 6.5
 -4 -4 -5 17.1 4.8
 -4 -4 -5 17.9 6.6
 -4 4 -5 16.2 5.4
 -4 -4 5 18.2 5.6
 -4 -4 5 25.7 4.4
 4 4 5 22.8 5.1
 4 4 5 22 8.5
 4 -4 -5 22.2 5.2
 4 -4 -5 18.6 6.5
 -4 4 -5 23.1 10.2
 5 4 -5 -1.8 4.3
 -5 4 5 3 4.6
 -5 -4 -5 -3.6 2.9
 5 -4 5 3.9 3.9
 5 -4 -5 11.3 6.6
 -5 4 -5 -7.4 6.1
 -5 -4 5 0.2 3.3
 5 -4 -5 5.1 4.1
 -5 4 -5 -2.5 3.8
 5 4 5 7.2 7.8
 6 -4 5 1.7 5.5
 6 4 -5 15.2 8.7
 -6 4 5 18.3 7.1
 -6 -4 5 4 5.3
 6 4 5 11.6 7.7
 6 4 5 12.9 5.3
 6 -4 -5 6.6 5.6
 -6 4 -5 -1.6 3.4
 6 -4 -5 3 5.7
 -7 4 5 0 5.6
 7 4 -5 -5.1 10.1
 7 -4 5 3.6 6.7
 7 4 5 14.5 6
 7 -4 -5 1 6.1
 -7 -4 5 -0.3 6.1
 7 -4 -5 2.2 5.4
 -7 4 -5 -9.1 3.4
 7 4 5 8.1 6.1
 8 -4 5 9.7 7.4
 -8 4 5 6 7
 -8 -4 5 1.6 6.2
 8 4 5 12.3 7.9
 -8 4 -5 -1.6 6.4
 8 -4 -5 10.4 9.3
 0 5 5 399.86 15.9
 0 -5 -5 396.36 22.6
 0 5 5 365.66 13.2
 0 5 -5 390.06 23.9
 0 5 5 370.96 24.2
 0 -5 5 387.56 18.9
 0 -5 -5 373.46 13.8
 -1 5 5 9.3 3.6
 -1 -5 -5 11.3 5.8
 1 5 -5 7.4 7.4
 1 -5 5 12.2 4.8
 -1 5 5 5.2 5.3
 1 -5 5 6.9 3.9
 -1 -5 -5 16.9 4.2
 -1 5 5 16.2 4.5
 1 -5 -5 11.1 3.7
 1 -5 -5 14.8 6
 -1 5 -5 10.4 2.6
 -1 5 -5 7.3 7.8
 1 5 5 18.9 4.3
 1 5 5 12.9 7.4
 -1 -5 5 9.4 5.2
 -1 -5 5 18 5.8
 -2 -5 -5 136.69 13.3
 -2 5 5 117.79 9.5
 2 -5 5 133.99 10.9
 2 -5 5 126.79 10.2
 -2 5 5 121.89 13.2
 -2 -5 -5 121.89 8.1
 2 5 -5 123.19 14.2
 2 5 5 134.79 15.3
 2 -5 -5 121.39 8.5
 -2 5 -5 120.49 13.9
 2 -5 -5 127.69 13.1
 2 5 5 122.99 8.1
 -2 5 -5 130.89 8.4
 -2 -5 5 150.48 11.6
 3 -5 5 11.3 4.8
 3 5 -5 12.2 6.1
 3 -5 5 7.7 3.9
 3 5 -5 5.1 6.1
 -3 5 5 13.8 5.5
 -3 5 5 0.5 4.9
 3 -5 -5 11.5 4.4
 3 -5 -5 14.4 6
 -3 5 -5 8.3 3.9
 -3 5 -5 8.6 7.8
 -3 -5 5 4.2 4
 3 5 5 7.2 3.3
 4 5 -5 28 9
 4 5 -5 17 7.3
 -4 5 5 24 6.8
 -4 -5 -5 18 5.3
 4 -5 5 17.8 6.1
 -4 -5 -5 14.2 6.4
 -4 5 5 19.3 6.1
 4 -5 -5 18 7.3
 4 5 5 13.4 4.7
 -4 5 -5 23.1 10.1
 4 -5 -5 26.1 7.1
 -4 -5 5 17.2 6
 4 5 5 23.6 9.8
 -4 5 -5 15.3 5.8
 5 -5 5 -3.9 4.2
 5 5 -5 2.6 6
 -5 5 5 0 5.2
 -5 -5 -5 -1.5 4.5
 5 -5 -5 0.4 4.1
 -5 5 -5 0.6 4
 -5 -5 5 3.8 4
 5 -5 -5 2.3 5.3
 -5 5 -5 -7.6 7
 5 5 5 -1.1 3.1
 5 5 5 5.1 6.5
 -6 5 5 7.8 6.5
 6 5 -5 17.2 9.1
 6 -5 5 9.6 6.5
 6 5 5 20.2 6.5
 6 -5 -5 8.3 5.6
 -6 -5 5 6.1 5.5
 6 -5 -5 -6.7 4.2
 -6 5 -5 2.1 4.6
 6 5 5 12.5 11.4
 7 5 -5 6.1 7.8
 -7 5 5 2.6 6
 7 -5 5 -1.8 6.5
 7 5 5 31.4 8.5
 7 -5 -5 3.8 8.4
 -7 5 -5 -3.1 5.9
 -7 -5 5 4.2 6
 0 -6 -5 -2.7 3.6
 0 -6 5 -1.7 3.2
 0 -6 -5 0.5 2.9
 0 6 5 1 2.5
 0 6 -5 -0.8 5.3
 0 -6 5 2.1 4.1
 -1 -6 -5 9.8 6
 1 -6 5 23.2 8.4
 1 -6 5 15.6 5.8
 -1 6 5 9.7 7.9
 -1 -6 -5 11.3 4
 1 6 -5 24 10.6
 -1 6 5 12.1 4.9
 -1 -6 5 10.5 5.2
 -1 6 -5 12.4 3.7
 -1 6 -5 8.8 7.4
 1 6 5 19.5 4.5
 1 6 5 13.5 8.1
 1 -6 -5 21.9 5.1
 1 -6 -5 15 6.7
 -1 -6 5 5.6 4.6
 -2 -6 -5 3.4 3.7
 -2 6 5 -2.1 4.5
 2 6 -5 0.4 4.3
 -2 -6 -5 4.1 3
 2 -6 5 2.5 3.8
 -2 6 5 -1.8 2.7
 2 -6 5 -1.1 3.5
 -2 6 -5 3.4 2.4
 2 6 5 7.5 6.7
 -2 6 -5 0.7 7.1
 -2 -6 5 2.9 4.4
 2 6 5 2.1 2.5
 2 -6 -5 4.4 3.7
 -2 -6 5 7.3 4.5
 2 -6 -5 -1.3 3
 3 6 -5 5.3 5.9
 -3 6 5 2.4 4.2
 -3 -6 -5 6.1 4.6
 -3 -6 -5 1.1 5.2
 3 -6 5 10.9 6.3
 3 6 -5 4.5 5.1
 -3 6 5 -3 5.3
 3 6 5 6.8 4.1
 -3 6 -5 3.2 3.9
 3 -6 -5 5.8 3.2
 3 6 5 6.9 6.3
 -3 -6 5 8.3 5.1
 3 -6 -5 1.6 4.8
 -3 6 -5 6.9 8.1
 -4 6 5 11.6 5
 -4 -6 -5 5.6 5.1
 -4 -6 -5 12.4 7
 -4 6 5 10.8 5.7
 4 6 -5 22.4 7.4
 4 -6 5 12 6.8
 4 6 -5 3.2 5.4
 -4 -6 5 6.7 4.7
 -4 6 -5 10.9 8.6
 4 6 5 17.7 9.1
 -4 6 -5 1.2 3.6
 4 -6 -5 7.8 5.8
 -5 -6 -5 7.9 5.8
 -5 6 5 9.1 5.4
 5 6 -5 8.2 6.5
 -5 -6 -5 4.2 5.8
 5 -6 5 10.9 6.8
 5 6 5 6.6 6.4
 5 -6 -5 3.6 5
 -5 6 -5 4.2 4.5
 -5 6 -5 1.2 8.8
 5 -6 -5 -0.1 4.5
 -5 -6 5 -3.4 4.3
 6 -6 5 5.1 7.3
 -6 6 5 -0.1 6.3
 6 6 -5 20.5 8.7
 6 -6 -5 -6.3 6.7
 6 -6 -5 -7 5.5
 6 6 5 2.4 8
 6 6 5 17.8 5.8
 -6 -6 5 -0.1 5.7
 -6 6 -5 2.9 3.9
 7 6 -5 5.7 8.3
 -7 6 5 -1.1 5.4
 7 -6 5 -2.2 7
 7 -6 -5 -1.9 8.7
 -7 -6 5 -6.4 6.3
 -7 6 -5 4.3 5.3
 0 -7 -5 77.99 14.5
 0 -7 5 69.79 12.1
 0 7 -5 82.09 17.5
 0 -7 5 67.59 12.5
 0 7 5 70.09 15.7
 1 -7 5 50.49 10.7
 -1 7 5 56.79 8.3
 1 -7 5 81.39 12.5
 -1 7 5 72.29 16.8
 1 7 -5 54.09 14
 -1 -7 -5 52.79 12.8
 -1 -7 5 55.99 10.8
 1 7 5 77.79 17.1
 1 -7 -5 47.8 11
 -1 -7 5 55.79 11.6
 -1 7 -5 73.79 16.9
 2 7 -5 12.6 8.1
 -2 7 5 0.3 5.9
 -2 7 5 2.2 3.9
 2 -7 5 4.7 5.3
 -2 -7 -5 5.8 5.8
 2 -7 5 5.1 4.2
 -2 -7 5 0.3 4.3
 2 -7 -5 4.8 5.5
 -2 -7 5 8.2 6
 -2 7 -5 3.2 6.8
 2 7 5 -3.5 5.4
 3 7 -5 5.2 6.5
 3 -7 5 2.1 5
 -3 7 5 -2.1 4.2
 -3 7 5 3.9 5.6
 -3 -7 -5 0.5 5.2
 -3 -7 5 5.3 5
 3 -7 -5 -3.3 3.9
 -3 7 -5 7.4 8.2
 3 7 5 4.7 7.3
 -4 7 5 2 4.9
 4 7 -5 18.2 6.3
 -4 7 5 17.6 6.3
 4 7 -5 6.8 4.7
 4 -7 5 -6.4 3.5
 -4 -7 -5 3.7 5.6
 -4 7 -5 2.1 4.3
 4 -7 -5 1.7 5.1
 -4 -7 5 1.6 4.8
 -4 7 -5 -2.5 6.9
 4 7 5 8.1 8.2
 -5 7 5 3 6.5
 -5 -7 -5 1.4 7.4
 5 7 -5 6.6 6.3
 5 7 5 12.6 10.7
 -5 7 -5 1.6 4.7
 -5 7 -5 3.9 11.8
 5 -7 -5 3.1 6.5
 -5 -7 5 3.8 9.1
 6 -7 5 -10.8 6.6
 -6 7 5 8.1 6.1
 6 7 -5 11 6.1
 -6 7 -5 1.5 5.5
 6 7 5 -6.2 10.1
 -6 -7 5 -0.4 7.1
 0 -8 5 11.7 5.7
 0 8 5 20.1 9.8
 0 -8 -5 12.4 5.7
 0 8 -5 27.8 10.2
 0 -8 5 11.8 7.3
 1 -8 5 7.9 4.8
 -1 -8 -5 10.7 7.9
 -1 8 5 9.5 8.9
 1 8 -5 24.5 10.1
 1 -8 5 -0.5 4.7
 -1 8 -5 8.4 8.3
 1 8 5 18.3 9.3
 -1 -8 5 1.5 4.2
 1 -8 -5 3.3 6.6
 -1 -8 5 3.8 5.5
 -2 8 5 15.1 8.2
 -2 -8 -5 3.3 5.9
 2 -8 5 4.7 5
 2 -8 5 2.9 4.7
 2 8 -5 2.4 6.6
 -2 -8 5 -0.3 4.1
 2 8 5 9.5 8.7
 -2 8 -5 4.2 6
 -2 -8 5 -5.4 3.9
 2 -8 -5 -0.3 5.1
 -3 -8 -5 3 7.2
 3 -8 5 -0.4 5.2
 -3 8 5 -3.1 4.9
 -3 8 5 18.5 7.1
 3 8 -5 12.1 6.6
 3 8 5 15.5 8.5
 -3 8 -5 8.9 8.7
 -3 -8 5 10.3 6.1
 3 -8 -5 -4.8 4.7
 -4 -8 -5 -1.8 6
 4 8 -5 31.3 9.1
 -4 8 5 -1 6
 4 8 -5 12.9 6
 -4 8 -5 4.9 10.1
 4 -8 -5 4 7.3
 -4 -8 5 -1.8 5.5
 -5 8 5 -7.6 6.2
 -5 -8 -5 2.3 8.3
 5 -8 5 4.6 7.2
 -5 8 -5 12 12.5
 5 -8 -5 4.8 7.6
 5 8 5 27.9 13.7
 -5 -8 5 6.1 7.4
 0 -9 -5 0.7 7.2
 0 -9 5 2.8 5.8
 0 -9 5 6.5 6.2
 -1 -9 -5 4.8 8.2
 -1 9 5 22.2 11.2
 1 -9 5 3.7 5.3
 1 9 5 -1.2 5.1
 -1 -9 5 1.1 4.6
 -1 9 -5 13 10.3
 -1 -9 5 -2.9 5.1
 1 -9 -5 3.6 7.5
 -2 9 5 13.9 8.7
 -2 -9 -5 7.5 7.5
 2 9 -5 14.1 7.4
 2 -9 5 1.4 7.3
 -2 9 -5 27.5 9.9
 2 9 5 5.1 9.4
 -2 -9 5 5.1 7.2
 3 9 -5 34.5 9.6
 3 -9 5 2.8 7.5
 -3 -9 -5 3.8 8.5
 3 9 5 7.3 9.2
 -3 -9 5 -2.4 5.6
 3 -9 -5 -0.8 6.7
 -3 9 -5 5.3 8.6
 4 9 -5 43.1 9.3
 4 -9 5 1.6 8.9
 4 9 -5 26.4 7.1
 4 -9 -5 8.7 8.6
 -4 9 -5 18.4 12.1
 -4 -9 5 -4.3 7.2
 4 9 5 13.9 9.9
 0 -10 -5 -2.4 6.1
 0 10 -5 32.4 11.4
 0 10 5 32.9 12.1
 0 -10 5 -2.9 7
 0 -10 5 9.4 7.6
 1 10 -5 31.2 11.1
 -1 -10 -5 6.5 7.4
 1 -10 5 4.8 6.9
 -1 10 5 19.4 9.1
 1 -10 -5 0.2 7.2
 1 10 5 18.9 9.4
 -1 10 -5 32.3 10.1
 -1 -10 5 -2.8 8.5
 -1 -10 5 -0.7 6.2
 -2 10 5 35.7 11.8
 2 10 -5 53.39 11.6
 -2 -10 5 0.7 8.3
 2 10 5 13.9 11.4
 2 -10 -5 5.4 7
 3 -10 5 0.1 9.5
 -3 -10 -5 5.6 9.7
 3 10 -5 25.5 7.9
 -3 10 5 37.8 11.7
 3 10 -5 38.2 9.5
 3 10 5 14.3 10.7
 -3 -10 5 -3.7 8.6
 3 -10 -5 -8.5 7.6
 -3 10 -5 31.8 11.9
 0 0 6 403.26 13.8
 0 0 -6 469.55 15.3
 0 0 6 425.86 12.8
 0 0 6 419.06 14.9
 0 0 -6 411.06 13.1
 0 0 6 463.95 13.8
 0 0 -6 428.06 12.7
 1 0 6 36.6 4.9
 -1 0 6 30.6 3.8
 -1 0 -6 41.1 5.4
 1 0 -6 40.9 3.7
 -1 0 -6 34.2 3
 -1 0 -6 32.3 2.9
 -1 0 6 36.6 3.7
 1 0 6 37.1 2.9
 1 0 6 37.7 3.5
 1 0 -6 37.9 3.3
 1 0 6 42.9 5.3
 -1 0 6 33.1 3.4
 1 0 6 41.4 3.5
 1 0 -6 34.5 3.4
 1 0 -6 51.29 5.7
 -1 0 6 35.6 4.8
 2 0 6 71.99 4.1
 2 0 6 64.69 6.8
 2 0 -6 67.29 6.1
 -2 0 6 67.69 4.3
 2 0 -6 73.99 7.7
 2 0 -6 69.79 5.5
 2 0 -6 79.09 4.2
 -2 0 6 74.39 6
 2 0 6 72.49 5.7
 -2 0 6 75.39 5.8
 -2 0 -6 73.49 6.6
 -2 0 -6 68.19 5.7
 -2 0 -6 68.09 4
 2 0 6 79.19 5.9
 -2 0 6 60.39 6.5
 3 0 6 1990.8 51.89
 -3 0 6 2062.49 53.19
 3 0 -6 2105.79 57.09
 3 0 6 2026.4 47.1
 3 0 6 1991.1 48.3
 -3 0 6 2015.2 52.19
 -3 0 -6 2025.3 54.19
 -3 0 -6 2130.29 52.69
 -4 0 6 1.2 2.7
 4 0 6 0.7 2.9
 4 0 6 -2.4 2.1
 4 0 6 0.1 2.3
 -4 0 -6 2.5 4.2
 -4 0 6 0.7 2.7
 -4 0 -6 9.6 3.6
 4 0 -6 5.5 6.4
 -5 0 6 64.09 11
 5 0 -6 59.39 13.6
 5 0 6 60.19 8.4
 -5 0 -6 52.19 9
 -5 0 6 55.39 9.1
 -5 0 -6 50.59 8.5
 -6 0 6 15.7 6.6
 -6 0 -6 8.8 4.7
 6 0 -6 2.4 7.9
 6 0 6 17.5 7.1
 -6 0 -6 15.2 5.1
 7 0 -6 -13.6 5.9
 -7 0 -6 -3.4 3.7
 7 0 -6 -1.6 4.6
 7 0 6 -12.3 5.3
 -7 0 6 5.7 5.1
 -8 0 6 0.7 6
 8 0 6 -0.5 7.7
 -8 0 -6 6.3 6.3
 8 0 -6 -2.3 7.5
 0 -1 6 1895.51 44.8
 0 1 -6 1932.81 48
 0 1 6 1919.61 45.7
 0 1 6 1940.81 41.3
 0 -1 -6 1867.61 45.3
 0 -1 6 1894.01 48.2
 0 -1 -6 1943.51 41.2
 0 1 -6 1916.91 43.8
 0 1 6 1856.41 46.5
 0 1 -6 1866.31 45.6
 0 -1 6 1968.4 44.2
 0 -1 -6 1975.8 48.3
 0 -1 6 1912.11 46
 0 -1 -6 1957.1 47.8
 0 1 6 1917.11 47.2
 1 1 -6 32.8 3.7
 1 1 -6 35.4 4.8
 -1 1 6 35.8 3.6
 1 -1 6 36.5 4.9
 1 -1 6 46 8
 1 1 -6 41.6 6.1
 1 -1 6 35.4 3.4
 -1 1 6 36.4 2.9
 -1 -1 -6 36.8 4.3
 -1 1 6 42.9 5.4
 1 1 -6 35 3
 -1 -1 -6 36.8 4.8
 -1 1 -6 37.3 2.4
 -1 -1 6 35.8 4.2
 1 1 6 38.7 2.9
 -1 1 -6 36.9 3.8
 1 1 6 40.9 5
 -1 1 -6 44.9 5.8
 1 1 6 34.5 3.8
 1 -1 -6 33.7 2.8
 1 1 6 42.8 5.4
 -1 -1 6 36 3.4
 -1 -1 6 47.4 5.8
 1 -1 -6 42.6 4.9
 1 -1 -6 32.9 3.8
 -1 -1 6 30.6 4.1
 1 -1 -6 44.9 5.8
 2 1 -6 301.77 14.8
 2 -1 6 313.17 12.6
 2 -1 6 286.67 14.5
 2 -1 6 319.27 13.2
 -2 -1 -6 324.37 15.1
 -2 1 6 300.17 11.4
 2 1 -6 301.87 11.2
 -2 1 6 299.07 13.4
 -2 -1 -6 276.97 12.2
 -2 1 6 288.87 9.9
 2 1 -6 287.47 12.8
 2 1 -6 297.27 11.4
 2 -1 -6 297.07 11.3
 2 1 6 307.67 14.1
 -2 1 -6 305.77 14.5
 2 -1 -6 316.77 15
 2 1 6 316.67 11.6
 2 -1 -6 287.67 12.7
 2 1 6 299.97 12.5
 -2 -1 6 293.37 13
 -2 -1 6 295.77 12
 -2 1 -6 314.77 12.5
 2 -1 -6 297.67 11.4
 2 1 6 309.37 11.4
 -2 1 -6 290.47 12.2
 2 1 6 298.87 12.5
 3 -1 6 53.39 7.6
 -3 -1 -6 57.89 5.3
 3 1 -6 39.6 6.1
 -3 -1 -6 42.7 6.2
 3 1 -6 35.5 3.6
 -3 1 6 46.6 5.2
 -3 1 6 50.89 7.4
 -3 -1 -6 44.5 8.4
 3 1 -6 39.8 10
 3 1 6 46.9 6.5
 -3 1 -6 50.39 8.8
 -3 -1 6 43.3 4
 -3 -1 6 39.4 6
 -3 1 -6 59.69 8.3
 -3 -1 6 36.2 6.3
 3 -1 -6 48.7 8.3
 3 1 6 43.6 5.1
 -4 1 6 18.1 5.5
 4 -1 6 16.8 4.5
 4 -1 6 14.8 5.3
 -4 -1 -6 13.6 4.4
 -4 -1 -6 18.1 6.7
 4 1 -6 22.8 8
 4 -1 6 18.4 3
 -4 1 6 10.2 4.1
 -4 1 -6 20.6 5.1
 4 1 6 15.1 4.5
 -4 -1 6 18 4.8
 -4 -1 6 7.9 3.9
 4 1 6 19.3 4.6
 4 -1 -6 16.7 6.7
 4 1 6 15.6 5.2
 -4 1 -6 20.2 6.4
 5 -1 6 6.7 4.3
 -5 -1 -6 -1.1 3.7
 -5 1 6 -5.5 3.6
 -5 -1 -6 6.3 3.8
 5 1 -6 3.1 7.2
 -5 -1 6 0.7 3.8
 5 -1 -6 1.4 5.1
 -5 -1 6 -2.2 3.6
 5 1 6 -3 3.5
 -5 1 -6 0.3 3.4
 5 1 6 3.6 4.2
 -5 1 -6 6.3 3.7
 -6 -1 -6 5.1 4.1
 6 -1 6 11.9 6
 -6 -1 -6 8.5 5.3
 -6 1 6 6.7 5.5
 6 1 -6 1.1 9
 -6 -1 6 5.6 4.6
 -6 1 -6 8 5.4
 6 1 6 11.7 6.6
 -6 -1 6 3.5 4.8
 6 -1 -6 1.6 6
 -6 1 -6 6.1 4.6
 6 -1 -6 4.3 4.9
 -7 1 6 0.1 4.8
 -7 -1 -6 3.4 5
 7 -1 6 1.5 4.9
 7 1 -6 -7.9 9.8
 7 1 6 0.6 5.1
 -7 -1 6 4.1 5.1
 7 -1 -6 4.5 6.2
 7 -1 -6 -6.2 6.2
 -7 1 -6 -3.1 3.4
 -8 -1 -6 3 6.8
 8 1 -6 5 6.9
 -8 1 6 -3.2 5.5
 8 1 -6 -15 8.7
 8 -1 6 -4.5 5.5
 -8 -1 6 -4.4 5.8
 8 -1 -6 -5.4 7.7
 -8 1 -6 1.2 6
 8 -1 -6 3.6 8.1
 8 1 6 1.8 6.8
 0 2 -6 8.3 2.8
 0 -2 6 14.8 4.5
 0 -2 -6 11.6 2.9
 0 -2 6 5.7 1.7
 0 2 -6 7.3 2.8
 0 2 6 11.1 3.6
 0 2 -6 11.8 3
 0 -2 -6 6.6 4.1
 0 2 6 11.4 3
 0 -2 6 11.6 3.4
 0 2 6 13.4 3.8
 0 -2 -6 12.6 3.9
 0 2 -6 13.4 5.5
 1 -2 6 240.08 11.6
 1 2 -6 226.18 11.6
 1 2 -6 230.58 11.7
 1 -2 6 219.58 9.1
 -1 -2 -6 207.78 9.3
 -1 2 6 219.98 11
 1 2 -6 227.58 11
 -1 -2 -6 227.18 13.2
 -1 -2 -6 234.78 12.7
 1 -2 6 218.68 12.7
 -1 2 6 241.18 11.2
 1 2 -6 220.38 7.8
 -1 2 6 214.88 11.7
 -1 -2 6 240.98 11.6
 -1 2 -6 232.18 8.7
 1 2 6 219.38 12.1
 1 2 6 236.08 10.2
 1 -2 -6 209.98 10
 -1 2 -6 236.58 13.5
 1 -2 -6 233.98 7.4
 1 2 6 236.18 7.1
 1 -2 -6 218.58 7.3
 -1 2 -6 228.88 9.3
 1 2 6 218.28 13.1
 -1 -2 6 220.78 12.4
 1 -2 -6 223.48 12.3
 -1 2 -6 227.78 8.2
 -1 2 -6 221.58 10.7
 1 -2 -6 244.58 13.1
 1 2 6 229.68 7.2
 2 2 -6 108.89 9.3
 -2 2 6 104.89 8.1
 2 -2 6 103.49 8
 -2 2 6 106.69 6.9
 -2 -2 -6 119.09 9
 -2 -2 -6 111.19 9.7
 2 2 -6 102.19 8.3
 2 -2 6 113.09 7.2
 -2 2 6 119.89 8.8
 2 2 -6 103.29 5.7
 2 2 6 123.09 8.9
 2 2 6 103.59 6.9
 -2 -2 6 118.69 8.4
 2 2 6 120.69 6.4
 2 -2 -6 110.09 6.2
 2 -2 -6 102.79 6.3
 -2 2 -6 116.59 7.4
 2 -2 -6 110.39 9.2
 -2 2 -6 116.59 10.1
 -2 -2 6 108.69 8.8
 2 2 6 118.69 7.6
 2 2 6 126.79 6.5
 -2 -2 6 108.79 6.2
 -3 -2 -6 323.07 15.8
 3 2 -6 325.57 17.7
 3 2 -6 317.67 13.7
 -3 2 6 318.17 15.9
 -3 -2 -6 319.67 18
 3 2 -6 288.37 12.4
 -3 2 6 310.67 11.5
 3 -2 6 316.87 15.5
 -3 -2 6 306.07 14.3
 3 2 6 290.37 15.5
 -3 -2 6 324.47 13.2
 -3 -2 6 311.67 15.4
 3 2 6 285.77 13.1
 3 -2 -6 308.17 13.4
 3 -2 -6 328.97 19.9
 -3 2 -6 315.27 16.9
 3 2 6 340.37 13.8
 -4 -2 -6 37.5 6.7
 4 -2 6 32.2 2.7
 -4 2 6 38.2 5.7
 4 2 -6 39.5 4.7
 4 -2 6 44.4 7.9
 -4 -2 -6 35.4 8.5
 4 2 -6 50.79 10.9
 -4 2 6 34.7 7.1
 4 -2 -6 36.8 8.2
 -4 2 -6 40 9.3
 4 -2 -6 30.5 6.3
 -4 -2 6 29.9 5.7
 -4 2 -6 29.4 6.4
 -4 -2 6 38.1 7.6
 4 2 6 30.6 6.1
 5 2 -6 14.1 7.8
 -5 2 6 6.7 4.7
 -5 -2 -6 17.2 6.8
 -5 -2 -6 18.6 5.7
 5 -2 6 6.7 5
 -5 2 -6 13.2 6.4
 -5 2 -6 9.2 4.6
 5 2 6 14.7 5.5
 5 2 6 13 5.2
 -5 -2 6 16 6
 -5 -2 6 10.5 6.1
 -6 2 6 2.6 3.9
 6 2 -6 4.4 8.3
 6 -2 6 -2.1 3.9
 -6 -2 -6 1.5 3.8
 -6 -2 -6 7.4 5.5
 -6 -2 6 10.3 5.4
 -6 2 -6 3.8 5
 -6 2 -6 2.4 4.4
 6 -2 -6 10.1 5.4
 -6 -2 6 -1.4 3.8
 6 -2 -6 1.4 5
 6 2 6 12.3 5.2
 6 2 6 7 5.2
 -7 2 6 5.5 6.7
 -7 -2 -6 0.1 4.1
 7 2 -6 -13.6 9.3
 7 -2 6 -0.4 4.6
 7 -2 -6 -6.6 5.2
 -7 -2 6 1.8 5.4
 7 2 6 -1.1 5.7
 -7 2 -6 0.9 4.2
 7 -2 -6 -4.3 4.9
 -7 -2 6 -4.5 4.7
 -8 -2 -6 7.4 6.9
 -8 2 6 6.7 6.5
 8 -2 6 -2.2 6.2
 -8 2 -6 1.1 5.9
 8 -2 -6 -7.1 6.5
 8 -2 -6 -8.7 10.7
 8 2 6 1.7 6
 -8 -2 6 -10 9.6
 0 3 6 83.69 6.4
 0 -3 -6 69.19 5.4
 0 3 -6 86.29 9.6
 0 -3 6 79.79 4.2
 0 -3 -6 90.49 8.8
 0 -3 6 86.09 4.7
 0 -3 6 64.09 6.7
 1 -3 6 198.18 9.4
 1 -3 6 175.48 8.2
 -1 -3 -6 170.28 8.5
 1 3 -6 195.58 13.4
 1 3 -6 187.78 11.8
 -1 3 6 187.68 11.9
 -1 -3 -6 169.98 13.2
 -1 -3 -6 186.78 13
 1 3 -6 178.88 13.1
 -1 -3 -6 195.58 6.5
 -1 3 6 208.08 14.1
 1 -3 6 182.18 11.1
 -1 3 6 186.08 10.4
 -1 3 -6 188.88 13.7
 1 -3 -6 185.98 6.7
 1 -3 -6 188.98 12.9
 -1 3 -6 191.68 8.2
 1 3 6 192.18 9.5
 -1 -3 6 193.58 13.3
 -1 -3 6 184.58 6.4
 1 3 6 181.58 6.7
 1 -3 -6 183.18 6.9
 -1 3 -6 178.68 9.4
 -1 -3 6 182.48 11.1
 2 3 -6 18.1 6.8
 2 -3 6 20.3 4.9
 -2 -3 -6 16.7 7.5
 -2 -3 -6 17 5.3
 -2 -3 -6 24.2 3.7
 2 3 -6 21.8 7.2
 -2 3 6 21.5 6.5
 2 -3 6 17.4 3.2
 -2 3 6 21.7 5.4
 2 3 -6 18.5 2.6
 -2 3 6 25.9 5.7
 2 -3 -6 23 4
 -2 3 -6 20.4 3.2
 -2 3 -6 22.1 8.1
 2 3 6 23.6 4.7
 -2 -3 6 23 6.5
 2 -3 -6 17 3.3
 -2 3 -6 15.7 3.9
 2 3 6 26.4 4
 3 -3 6 145.99 6.5
 3 3 -6 144.59 12.7
 3 -3 6 151.98 11.3
 -3 3 6 151.88 12.1
 -3 -3 -6 154.08 13.4
 -3 -3 -6 169.48 13.9
 3 3 -6 110.19 7.5
 3 3 -6 158.48 11.4
 3 -3 -6 148.69 9.2
 3 -3 -6 156.58 13
 -3 -3 6 147.29 11.9
 -3 -3 6 143.89 10.8
 -3 3 -6 103.89 12.1
 -4 3 6 45.8 5.5
 4 3 -6 34.5 7.2
 -4 -3 -6 33.6 9.4
 -4 3 6 39.5 8.9
 4 -3 6 32.2 9
 -4 -3 -6 29 7.6
 4 3 -6 15.5 9.2
 4 -3 -6 34.3 8.1
 -4 -3 6 26.5 7.9
 -4 3 -6 27.9 5.8
 4 -3 -6 41.4 6.9
 -4 -3 6 26.6 5.5
 -4 3 -6 39.4 9.8
 5 -3 6 1.5 4.3
 -5 3 6 4.4 4.6
 -5 -3 -6 9.4 5.2
 -5 -3 -6 4.9 4.8
 5 3 -6 3.8 6.1
 5 -3 -6 3.8 5
 -5 -3 6 -0.9 3.6
 -5 3 -6 -0.2 3.3
 5 3 6 12.2 5.5
 5 -3 -6 -2.5 3.7
 -5 -3 6 -2.4 3.4
 -5 3 -6 2.1 5.7
 6 -3 6 7.8 4.9
 -6 -3 -6 -0.4 4.3
 -6 3 6 2.1 5.7
 6 3 -6 -2.9 7.5
 -6 -3 6 10.8 5.2
 6 -3 -6 -2.7 3.9
 -6 -3 6 5.5 5
 -6 3 -6 -6.3 4
 6 3 6 15.3 4.4
 6 -3 -6 1.9 4.7
 6 3 6 4.9 5.5
 -7 -3 -6 -6.7 4.3
 7 3 -6 -9.8 8.3
 -7 3 6 -5.8 8.4
 7 -3 6 -1.9 10.4
 7 3 6 6.3 5.5
 7 -3 -6 4.5 5.9
 7 -3 -6 -2.5 4.7
 -7 -3 6 1.7 7
 8 -3 6 3.4 7.3
 -8 -3 -6 -5.5 6.3
 -8 3 6 2.5 6.2
 -8 3 -6 -3.2 6.5
 -8 -3 6 5.7 7.3
 8 -3 -6 -6.3 7.4
 8 3 6 7.6 8
 0 4 -6 77.39 14.6
 0 4 6 69.39 6.4
 0 -4 6 53.29 3.5
 0 -4 6 54.29 3.3
 0 -4 6 65.79 9.7
 0 -4 -6 51.39 3.6
 0 -4 -6 63.29 8.4
 0 4 6 62.29 3.7
 0 -4 6 56.49 6.9
 1 -4 6 50.89 8.1
 1 -4 6 39.4 4.2
 -1 4 6 68.49 8.7
 -1 -4 -6 49.7 6.3
 -1 -4 -6 48.4 9.6
 -1 4 6 64.99 12.4
 1 -4 6 45.9 5.8
 -1 4 6 44.2 3.5
 -1 4 -6 48.7 4.2
 1 4 6 45.3 3.7
 1 -4 -6 47.5 4.4
 1 4 6 51.89 5.4
 1 -4 -6 55.79 10.1
 -1 4 -6 43.6 5.8
 -1 4 -6 57.59 11.9
 -1 -4 6 49.2 8.4
 1 4 6 66.49 13
 2 -4 6 45.4 5.1
 -2 4 6 57.99 8.1
 -2 -4 -6 63.19 10.9
 2 -4 6 65.69 9.9
 2 4 -6 56.59 13.9
 -2 4 6 50.89 10.3
 2 4 -6 57.29 10.1
 -2 -4 6 45.8 8.4
 -2 4 -6 52.39 6.4
 2 -4 -6 47.4 5
 2 -4 -6 45.2 4.7
 -2 4 -6 68.69 13.2
 -2 4 -6 55.59 5.9
 2 -4 -6 62.49 10.7
 2 4 6 50.59 5.3
 -3 -4 -6 86.69 10
 -3 -4 -6 81.99 6.8
 3 -4 6 82.49 6.3
 3 -4 6 83.49 9
 3 4 -6 84.59 10.7
 -3 4 6 80.59 8.6
 3 4 -6 83.89 10.4
 -3 4 6 77.59 9.6
 -3 -4 6 89.79 5.1
 -3 -4 6 81.29 8.9
 3 -4 -6 75.79 7.1
 -3 4 -6 89.29 7.9
 3 -4 -6 75.29 10
 -3 4 -6 112.79 17.4
 -4 4 6 18.1 6.4
 -4 4 6 20.8 6.1
 4 4 -6 13 6.5
 4 4 -6 18 6.3
 -4 -4 -6 6.3 5.1
 4 -4 6 17.8 6.3
 -4 -4 -6 13.6 4.7
 -4 -4 6 14.6 4.6
 -4 4 -6 13.2 7.9
 4 4 6 24.1 5.4
 4 -4 -6 12 5.2
 -4 -4 6 15 5.8
 -4 4 -6 17.2 5.6
 5 -4 6 0.7 4.6
 5 4 -6 3 6.3
 -5 4 6 -4.1 3.9
 5 4 6 3.9 3.8
 5 -4 -6 0.3 5.1
 5 4 6 -2.9 4.4
 -5 -4 6 6.1 4.4
 -5 4 -6 1.4 3.1
 5 -4 -6 4.1 5.7
 -6 4 6 -8 4.7
 6 -4 6 -7.1 5.1
 6 4 -6 6.7 9.3
 6 4 6 8.7 5.9
 -6 -4 6 3.3 5.6
 6 -4 -6 1.2 5.8
 6 4 6 0.2 6.2
 6 4 6 14.8 5.7
 6 -4 -6 -2.8 4.1
 -6 4 -6 1.8 4.9
 7 -4 6 -2.1 5.3
 7 4 -6 -6.6 7.8
 -7 4 6 0.2 6.4
 7 -4 -6 2.2 7
 7 4 6 -2.6 5.4
 7 -4 -6 8.7 7.3
 -7 -4 6 5.1 6.1
 -7 4 -6 8.9 5.7
 8 4 -6 -20.8 12
 -8 4 6 -6.7 7
 8 -4 6 -3.7 7.6
 8 4 6 5.5 7.5
 -8 -4 6 -5.5 5.3
 8 -4 -6 5.2 7.9
 -8 4 -6 -5.5 5.7
 0 5 6 -0.7 2.3
 0 -5 -6 3.1 2.3
 0 -5 6 2.8 3.2
 0 5 6 2.1 4.6
 0 5 -6 0.2 5
 0 -5 6 2.6 1.1
 0 -5 -6 -1.5 3.3
 -1 -5 -6 28.4 4.2
 -1 5 6 28 6
 -1 -5 -6 27.6 8.1
 1 -5 6 26.6 5.8
 1 5 -6 31.7 10.1
 1 -5 6 32.8 6.4
 -1 5 6 28.5 9.7
 1 -5 -6 32.3 4.7
 -1 -5 6 25.1 6.8
 -1 5 -6 31.8 4.7
 -1 -5 6 25.9 6.1
 1 5 6 40.3 6.1
 -1 5 -6 36.7 11.5
 1 -5 -6 20.8 7.3
 1 5 6 25 9.4
 -2 5 6 103.39 13
 2 -5 6 107.99 9.3
 -2 -5 -6 113.99 7.4
 -2 -5 -6 99.39 11.6
 2 -5 6 126.29 11.3
 -2 5 6 106.39 9.6
 2 5 -6 107.99 12.9
 -2 5 -6 111.29 13.9
 2 -5 -6 101.29 11.7
 2 -5 -6 106.89 7.9
 -2 -5 6 123.49 10.9
 -2 5 -6 109.29 7.7
 2 5 6 117.89 8.2
 2 5 6 116.89 14.7
 3 5 -6 2.1 4.8
 -3 5 6 -1.8 4.2
 3 -5 6 4.9 2.7
 -3 5 6 3.1 3.2
 -3 -5 -6 -4.9 2.7
 3 5 -6 2.3 5
 3 -5 6 2.2 4.6
 3 5 6 -4.5 5.5
 -3 5 -6 2.3 3.1
 -3 -5 6 7.7 4.5
 3 5 6 3 2.9
 -4 -5 -6 11.7 6.5
 -4 5 6 16.2 6.1
 4 -5 6 12.8 6.2
 4 5 -6 18.6 6.8
 -4 -5 -6 15.9 4.8
 -4 5 6 9.8 6.3
 4 5 -6 10.5 6.4
 4 5 6 3.6 8.4
 4 5 6 11.3 4.4
 -4 5 -6 12.2 5
 -4 5 -6 7.4 8.6
 4 -5 -6 18.2 7.4
 4 -5 -6 11.5 5.3
 -4 -5 6 7.9 5.1
 5 -5 6 -6.3 3.7
 -5 -5 -6 -0.5 4.4
 -5 -5 -6 -4.4 3.2
 5 5 -6 4.5 6.2
 -5 5 6 1.9 4.7
 -5 -5 6 3 5.3
 -5 5 -6 4.4 4.4
 5 5 6 -1.5 3.2
 -5 5 -6 -13.8 5.6
 5 -5 -6 -6 5.1
 5 -5 -6 -0.3 4.3
 5 5 6 10.1 8
 -6 5 6 -2.8 5.7
 6 5 -6 3.3 7
 6 -5 6 -1.6 4.8
 6 -5 -6 -3.5 6
 6 5 6 8.1 7.9
 -6 -5 6 1.3 5.2
 -6 5 -6 -9.2 3.5
 6 -5 -6 -3 5
 6 5 6 13.6 5
 7 -5 6 9.9 7.3
 7 5 -6 0.3 9.7
 -7 5 6 1.1 6.4
 -7 5 -6 5.4 5.7
 7 -5 -6 -3.1 9.2
 -7 -5 6 -4.1 5.2
 0 -6 6 8.8 4.8
 0 6 6 7.9 7.8
 0 -6 -6 6.2 5.8
 0 6 -6 19.2 9.3
 0 -6 -6 16.7 4.3
 1 -6 6 28.7 7.4
 1 -6 6 49.9 9.9
 -1 -6 -6 23.2 8.7
 -1 6 6 29.2 6.8
 1 6 -6 34.2 11.9
 -1 -6 -6 24.9 4.3
 1 6 6 32.1 5.7
 -1 -6 6 31.5 8.6
 1 -6 -6 32.8 9.6
 -1 -6 6 21.8 7.3
 -1 6 -6 22.9 10.1
 1 -6 -6 33.4 5.4
 1 6 6 22.1 8.8
 2 -6 6 7.4 3.9
 2 -6 6 12.8 5.5
 -2 6 6 6.1 5.8
 -2 -6 -6 7.3 3.4
 2 6 -6 13 6.8
 -2 6 6 5.5 4.1
 -2 -6 -6 10.9 6.2
 -2 -6 6 12.5 5.4
 2 6 6 12.2 9.1
 2 -6 -6 10.2 4
 -2 6 -6 14.2 8.5
 -2 6 -6 8.6 3.2
 2 6 6 12.6 3.7
 2 -6 -6 6.5 4.2
 3 6 -6 65.39 14.1
 3 -6 6 48.8 10.5
 -3 -6 -6 56.89 11.9
 -3 6 6 60.79 13.7
 3 6 -6 50.79 11.2
 -3 -6 -6 52.79 8
 -3 6 6 64.59 10.4
 -3 -6 6 50.49 10
 3 -6 -6 43.5 10.4
 3 -6 -6 47.2 7.5
 3 6 6 73.19 16.6
 -3 6 -6 64.69 15.5
 -3 6 -6 53.49 7.7
 3 6 6 58.89 8
 4 -6 6 -1.8 4.5
 4 6 -6 19.4 6.3
 -4 6 6 5.9 5.1
 4 6 -6 5.3 3.5
 -4 -6 -6 -2.3 5
 -4 6 6 8.2 5.9
 -4 -6 6 2.6 4.3
 4 -6 -6 0.6 5.5
 4 6 6 7.4 7.3
 4 -6 -6 -0.5 4.1
 -4 6 -6 -3.9 3.2
 -4 6 -6 -2.1 7.5
 -5 -6 -6 -2.8 6
 -5 6 6 -0.5 4.3
 5 -6 6 -3.5 4.8
 5 6 -6 6.5 5.7
 5 6 6 6.6 6.1
 5 -6 -6 5.6 5.4
 5 -6 -6 -1.6 5
 -5 6 -6 -10 8.5
 -5 6 -6 4.4 5.2
 -5 -6 6 -0.2 4.6
 -6 6 6 -4.5 5.1
 6 6 -6 9.8 7.3
 6 -6 6 3.1 6.3
 -6 6 -6 -8.9 4.1
 6 6 6 16.8 5.4
 -6 -6 6 5.5 5.7
 6 6 6 11 8.1
 6 -6 -6 -1.2 5
 -7 6 6 1.6 8.5
 7 -6 6 -0.5 8.1
 7 6 -6 12.1 9.9
 -7 6 -6 13.2 6
 -7 -6 6 -3.9 6
 0 7 -6 14.5 8.1
 0 7 6 11.1 8.8
 0 7 6 2.3 3.1
 0 -7 6 7.2 4.5
 0 -7 6 6 5.5
 0 -7 -6 7.7 4.9
 -1 7 6 4.2 6.6
 -1 7 6 -2.4 2.9
 1 -7 6 5.8 4.6
 -1 -7 -6 -5.4 4.4
 1 7 -6 -0.6 5.5
 1 -7 6 1.1 4.3
 -1 -7 6 15.6 5.7
 1 -7 -6 -1.4 3.7
 -1 -7 6 -0.2 3.9
 1 7 6 3.4 6.3
 -1 7 -6 6.2 7.7
 2 7 -6 12 7
 -2 7 6 4 5.9
 -2 -7 -6 5.3 5.3
 -2 7 6 2.4 4.5
 2 -7 6 10.2 4.9
 2 -7 6 8.2 4.7
 2 -7 -6 4.9 5.1
 -2 7 -6 8.8 7.6
 -2 -7 6 8 5.8
 2 7 6 7 8.4
 3 7 -6 0.7 5
 -3 7 6 0.9 4.2
 3 -7 6 -0.3 3.5
 -3 -7 -6 4.8 6.2
 3 7 -6 4.7 4.8
 -3 7 6 12.9 6.5
 3 -7 -6 -3.8 4.3
 -3 -7 6 3.4 4.9
 -3 7 -6 0.3 6.8
 3 7 6 -2.7 6.3
 4 -7 6 -4 4.7
 -4 7 6 5.5 4.9
 4 7 -6 8.8 5.4
 4 7 -6 15.3 6.2
 -4 -7 -6 7.5 6.6
 4 7 6 -2 5.4
 4 -7 -6 0.4 5
 -4 7 -6 12.5 8.9
 5 -7 6 -3.4 5.9
 -5 7 6 -1.4 6.1
 5 7 -6 11 6.1
 5 7 6 5.1 8.9
 -5 -7 6 8.6 8.2
 -5 7 -6 -13.9 10.1
 -5 7 -6 9.3 5.6
 5 -7 -6 -3.7 6.6
 6 7 -6 28 11
 -6 7 6 2.2 7.5
 6 -7 6 4.5 8.1
 -6 -7 6 -6.5 5.8
 6 7 6 -0.1 8
 6 7 6 21.6 6.5
 -6 7 -6 -1.5 5.8
 0 -8 -6 0.5 5.5
 0 -8 6 -0.8 5.3
 0 8 -6 17.7 7.1
 0 8 6 14.2 10.3
 0 -8 6 6.3 5.7
 1 8 -6 17.3 9.2
 1 -8 6 5.8 5.4
 1 -8 6 3.2 5.4
 -1 8 6 9.2 7
 -1 -8 -6 9.1 7.7
 1 8 6 -0.6 5.9
 1 -8 -6 -2.5 6.1
 -1 8 -6 14.6 7.5
 -1 -8 6 10.6 6.2
 -1 -8 6 2.4 5.6
 2 -8 6 -3.3 5
 2 8 -6 18.8 7.6
 -2 -8 -6 -5.5 4.3
 -2 8 6 17.1 8.6
 -2 -8 6 -0.1 5.1
 2 8 6 6.1 7.9
 2 -8 -6 2.7 5.5
 -2 8 -6 2.7 7.7
 -3 8 6 3.9 5.5
 -3 -8 -6 -2.8 5.9
 3 8 -6 23.8 6.4
 3 8 -6 11.5 4.3
 -3 8 6 16.7 8.3
 3 -8 6 1.9 6.5
 -3 -8 6 4.8 5.5
 3 -8 -6 1.7 5.6
 -3 8 -6 9 7.7
 3 8 6 -2.4 7.2
 4 8 -6 34.4 8.4
 -4 -8 -6 -0.6 6.4
 4 8 -6 19.8 8.2
 4 -8 6 8.9 7.8
 -4 8 6 5.3 5.8
 4 -8 -6 -5 5.1
 -4 8 -6 -0.4 9.3
 -4 -8 6 -2.4 5.5
 4 8 6 -4.2 5.3
 -5 -8 -6 -6.2 6.9
 5 -8 6 1.2 9.3
 -5 8 6 11 7.7
 5 8 -6 26.4 8.2
 5 8 6 18.3 12
 -5 8 -6 -7.3 11.5
 -5 -8 6 -5.2 7.2
 5 -8 -6 6.5 8.1
 0 9 -6 27.1 8.9
 0 -9 6 2.4 5.5
 0 -9 -6 3.5 10.8
 0 -9 6 -1.9 5.6
 1 -9 6 0.6 6.9
 -1 -9 -6 -1.5 5.6
 1 -9 6 -3.3 5.3
 1 9 -6 19.4 9.4
 -1 -9 6 7.6 7.6
 1 9 6 7.7 8.3
 1 -9 -6 1 12.1
 -1 -9 6 -8.2 4.6
 -1 9 -6 22.3 11.6
 2 -9 6 12.8 12.3
 2 9 -6 23 8
 2 -9 -6 1.4 7.4
 -2 9 -6 25.5 10.7
 2 9 6 2.6 8.6
 -2 -9 6 5.1 6.5
 3 -9 6 -5.5 5.9
 3 9 -6 25.3 8.8
 -3 -9 -6 -5.1 6.2
 3 9 6 8.9 10.5
 -3 9 -6 10.3 9.9
 3 -9 -6 1.4 6.7
 -3 -9 6 2.8 8.1
 4 9 -6 24.3 6.4
 -4 -9 -6 -5.5 6.2
 4 -9 6 -10 7.7
 4 -9 -6 -3.5 5.4
 4 9 6 14.3 8.8
 -4 -9 6 -6.8 7.2
 -4 9 -6 -8 9.9
 0 -10 -6 -9.3 7.3
 0 -10 6 -11.1 4.6
 0 10 6 16.3 9.3
 0 -10 6 5.2 7.8
 0 10 -6 13.3 5.8
 -1 10 6 14.9 8.7
 1 -10 6 -3.2 7.4
 -1 -10 -6 5.1 6.3
 1 10 -6 39.8 9.4
 1 -10 -6 6 7.4
 -1 10 -6 22.1 9.1
 -1 -10 6 -8.9 7.8
 1 10 6 15.1 10.3
 2 -10 6 16.1 9.4
 -2 10 6 31.9 13.5
 -2 -10 -6 -5.7 6.7
 2 10 -6 36.6 10.4
 2 10 6 8.7 10.4
 2 -10 -6 0.4 8.3
 -2 10 -6 20.8 11.2
 -2 -10 6 -5.8 8.7
 0 0 -7 9.7 2.1
 0 0 -7 10.4 2.1
 0 0 7 11 2.3
 0 0 -7 7.9 2.8
 0 0 7 14.3 3.1
 0 0 -7 13.3 3
 1 0 7 -4 2.6
 1 0 7 -0.5 1.7
 -1 0 7 0.5 2.5
 -1 0 7 -1.6 2.7
 -1 0 -7 0.2 1.3
 -1 0 -7 -1.6 2.2
 -1 0 7 0 1.6
 -1 0 7 2.8 1.8
 -1 0 -7 0.9 1.2
 1 0 -7 -2.7 2.3
 1 0 7 -0.1 1.6
 1 0 -7 0.2 1.2
 1 0 7 -0.9 1.5
 1 0 -7 0.9 2
 1 0 7 1.2 1.5
 2 0 -7 17.9 5.6
 -2 0 7 19.9 4.3
 -2 0 7 20.6 3.9
 -2 0 -7 17 3.1
 -2 0 7 22.4 4.5
 2 0 7 21.3 4
 -2 0 -7 20.2 5.3
 -2 0 -7 18.1 2.4
 -2 0 -7 16.8 4
 2 0 -7 17.9 3.5
 2 0 -7 12.6 3.2
 2 0 7 14.8 5.5
 2 0 -7 20.8 2.9
 2 0 7 17.5 2.2
 3 0 7 3.2 3.1
 -3 0 7 12.2 4.3
 3 0 7 4.6 2.1
 -3 0 -7 7.3 4.1
 -3 0 7 3.6 2.8
 3 0 7 5.2 2.1
 4 0 7 1 2.6
 4 0 7 0.9 2.5
 -4 0 -7 1.9 3.2
 4 0 -7 -1.6 4.8
 -4 0 7 -1.6 2.3
 -4 0 -7 -2.5 2
 -4 0 7 -5.2 2.5
 -5 0 -7 4.8 3.9
 -5 0 7 -0.1 3.5
 -5 0 -7 3.7 4.2
 5 0 7 2.7 4.2
 5 0 -7 2.7 6.4
 -6 0 7 -6 3.9
 6 0 -7 -5 6.6
 -6 0 -7 2.7 4.2
 6 0 7 3.8 5.1
 -6 0 -7 3.1 4.7
 7 0 -7 -11.8 7.6
 -7 0 -7 4.2 4.6
 7 0 -7 8.7 5.7
 -7 0 7 14.5 6.8
 7 0 7 3.5 6.1
 -8 0 7 -6.6 6.3
 8 0 7 -4 6.8
 -8 0 -7 -1.6 6.2
 8 0 -7 -13.6 7.7
 8 0 -7 -3 7.4
 0 -1 -7 195.68 10.2
 0 1 -7 198.68 9.2
 0 -1 -7 179.68 8.5
 0 -1 7 203.28 9.4
 0 1 -7 183.78 7.8
 0 1 -7 208.68 9.4
 0 -1 7 177.98 11.3
 0 1 7 189.98 9.8
 0 1 7 198.98 6.4
 0 1 7 193.48 9.6
 0 1 -7 192.78 11.9
 0 -1 -7 194.58 6.2
 0 -1 7 185.78 8.5
 0 1 7 202.98 9.3
 0 -1 7 209.08 8.5
 -1 1 7 312.37 12.2
 1 1 -7 332.77 14
 1 1 -7 330.17 13.3
 -1 1 7 307.47 13.9
 1 -1 7 305.97 12.6
 1 -1 7 311.57 9.4
 1 -1 7 303.87 14.7
 -1 -1 -7 316.77 13.2
 1 -1 7 305.57 11.8
 -1 1 7 319.77 13
 -1 -1 -7 314.27 14.6
 -1 1 7 311.57 10.1
 1 1 -7 296.67 10.9
 1 -1 7 322.77 13
 -1 -1 -7 306.37 9.5
 -1 1 -7 340.47 15.2
 1 1 7 318.07 12.6
 -1 -1 7 299.67 13.1
 1 -1 -7 301.57 10.2
 -1 -1 7 293.67 13.9
 1 -1 -7 299.57 12.2
 1 1 7 325.57 10.2
 1 1 7 305.87 12.4
 1 1 7 319.37 14.1
 -1 1 -7 337.17 9.7
 1 -1 -7 331.57 13.3
 -1 -1 7 307.97 11.5
 -1 -1 7 325.67 13.1
 1 -1 -7 341.27 14.8
 -2 1 7 167.78 10.1
 2 -1 7 161.68 9.5
 2 1 -7 181.58 11.8
 2 1 -7 157.88 9.2
 -2 -1 -7 176.38 11.2
 -2 1 7 165.38 7.6
 2 1 -7 154.68 8.2
 2 1 -7 157.78 8.1
 -2 -1 -7 160.08 9.1
 -2 1 7 175.48 9.5
 2 -1 -7 175.78 11.4
 2 1 7 170.78 8.2
 -2 -1 7 166.98 9.1
 2 1 7 171.58 9.4
 -2 -1 7 158.38 8.7
 -2 1 -7 153.48 8.8
 -2 1 -7 169.98 11.2
 2 -1 -7 170.18 8.6
 2 1 7 171.98 8
 2 -1 -7 168.08 8.2
 -2 -1 7 168.18 9.7
 2 1 7 156.88 8.8
 -2 1 -7 154.08 8.6
 -3 1 7 5.3 3
 -3 1 7 7.2 2.3
 -3 1 7 13.6 5.1
 3 1 -7 10.1 3.1
 -3 -1 -7 12.3 4.6
 3 -1 7 9.2 4.7
 3 1 -7 7.9 5.5
 -3 -1 -7 7.3 2.9
 -3 1 7 11.1 2.5
 -3 1 -7 9.1 3.5
 3 1 7 8.9 3.1
 -3 -1 7 7.4 3.5
 -3 1 -7 8 4.5
 -3 -1 7 7.8 3
 3 1 7 10.2 3.1
 3 -1 -7 6.9 5.1
 4 1 -7 18.5 8.3
 4 -1 7 7.7 1.7
 -4 -1 -7 8 5
 4 -1 7 13.8 5.2
 -4 1 7 12.9 4.2
 -4 1 7 4.3 3.2
 -4 -1 -7 6.7 3.3
 4 -1 -7 11.4 6.1
 4 1 7 6.7 3.1
 4 1 7 6.4 3.6
 -4 1 -7 9.8 5.2
 -4 -1 7 15.9 5.1
 -4 1 -7 15.4 4.5
 -4 -1 7 5.4 3.5
 -5 -1 -7 6.4 3.5
 -5 -1 -7 6.2 4.5
 5 1 -7 11.2 9.4
 -5 1 7 -0.7 3.7
 5 -1 7 3.3 4.3
 -5 1 -7 6.4 4.7
 -5 -1 7 10.3 5.1
 -5 1 -7 4.3 3.8
 5 1 7 10.7 4.1
 5 1 7 8.4 5.5
 -5 -1 7 13.5 5.7
 5 -1 -7 7.3 5.8
 6 -1 7 -2.8 4.7
 -6 -1 -7 0.8 5.2
 6 1 -7 1.2 9.1
 -6 -1 -7 4.2 4.6
 -6 1 7 -0.8 4.8
 6 -1 -7 -3.1 6.1
 -6 -1 7 0.4 3.7
 -6 -1 7 0.9 4
 6 1 7 -0.7 4.9
 -6 1 -7 3.8 4
 -6 1 -7 2.7 4.8
 6 -1 -7 -3.7 4.6
 7 1 -7 -14.3 7.2
 7 -1 7 2.9 5.8
 -7 -1 -7 9 5
 -7 1 7 4.3 5.2
 7 1 7 6.3 6.8
 7 -1 -7 -1.1 5.4
 -7 -1 7 -0.3 5.6
 -7 1 -7 8.5 5.4
 7 -1 -7 -8.6 5.2
 8 1 -7 17.6 8.7
 -8 1 7 0.3 6
 8 1 -7 -17.6 8.4
 -8 -1 -7 3.6 6.9
 8 -1 7 -1.3 6.4
 8 -1 -7 -8.5 6.6
 -8 -1 7 -14.7 6.5
 8 1 7 -4.4 5.2
 -8 1 -7 0.4 5.6
 8 -1 -7 -12.5 5.8
 0 -2 7 534.95 21.7
 0 2 7 542.75 20.5
 0 2 -7 585.24 18.5
 0 -2 7 565.84 16.2
 0 -2 -7 586.24 22
 0 2 7 558.64 20.7
 0 -2 -7 539.45 17.9
 0 2 7 597.04 19.1
 0 -2 -7 570.74 22.4
 0 2 -7 546.35 19.2
 0 -2 7 559.74 19.8
 0 2 -7 597.74 22.5
 0 2 -7 553.54 18.6
 0 -2 7 567.64 16.3
 -1 -2 -7 17.8 3.7
 -1 -2 -7 17.5 4.6
 1 2 -7 13.8 3.8
 -1 -2 -7 20.9 6.1
 1 2 -7 19.3 6.3
 1 -2 7 25.4 5.3
 1 2 -7 16.4 2.6
 -1 2 7 20.2 4.4
 -1 2 7 19.5 5.3
 1 2 -7 17.3 5.1
 -1 -2 7 24.8 5.8
 1 -2 -7 16.7 3.9
 -1 2 -7 19.6 6.6
 1 -2 -7 16.8 2.2
 -1 2 -7 18 2.5
 -1 2 -7 17.7 3
 -1 2 -7 26.3 4.7
 1 2 7 17.9 1.9
 -1 -2 7 15.4 4.3
 1 2 7 15.2 3.8
 1 -2 -7 24.1 5.5
 1 -2 -7 19.1 5.8
 -1 -2 7 20.4 3.3
 1 2 7 16.5 4.2
 1 -2 -7 19.7 2
 1 2 7 18 2.2
 -2 -2 -7 79.59 8.7
 2 -2 7 92.99 7.8
 -2 2 7 91.09 8
 2 2 -7 87.29 8.8
 2 2 -7 83.49 5.3
 -2 2 7 86.49 6.4
 -2 -2 -7 90.59 8.1
 -2 2 7 95.89 8.2
 -2 -2 7 94.19 8.1
 -2 2 -7 95.69 6.9
 2 -2 -7 82.29 5.6
 2 2 7 102.09 7.2
 2 -2 -7 89.49 5.6
 -2 -2 7 92.99 6.3
 -2 2 -7 91.79 9.6
 2 2 7 99.39 5.8
 2 2 7 85.09 5.4
 -2 -2 7 90.79 8.1
 2 -2 -7 89.49 8.8
 2 2 7 87.29 7.8
 -3 2 7 41.2 4.2
 -3 -2 -7 41.5 7
 3 2 -7 47.6 7.2
 3 2 -7 48.3 5.9
 -3 2 7 38.9 7.2
 3 2 -7 46.9 9.5
 -3 -2 -7 60.99 12.7
 3 -2 7 49.7 8.3
 -3 -2 7 46 6.1
 3 -2 -7 47.7 6.4
 -3 -2 7 42.8 7.3
 -3 -2 7 42.7 5.9
 3 2 7 44.8 7.5
 3 -2 -7 51.99 9.1
 -3 2 -7 46.2 6.9
 3 2 7 39.4 6
 3 2 7 48.8 6.4
 4 -2 7 -0.9 2.7
 -4 -2 -7 4.9 3.7
 4 2 -7 5.3 3.6
 -4 2 7 -0.3 3.1
 -4 -2 -7 2 3.1
 -4 -2 -7 2.2 4.6
 4 2 -7 11.6 7
 -4 2 -7 6 5.7
 -4 -2 7 0.2 3
 4 -2 -7 4.5 4
 4 -2 -7 9 4.4
 4 2 7 0.6 3.1
 -4 2 -7 2.6 3.3
 -4 -2 7 8.7 4.6
 -5 -2 -7 1.2 4.6
 5 2 -7 -2.6 6.3
 -5 2 7 5.3 4.8
 -5 -2 -7 -2.8 2.8
 5 -2 7 7.4 4.4
 -5 -2 7 7.4 4.7
 5 2 7 1.4 3.6
 -5 2 -7 1.4 5
 -5 2 -7 2.8 3.4
 5 2 7 7.9 4
 -5 -2 7 1.6 4
 5 -2 -7 2.4 5.3
 6 -2 7 2.2 5.4
 -6 -2 -7 4.6 4.5
 6 2 -7 -8.3 7
 -6 2 7 0.9 5.2
 6 -2 -7 -2.4 4.1
 -6 -2 7 -3.1 4.3
 6 -2 -7 -3.3 4
 -6 2 -7 -1.2 5
 -6 -2 7 -3.9 4.1
 -6 2 -7 -6.9 3.2
 6 2 7 3.6 6
 -7 -2 -7 10 6.1
 -7 2 7 9.5 8
 7 2 -7 -13.6 8.7
 7 -2 7 -4.9 5.1
 7 2 7 3.8 6.5
 -7 -2 7 -1.3 5.3
 7 -2 -7 -6.8 5.2
 -7 2 -7 -6.3 4.1
 7 -2 -7 14.1 7
 -7 -2 7 6 5.7
 -8 -2 -7 6.9 7
 8 -2 7 -8.4 5.2
 -8 2 7 -4 6.5
 8 -2 -7 -9.5 6.1
 -8 2 -7 4.4 7.1
 8 2 7 -2.8 5.6
 8 -2 -7 -5.3 6.9
 0 -3 -7 0 3.5
 0 3 -7 2 2.7
 0 -3 7 0.8 1.5
 0 -3 7 3.9 3.2
 0 3 7 1 2.5
 0 -3 -7 1.2 3.3
 0 3 -7 -4 4.5
 0 -3 7 -0.1 1.4
 0 3 -7 -3.3 2.1
 -1 -3 -7 548.45 25.6
 -1 3 7 599.24 26
 -1 3 7 545.15 22.3
 1 3 -7 590.44 24.6
 1 -3 7 588.84 22.3
 -1 -3 -7 576.34 24.5
 1 3 -7 580.74 22.3
 -1 3 7 548.75 20.6
 -1 3 -7 560.14 18.9
 -1 3 -7 550.64 18.9
 1 3 7 569.84 19.6
 -1 -3 7 594.74 22.3
 1 -3 -7 599.64 25
 1 -3 -7 570.24 14.9
 -1 3 -7 596.04 25.5
 1 -3 -7 554.64 14.6
 1 3 7 560.14 14.4
 -1 -3 7 588.14 17
 2 3 -7 91.99 10.4
 -2 3 7 84.89 9.2
 -2 3 7 99.19 8.2
 2 3 -7 87.29 9.4
 -2 -3 -7 98.99 10
 2 3 -7 86.29 4.8
 -2 3 7 92.49 8.3
 2 -3 7 88.59 8.6
 -2 -3 -7 92.29 10.3
 2 3 7 90.69 7.1
 2 -3 -7 78.39 5.5
 2 -3 -7 87.99 9.3
 -2 -3 7 90.29 5.4
 -2 3 -7 77.39 10.3
 2 3 7 98.29 5.9
 -2 -3 7 101.49 9.7
 -2 3 -7 94.59 5.2
 2 -3 -7 86.49 5.8
 -2 -3 7 88.19 8.4
 -2 3 -7 91.99 6.9
 -3 -3 -7 18.1 7.6
 -3 3 7 10.5 4.7
 3 3 -7 13.4 3.5
 3 3 -7 13.1 6
 3 3 -7 14.4 6.7
 -3 3 7 24.2 6.2
 3 -3 7 15.3 5.3
 -3 3 7 11.3 4.5
 3 3 7 13.7 4.4
 3 3 7 15.7 4.6
 -3 -3 7 11.1 3.3
 -3 3 -7 12.4 7.5
 -3 3 -7 19.4 5.3
 -3 -3 7 15.6 5.3
 3 -3 -7 22.8 6.4
 3 -3 -7 16.1 4.2
 -3 -3 7 17.6 6.6
 -4 -3 -7 3.1 4.5
 4 3 -7 0.2 3.4
 -4 3 7 -2.9 2.8
 4 3 -7 -1.6 5.6
 4 -3 7 4.7 4.6
 -4 -3 -7 2.3 4.4
 -4 -3 7 -0.5 3
 -4 3 -7 4.3 6.4
 4 3 7 5.9 3.8
 4 -3 -7 0.3 2.8
 -4 3 -7 0 2.4
 4 3 7 0.5 2.4
 4 -3 -7 4.5 3.4
 -4 -3 7 1.2 3.4
 5 -3 7 23.2 7.4
 -5 3 7 11.7 5.9
 5 3 -7 9.2 7.4
 -5 -3 7 11.9 4.9
 5 3 7 14.5 6.3
 5 -3 -7 17.8 5.4
 -5 -3 7 13.7 5.7
 5 -3 -7 14.8 6.9
 -5 3 -7 11.4 5.8
 -5 3 -7 7.7 7.4
 -6 3 7 -3.8 4.4
 -6 -3 -7 0 3.6
 6 -3 7 2 5.4
 6 3 -7 1 8
 -6 -3 -7 5.4 5.9
 -6 -3 7 3.3 4.8
 -6 3 -7 -10.3 5.1
 6 3 7 9.9 6.2
 6 -3 -7 0.3 4.4
 6 3 7 12.8 4.3
 -6 3 -7 -1.3 4.4
 6 -3 -7 -0.7 3.4
 -6 -3 7 -2.7 3.8
 -7 -3 -7 3.1 5.7
 7 -3 7 1.4 5.6
 -7 3 7 -3.8 5.7
 7 3 -7 -7.6 16.8
 7 -3 -7 -1.8 5.1
 7 3 7 -1.3 4.4
 -7 3 -7 7 5.6
 7 -3 -7 -2.2 5.5
 -7 -3 7 -5.8 3.7
 -8 3 7 0.2 7.3
 -8 -3 -7 -1.2 5.9
 8 -3 7 1.5 7.7
 8 -3 -7 -7.5 7.1
 8 3 7 -5 6.2
 -8 -3 7 4 7.1
 -8 3 -7 -5.5 5.4
 0 -4 7 58.09 4
 0 4 7 68.99 6.7
 0 4 7 69.39 12.9
 0 -4 7 76.09 8
 0 4 7 63.59 3
 0 -4 -7 67.09 8.9
 0 4 -7 93.39 14.8
 0 -4 -7 61.79 3
 -1 -4 -7 145.49 13
 1 4 -7 142.39 13.7
 -1 -4 -7 139.89 5.7
 1 -4 7 144.19 11
 1 -4 7 145.09 9.3
 1 4 7 137.99 9
 -1 4 -7 130.49 9.5
 1 -4 -7 135.39 6
 -1 -4 7 139.89 4.6
 -1 -4 7 134.69 4.3
 -1 4 -7 134.29 8
 -1 4 -7 158.38 14.3
 1 4 7 135.79 5.8
 -1 -4 7 141.49 10.8
 1 -4 -7 137.29 12.4
 2 4 -7 87.39 3.7
 2 -4 7 88.89 9
 -2 4 7 89.99 10.3
 2 -4 7 93.89 6.9
 -2 -4 -7 100.09 5.9
 2 4 -7 86.19 10.2
 -2 -4 -7 101.69 10.7
 -2 4 7 102.59 8.9
 2 4 7 102.99 7.6
 -2 -4 7 96.99 9.3
 -2 4 -7 94.69 12.4
 2 4 7 84.29 6
 2 -4 -7 88.09 10.5
 -2 -4 7 92.19 4.1
 -2 4 -7 97.99 7
 3 -4 7 10.5 2.6
 -3 -4 -7 10 4.9
 -3 4 7 17.5 5.8
 3 -4 7 11.2 5.3
 3 4 -7 9 6
 -3 4 7 12 5.9
 -3 -4 -7 11.8 4
 3 -4 -7 16.9 6
 -3 4 -7 12.6 8.8
 3 4 7 24.8 5.4
 -3 -4 7 23.2 6.4
 -3 4 -7 14.1 4.6
 3 -4 -7 2.7 2.9
 -3 -4 7 12.3 2.9
 4 -4 7 6 4.6
 -4 -4 -7 9.5 6
 -4 4 7 14.7 10.4
 4 4 -7 13 6.1
 -4 4 7 12.4 5.7
 4 4 -7 8.2 5.9
 -4 4 -7 10.5 8.2
 4 4 7 12.3 4.3
 -4 -4 7 12 5.2
 4 -4 -7 14.6 4.8
 4 -4 -7 7.4 6.1
 5 -4 7 22.8 7.6
 5 4 -7 9.6 7.5
 -5 4 7 3.1 4.6
 5 -4 -7 7.5 6
 -5 -4 7 3.5 4
 -5 4 -7 3.1 7.2
 5 4 7 14.9 5.1
 -5 4 -7 8.5 4.1
 5 4 7 9.2 4.2
 5 -4 -7 8.8 5.1
 6 -4 7 4.2 5.5
 -6 4 7 4.7 6.8
 6 4 -7 -0.3 6.1
 -6 4 -7 -3.9 7.1
 -6 4 -7 -0.2 4.5
 6 4 7 14.1 4.9
 6 4 7 7 4.3
 6 4 7 -2.6 5.9
 6 4 7 1.1 4.4
 -6 -4 7 3 4.4
 6 -4 -7 -3.7 4.5
 6 -4 -7 -2.7 5.1
 -7 4 7 -4.7 6.1
 7 4 -7 3.7 11.3
 7 -4 7 14.4 8.6
 -7 -4 7 3.6 6.1
 7 -4 -7 0.5 5.4
 -7 4 -7 -4.3 5.4
 7 -4 -7 10.5 7.1
 7 4 7 3.3 4.9
 -8 4 7 11.6 10.2
 8 -4 7 -1 7.8
 8 4 -7 -25.9 11.4
 -8 4 -7 -9.2 5.6
 8 -4 -7 3.9 8.3
 8 4 7 -7.5 6.6
 -8 -4 7 -0.3 7.1
 0 -5 -7 21.1 7.3
 0 5 7 25.6 9.4
 0 -5 7 16.3 2.2
 0 -5 7 14 5.2
 0 5 -7 9.7 8.1
 0 -5 7 14.5 5.5
 -1 -5 -7 14.6 2.8
 1 -5 7 13.7 5
 1 -5 7 5.9 3.9
 -1 5 7 7.5 6.2
 1 5 -7 11.1 7.5
 -1 5 7 8.9 3.8
 -1 -5 -7 9.2 6
 1 -5 -7 13.2 5.9
 1 -5 -7 8.4 2.8
 1 5 7 8.9 7.9
 -1 -5 7 13.8 4.1
 -1 5 -7 5.8 7.7
 1 5 7 9.7 3.5
 -2 5 7 1 4.7
 2 5 -7 -0.5 3.9
 2 -5 7 3.8 3.3
 -2 -5 -7 5.8 2.6
 2 5 -7 -4.4 5.1
 -2 5 7 13.5 4.6
 -2 -5 -7 -1.9 3.9
 -2 5 -7 5.5 3.1
 2 -5 -7 3.2 3
 2 5 7 6.8 3.7
 2 -5 -7 5.7 5.2
 -2 -5 7 -1.4 3.7
 -2 5 -7 2.1 7.6
 3 5 -7 -0.2 4.6
 -3 5 7 4.3 4.8
 3 -5 7 5.9 4.7
 -3 -5 -7 2.9 4.5
 -3 5 7 -1.2 3.1
 -3 -5 -7 5 3.5
 3 5 -7 6.7 4.6
 3 -5 -7 2.3 3.4
 3 5 7 6.2 6.9
 -3 5 -7 -0.4 6.5
 3 -5 -7 5.1 4.8
 3 5 7 6.2 3.1
 -3 5 -7 3.5 2.6
 -3 -5 7 1.2 4.3
 -4 5 7 -1.2 3.8
 -4 -5 -7 -0.3 3.4
 4 5 -7 1.1 5.1
 4 -5 7 7.6 4.7
 4 5 -7 14.7 5.1
 -4 -5 -7 1.8 5.2
 -4 5 -7 -2.5 3.4
 4 -5 -7 0.8 3.7
 -4 5 -7 0.4 7.4
 4 5 7 5 3.7
 4 -5 -7 -3.9 3.9
 -4 -5 7 5.6 4.3
 4 5 7 -1.2 4.8
 -5 5 7 0 3.8
 -5 -5 -7 5 6.5
 5 5 -7 6.8 6.8
 5 -5 7 2.1 5.1
 5 -5 -7 2.3 5.1
 5 5 7 5.2 3.9
 5 -5 -7 0.9 4.9
 -5 5 -7 -2.6 7.3
 -5 -5 7 6.7 5.3
 -5 5 -7 2.4 4.2
 5 5 7 2.4 7.2
 -6 5 7 1.2 6.8
 6 5 7 0.5 4.3
 6 5 7 13.5 4.3
 6 5 7 0.3 4.5
 6 5 7 -5.6 7.9
 6 -5 -7 -4.2 5.6
 -6 5 -7 9.6 5.4
 6 -5 -7 5.6 6.7
 7 5 -7 -6.5 8.1
 -7 5 7 -1.1 6.3
 7 -5 7 -0.4 6
 7 -5 -7 1.8 8
 -7 -5 7 0.9 6.4
 -7 5 -7 -1.1 6.3
 0 6 -7 85.19 17.1
 0 -6 -7 73.09 14
 0 6 7 65.59 15.3
 0 -6 7 43.5 9
 0 -6 7 67.09 11.2
 0 6 7 63.99 8.8
 -1 6 7 17.2 5.7
 -1 6 7 12.3 6.7
 -1 -6 -7 10.2 6.4
 1 -6 7 15 5.9
 1 6 -7 20.2 8.5
 1 -6 7 12.4 5.7
 1 6 7 32.1 11.6
 -1 6 -7 11.8 9.3
 -1 -6 7 8 5
 1 6 7 12.1 4.4
 1 -6 -7 16.8 7.2
 -2 6 7 35.4 7.1
 2 -6 7 44.6 9.3
 2 6 -7 29.4 9.4
 2 6 -7 30.3 10.3
 -2 -6 -7 31.7 10
 2 6 7 29.9 11.5
 -2 6 -7 33.9 5.4
 2 6 7 38.2 6.5
 -2 -6 7 40.6 8.7
 -2 6 -7 27.8 11.2
 2 -6 -7 28.8 9.1
 -3 6 7 9.1 6.3
 3 6 -7 18.7 8.2
 -3 6 7 4.2 4.8
 3 6 -7 11.2 6.7
 -3 -6 -7 11.5 7.7
 3 -6 7 3.6 5
 -3 -6 7 4.3 4.4
 -3 6 -7 5.6 3.6
 3 6 7 9.6 4.2
 3 -6 -7 6.3 6.1
 3 6 7 10.3 9.8
 -3 6 -7 -4.9 6.6
 4 6 -7 6.7 5.7
 -4 6 7 6.7 5
 -4 -6 -7 -0.3 5
 4 6 -7 20.3 6.4
 4 -6 7 9.1 6.5
 -4 6 -7 5.4 3.8
 -4 6 -7 -7.5 8
 4 6 7 -0.6 7.1
 -4 -6 7 0 3.9
 4 -6 -7 8.3 6.8
 -5 -6 -7 2.9 5.7
 5 6 -7 12.1 6.8
 5 -6 7 0.5 5.6
 -5 6 7 -0.3 5.2
 -5 -6 7 5.8 6.1
 -5 6 -7 5.1 4.8
 5 6 7 4.2 6.9
 -5 6 -7 0.5 9.5
 5 -6 -7 -4.2 4.1
 6 -6 7 20.1 8.9
 6 6 -7 7.9 7.8
 -6 6 7 -12.9 5.5
 6 6 7 17.4 5
 6 -6 -7 -4.3 5.1
 6 6 7 13.4 9.1
 -6 -6 7 5.2 6
 7 -6 7 5.1 7.7
 -7 6 7 -6.4 6.9
 7 6 -7 -2.7 9.6
 -7 -6 7 -11.7 6.2
 -7 6 -7 -16.4 6
 0 7 7 12.8 4.5
 0 7 7 17 8.9
 0 7 -7 16.2 9.9
 0 -7 7 8.2 4.8
 0 -7 -7 15.3 7.6
 0 -7 7 22.9 7.1
 1 7 -7 13.5 7.9
 1 -7 7 8.7 5.6
 1 -7 7 12.1 5.5
 -1 7 7 10.7 9.2
 -1 -7 -7 8.2 6.8
 -1 7 7 7.3 4.4
 -1 -7 7 1.4 4.1
 1 7 7 5.3 3.7
 1 -7 -7 6.9 6.3
 1 7 7 21.8 10.8
 -1 7 -7 15.4 8.5
 -2 7 7 5.1 8.2
 -2 7 7 2 3.8
 2 -7 7 -1.4 3.7
 -2 -7 -7 -3.1 4.2
 2 -7 7 4.2 4.9
 2 7 -7 7.5 7
 2 7 7 2.7 6.2
 -2 -7 7 13.3 5.7
 2 -7 -7 -3.5 4.5
 -2 7 -7 -0.4 7.2
 3 7 -7 18.8 7.5
 3 -7 7 10 5.9
 -3 7 7 10.8 5.4
 -3 7 7 13 9.5
 3 7 -7 16.2 5.6
 -3 -7 -7 7.2 6.4
 -3 -7 7 8 6.6
 3 7 7 6.1 9.7
 3 -7 -7 2.9 5.3
 -3 7 -7 23.3 12.2
 4 7 -7 5.7 5.2
 -4 -7 -7 5 7
 4 -7 7 -2.3 4.8
 -4 7 7 2.1 4.3
 4 7 -7 17.7 5.6
 -4 7 -7 5.6 10.7
 4 7 7 -2.6 6.8
 4 -7 -7 -3.8 5
 -4 -7 7 -0.8 4.4
 5 7 -7 6.7 5.8
 5 -7 7 2.6 6.4
 -5 7 -7 -15.1 10
 5 7 7 -5.4 13.1
 5 -7 -7 3.8 6.3
 -5 -7 7 4.6 7
 6 -7 7 5.1 8.6
 6 7 -7 16.2 8.1
 -6 7 7 -3 4.8
 6 7 7 3.7 9.7
 -6 -7 7 -2.3 6.7
 6 -7 -7 -6.4 7
 -6 7 -7 -1.6 5.4
 0 -8 7 14.4 6.2
 0 8 7 15.1 8.4
 0 -8 7 12.4 7.1
 0 -8 -7 2.6 6.5
 0 8 -7 34.6 12.1
 1 -8 7 1.2 4.9
 1 8 -7 18.3 8.5
 -1 8 7 7.3 7.6
 1 -8 7 2.1 4.8
 -1 -8 -7 0.7 5.7
 1 -8 -7 -2 4.8
 1 8 7 -1.7 6.5
 -1 -8 7 -7.5 3.9
 -1 8 -7 4.9 7.3
 -2 -8 -7 5 5.7
 2 -8 7 7 5.4
 -2 8 7 1.3 5.6
 2 8 -7 9.5 5.9
 -2 8 7 12.8 7.9
 -2 -8 7 -0.1 5.5
 2 -8 -7 0 6.1
 2 8 7 -6 6.5
 -2 8 -7 10.1 6.4
 3 8 -7 14.6 5.3
 3 -8 7 18.1 8.3
 3 8 -7 8.1 6
 -3 8 7 7.8 8.2
 -3 -8 -7 -2.1 6.4
 -3 8 -7 -5.3 7.5
 3 -8 -7 -1 5.9
 -3 -8 7 12.6 6.4
 3 8 7 0.7 9.3
 4 8 -7 20.2 6.1
 4 8 -7 14.7 7.4
 -4 8 7 1.7 4.8
 -4 -8 -7 2.7 7.3
 4 -8 7 -5.3 7.2
 -4 -8 7 1.9 6.7
 4 -8 -7 -2.3 7.7
 -4 8 -7 8.6 13.4
 4 8 7 15.9 10.4
 5 -8 7 -3.9 7.3
 -5 8 7 -7.8 5.9
 -5 -8 -7 -9.5 7.8
 5 8 -7 30.5 9.4
 5 -8 -7 8.7 9
 -5 8 -7 -15 11
 -5 -8 7 6 6.5
 5 8 7 -5.6 8.8
 0 -9 7 2.6 5.9
 0 -9 -7 -5.4 4.5
 0 9 -7 15.7 8.8
 0 9 7 7.2 10.4
 0 -9 7 -4.8 4.4
 1 9 -7 13.2 7.8
 -1 -9 -7 -2.1 6.5
 1 -9 7 -4.3 5.9
 -1 9 -7 15.5 8.7
 1 -9 -7 1.6 6.3
 -1 -9 7 -1.8 6.7
 1 9 7 2.3 8
 2 9 -7 25.9 9.8
 2 -9 7 4.2 8.1
 -2 -9 -7 -9.9 5.5
 -2 9 -7 6.4 8.9
 2 9 7 7.3 7.8
 -2 -9 7 8.3 8.4
 2 -9 -7 -1.6 6.3
 3 9 -7 39.9 10.3
 -3 -9 -7 7.1 7.8
 3 9 -7 11.6 6.5
 3 -9 7 0.6 6.8
 -3 9 7 25 15.9
 3 -9 -7 2.5 7.3
 3 9 7 0 8.1
 -3 9 -7 -10.8 10.2
 -3 -9 7 1 7.7
 -4 -9 -7 6.9 8.8
 4 9 -7 31.5 9.6
 4 -9 7 5.8 8.6
 -4 -9 7 -5.1 7.4
 4 -9 -7 0.1 7.3
 4 9 7 14.2 10.7
 -4 9 -7 -12.2 11
 0 -10 -7 8.5 7.8
 0 10 7 17.8 10.8
 0 10 -7 17.4 10.2
 0 -10 7 -3.2 7.2
 1 -10 7 -0.5 7.3
 -1 -10 -7 -2 7.1
 -1 10 7 22.1 11.1
 1 10 -7 21.4 7.3
 1 10 7 26.8 12
 1 -10 -7 7.2 7.4
 -1 10 -7 15.6 8.4
 -1 -10 7 -2 7.3
 2 10 -7 50.09 11.3
 2 -10 7 5.6 8.6
 -2 10 7 24.7 11.4
 -2 -10 -7 5.9 7.8
 2 10 -7 35.2 9.5
 2 10 7 -0.3 8.4
 -2 10 -7 30 14.4
 -2 -10 7 -4.8 8.4
 2 -10 -7 2.1 7.4
 0 0 -8 9499.75 206.48
 0 0 -8 9999 205.58
 -1 0 8 34.6 6.3
 1 0 -8 40.7 4.6
 1 0 8 35.8 4
 1 0 -8 42.5 5.6
 -1 0 -8 45.5 7.5
 1 0 8 40.1 5.4
 1 0 8 34.3 7
 -1 0 8 45.3 4.3
 1 0 -8 43.1 5.2
 -1 0 8 41.4 5.6
 1 0 -8 36.2 3.8
 -1 0 -8 37.5 3.7
 -1 0 8 44.7 6.7
 1 0 8 36.2 4
 1 0 8 38.6 4.1
 -2 0 -8 454.15 15.9
 -2 0 8 483.35 17.1
 2 0 8 473.05 13.8
 -2 0 -8 502.55 20.3
 2 0 -8 463.75 16.9
 -2 0 -8 474.15 14.5
 -2 0 8 474.35 15.9
 -2 0 8 470.45 18
 2 0 -8 459.85 20.1
 2 0 8 503.45 17.4
 2 0 -8 495.95 15.7
 -3 0 -8 412.76 17
 -3 0 8 412.86 17.1
 3 0 8 406.86 17
 -3 0 8 387.36 12.2
 3 0 -8 431.26 21.2
 3 0 8 387.36 12.7
 -3 0 8 383.56 19.7
 3 0 -8 407.86 12.2
 -4 0 8 58.49 8.8
 -4 0 -8 57.69 10.3
 4 0 -8 49 10.9
 -4 0 8 55.79 9.2
 -4 0 -8 51.29 8
 4 0 8 60.39 8.9
 4 0 8 48.5 5
 -5 0 8 72.59 11.4
 -5 0 -8 62.79 11.3
 -5 0 -8 71.29 10.3
 5 0 8 61.49 9.8
 5 0 -8 52.29 11.5
 -5 0 8 73.29 11.2
 -6 0 -8 19.5 6.1
 -6 0 8 24.9 7.9
 -6 0 -8 14 7.6
 6 0 -8 10.4 9.2
 -6 0 8 28.7 8.4
 6 0 8 15.9 6.3
 -7 0 8 6.2 6.7
 -7 0 -8 -3.4 5.8
 7 0 -8 -4.5 7.2
 7 0 8 13 6.8
 -8 0 -8 -2.2 5.3
 8 0 -8 2.5 6.8
 8 0 8 -1.2 6.2
 -8 0 8 9.2 8.7
 8 0 -8 -5.7 7.8
 0 -1 -8 505.05 17.5
 0 -1 -8 547.95 14.4
 0 1 8 555.34 18.7
 0 1 8 551.04 14.6
 0 -1 8 536.25 20.6
 0 -1 8 544.55 17.5
 0 1 -8 563.64 18.3
 0 -1 8 569.14 18.8
 0 1 8 550.24 19.6
 0 -1 -8 585.54 20.5
 0 -1 8 580.64 19.1
 0 -1 -8 567.64 20.6
 0 1 -8 545.95 20.4
 1 1 -8 144.99 9.9
 1 -1 8 163.18 8.4
 1 -1 8 147.89 6.3
 1 -1 8 141.89 10.5
 -1 1 8 145.39 8.5
 1 -1 8 153.38 8.1
 -1 1 8 161.28 6.8
 -1 1 8 140.39 10.1
 1 1 -8 137.89 8.1
 -1 1 8 143.79 8.7
 -1 -1 -8 139.09 6
 -1 -1 -8 152.28 10.3
 -1 -1 -8 158.18 9.2
 1 -1 8 154.28 9.1
 -1 -1 8 146.19 9.3
 -1 1 -8 154.78 10.7
 1 1 8 137.59 8.1
 -1 -1 8 152.78 9.1
 1 1 8 137.79 6.4
 1 -1 -8 142.99 8.8
 1 -1 -8 162.88 8.6
 -1 1 -8 156.08 6.5
 1 -1 -8 152.08 6.7
 -1 1 -8 140.89 8
 1 -1 -8 148.49 10
 -1 -1 8 148.49 8.8
 1 1 8 151.58 10
 -1 -1 8 146.99 8.6
 1 1 8 147.49 8.5
 2 1 -8 647.74 20.4
 -2 1 8 670.43 23.4
 -2 1 8 651.53 21.7
 -2 -1 -8 644.94 21.7
 -2 -1 -8 672.73 25.4
 -2 1 8 654.33 19.6
 2 1 -8 693.23 25.4
 2 -1 8 673.73 22.5
 2 1 -8 616.84 20.2
 2 1 8 639.24 21.2
 -2 -1 8 703.73 22.1
 -2 -1 8 646.74 21.8
 -2 -1 8 684.33 23.1
 -2 1 -8 684.93 22.1
 2 -1 -8 686.53 21.7
 2 1 8 647.64 21.9
 -2 1 -8 673.23 25.2
 2 1 8 704.23 22.8
 2 -1 -8 672.93 25.2
 3 1 -8 83.89 5.6
 -3 -1 -8 86.39 6.8
 -3 1 8 81.49 5.1
 -3 1 8 77.09 8
 -3 1 8 82.39 5.5
 3 1 -8 82.09 10.6
 -3 1 8 80.79 6.9
 -3 -1 8 89.59 7.5
 3 1 8 88.29 7.2
 -3 -1 8 92.79 8
 3 1 8 88.19 7
 -3 1 -8 84.29 7.4
 -3 -1 8 85.59 6.5
 3 -1 -8 83.99 9.5
 4 1 -8 4.2 8
 -4 -1 -8 -0.5 2.9
 4 -1 8 6.8 4.2
 -4 1 8 4.5 3.5
 -4 -1 -8 -5.8 2
 -4 1 8 0.3 2.8
 -4 -1 8 -3 2.7
 4 1 8 0.5 3.2
 4 -1 -8 0 3.7
 -4 1 -8 0.1 2.3
 4 1 8 1.2 2.5
 -4 1 -8 0.7 4.4
 -4 -1 8 2.5 2.8
 -5 -1 -8 1 4.1
 -5 1 8 5.8 5.2
 5 1 -8 6.7 7.8
 -5 -1 -8 2.5 3.2
 5 -1 8 -1.3 3.2
 -5 -1 8 5.3 3.5
 5 -1 -8 -0.9 4.4
 -5 -1 8 -2.2 4
 5 1 8 4.2 2.9
 -5 1 -8 7.7 4.4
 -5 1 -8 -2.1 3.9
 -6 1 8 -1 3.9
 6 1 -8 -1.2 7.8
 6 -1 8 3.1 4.7
 -6 -1 -8 0.8 3.5
 -6 -1 -8 -0.3 3.9
 6 -1 -8 -7.6 5.5
 6 1 8 -3.3 3.8
 -6 1 -8 4.5 4.3
 6 -1 -8 3.5 5.7
 -6 -1 8 -4.3 3.9
 -6 -1 8 -5.2 3.4
 -7 -1 -8 9.8 5.7
 -7 1 8 4.6 6.1
 7 -1 8 -3.9 5.6
 7 1 -8 -0.6 8.2
 7 1 8 -5.2 4.8
 7 -1 -8 -1 7.9
 -7 1 -8 0.7 5.2
 7 -1 -8 -0.7 6.2
 -7 -1 8 7.2 6.5
 -7 -1 8 5.3 6.4
 -8 1 8 -7.1 5.8
 8 -1 8 -1 6.2
 8 1 -8 -14.5 6.6
 -8 -1 -8 1.2 5.4
 8 1 8 -2.6 5.5
 -8 1 -8 -8.6 5.5
 -8 -1 8 2.8 7.3
 8 -1 -8 -7.6 6.9
 8 -1 -8 -1.5 5.6
 0 -2 8 1603.34 38.5
 0 2 -8 1629.04 40.6
 0 -2 -8 1638.84 45.8
 0 2 -8 1527.15 42.1
 0 2 -8 1587.44 41.2
 0 -2 8 1595.54 42.8
 0 -2 8 1492.35 45.3
 0 2 8 1520.95 43.3
 0 -2 8 1556.84 38.2
 0 2 8 1659.03 42
 0 2 8 1535.05 43.6
 0 2 -8 1682.83 46.2
 0 -2 -8 1545.15 45.9
 -1 2 8 136.19 8.9
 -1 -2 -8 161.28 11.1
 1 -2 8 146.09 9.7
 -1 -2 -8 142.99 11.2
 1 -2 8 156.48 8.2
 1 2 -8 150.88 10.8
 1 2 -8 142.69 6.8
 1 2 -8 152.98 10.4
 -1 2 8 172.38 10.1
 1 -2 8 141.49 7.8
 -1 2 -8 143.09 6.9
 -1 2 -8 148.19 11.8
 1 2 8 149.69 10
 1 -2 -8 146.69 10.8
 -1 2 -8 138.49 6.9
 1 2 8 155.28 5.4
 -1 -2 8 131.49 9.2
 1 2 8 155.38 5.3
 1 -2 -8 155.78 11.2
 1 2 8 158.58 9.2
 1 -2 -8 139.19 5.6
 -1 -2 8 148.69 7.4
 -1 -2 8 140.39 10.1
 2 -2 8 90.49 7.9
 -2 2 8 82.69 6.4
 -2 -2 -8 91.89 8.4
 2 2 -8 99.09 9.7
 -2 -2 -8 87.29 10.6
 2 2 -8 98.89 8.6
 2 -2 -8 81.19 5.6
 2 2 8 72.99 7.1
 2 2 8 94.09 5.7
 -2 2 -8 95.59 10.2
 -2 2 -8 84.29 6.7
 2 2 8 88.29 7.2
 -2 -2 8 85.09 7.9
 2 2 8 88.19 5.5
 -2 -2 8 95.29 8.2
 -2 -2 8 86.99 6.4
 3 2 -8 2.1 5.4
 -3 2 8 3.5 2.9
 -3 2 8 0.2 2.5
 -3 -2 -8 0.9 2.4
 3 2 -8 6.4 4.4
 3 -2 8 3.6 4
 3 2 -8 6.3 3.1
 -3 -2 -8 0 3.5
 -3 2 8 2.6 2.6
 3 2 8 4.8 3
 -3 -2 8 1.7 2.5
 3 2 8 2.5 2.9
 3 2 8 7.4 3
 -3 -2 8 6.2 2.9
 3 2 8 -1.1 2.5
 3 -2 -8 0.1 3.2
 -3 -2 8 3.4 4.2
 -3 2 -8 0.6 2.5
 -3 2 -8 9.2 5.9
 -4 -2 -8 8.9 4.3
 -4 2 8 11.6 5.2
 -4 -2 -8 16.3 6.5
 4 -2 8 15.8 5.9
 4 2 -8 25.6 9.7
 4 2 -8 18.9 4.8
 -4 -2 8 19.6 5.9
 -4 -2 8 8.7 4.9
 -4 2 -8 19 5.3
 4 2 8 13.2 4.3
 4 -2 -8 16.4 4.7
 4 -2 -8 21 7.1
 -4 2 -8 34.3 9.1
 5 2 -8 29.8 10.2
 -5 -2 -8 20 6.2
 5 -2 8 29.3 7.7
 -5 -2 -8 41 11.1
 -5 2 8 43.8 8.8
 -5 2 -8 33.8 7.7
 5 -2 -8 23.6 8.3
 -5 -2 8 33 8.1
 -5 2 -8 33.1 9.2
 5 2 8 20.7 7.4
 -5 -2 8 28.1 6.4
 5 2 8 31.7 6.6
 5 -2 -8 25.6 11.6
 6 -2 8 5.7 5.4
 -6 2 8 0.1 5.1
 -6 -2 -8 15.2 6.7
 -6 -2 -8 3.2 4.3
 6 2 -8 -1.9 8.9
 6 2 8 -2.1 4.9
 -6 2 -8 1.6 4.2
 -6 -2 8 10.4 5.7
 6 -2 -8 -3.8 4.7
 6 -2 -8 0.3 3.9
 -6 2 -8 -2.6 5.4
 -6 -2 8 19.8 7.4
 -7 -2 -8 2.3 5.4
 -7 2 8 -10.7 8.2
 7 2 -8 -4.3 10.1
 7 -2 -8 -8.6 4.5
 -7 -2 8 2.1 6
 7 -2 -8 2.8 6.1
 7 2 8 -8.1 3.9
 8 -2 8 -0.5 6.7
 -8 -2 -8 -1.7 7.1
 -8 2 8 12.5 8.7
 8 -2 -8 -5.9 6.8
 8 2 8 13.6 7.9
 -8 2 -8 -7.1 5.7
 8 -2 -8 -4.8 7.3
 0 -3 -8 5.6 4.3
 0 -3 -8 1.1 3.6
 0 -3 8 2.7 1.6
 0 3 -8 1.8 3
 0 3 -8 1.7 3.2
 0 -3 8 2.3 3.7
 0 -3 8 2.3 1.8
 0 3 -8 8.5 6.3
 0 3 8 5.2 3.5
 1 -3 8 373.96 13.9
 1 3 -8 396.36 18
 -1 3 8 402.26 17.1
 1 3 -8 379.36 11.9
 1 3 -8 402.06 20
 -1 -3 -8 390.26 19.9
 -1 -3 8 400.56 12.7
 1 3 8 373.56 9.7
 1 -3 -8 394.86 10.5
 1 3 8 388.96 9.6
 1 3 8 402.36 16.2
 -1 3 -8 361.66 14.5
 -1 3 -8 407.56 14.3
 1 -3 -8 377.06 10.4
 2 3 -8 19.2 2.9
 2 3 -8 12.8 5.9
 -2 -3 -8 22.9 7.6
 -2 -3 -8 17.6 6
 2 -3 8 25 6.2
 2 3 -8 18.1 7
 -2 3 8 13.6 4.9
 -2 3 8 12.7 5.4
 -2 3 8 19.7 5.7
 2 3 8 20.4 3.3
 -2 3 -8 19.2 2.6
 2 -3 -8 19.8 3.7
 -2 3 -8 20.9 3
 -2 -3 8 19.9 5.2
 -2 3 -8 16.2 8.1
 -2 3 -8 10.6 3.6
 2 3 8 18.6 3.2
 2 -3 -8 17.1 3.6
 -2 -3 8 15.3 3
 2 -3 -8 22.5 7
 3 3 -8 41.7 9.5
 3 -3 8 39.4 7.4
 -3 3 8 45.8 7.9
 -3 3 8 53.09 8.9
 -3 -3 -8 43.4 11
 3 3 -8 47.2 9.2
 3 3 8 45.5 7
 -3 -3 8 38.9 7.9
 -3 -3 8 38.2 5.4
 3 3 8 38.7 8.3
 -3 3 -8 57.89 11.7
 -3 3 -8 38.1 6.4
 3 3 8 42 5.9
 3 -3 -8 38.5 8.8
 3 -3 -8 47.1 6.6
 4 3 -8 13.4 7.6
 -4 3 8 8.6 4.7
 4 3 -8 21.6 6.4
 -4 -3 -8 17.5 7.7
 -4 -3 -8 20 6.3
 4 -3 8 10.9 5.2
 4 -3 -8 19 5.3
 -4 -3 8 24.3 7
 4 3 8 20.8 5.4
 4 -3 -8 17.6 8
 -4 3 -8 14.6 7.8
 -4 -3 8 14.1 4.6
 -4 3 -8 21.5 6.6
 4 3 8 19 5.1
 -5 3 8 8.5 5.2
 -5 -3 -8 3.9 6.7
 5 3 -8 14.3 8.6
 5 -3 8 13.9 6.8
 5 -3 -8 7 5.3
 -5 3 -8 4 7.6
 -5 -3 8 4.6 3.8
 5 -3 -8 13.7 5.8
 -5 3 -8 6 3.4
 -5 -3 8 11.1 6
 5 3 8 10.1 5.4
 -6 3 8 5.8 4.6
 6 -3 8 -0.2 5.3
 6 3 -8 1.5 9.4
 -6 -3 -8 2.5 4.6
 -6 -3 8 7.6 5.9
 -6 3 -8 -1.7 6
 6 3 8 -4.2 4.2
 6 -3 -8 2.5 5.5
 -6 3 -8 4.6 4.7
 6 -3 -8 -3.5 3.3
 -7 3 8 2.2 6.1
 7 3 -8 -12.6 8.9
 7 -3 8 -5.3 4.8
 -7 -3 8 3.3 5.3
 -7 3 -8 4.9 5
 7 -3 -8 -2.9 7.1
 7 3 8 12.4 6.8
 7 -3 -8 3.3 7.1
 8 -3 8 -10.7 8.4
 -8 3 8 0.2 6.9
 8 3 8 13.9 9.2
 8 -3 -8 -0.9 6.2
 -8 3 -8 8.5 6.1
 8 -3 -8 0.7 6.8
 -8 -3 8 -3.5 6.3
 0 4 8 6.3 4.8
 0 -4 8 10.4 4.7
 0 -4 8 12.7 2.7
 0 4 -8 8.7 4.2
 0 4 -8 10 8.1
 0 -4 -8 8.4 3.8
 0 -4 8 12.8 2.7
 1 -4 8 83.79 11
 -1 -4 -8 90.59 10.4
 1 4 -8 72.39 10.2
 -1 4 8 86.39 7.9
 1 -4 8 72.99 5.8
 -1 4 8 74.59 9.7
 -1 4 -8 98.69 15.9
 1 4 8 76.59 13.1
 1 4 8 75.09 3.5
 1 -4 -8 82.49 10
 1 -4 -8 79.09 4.2
 -1 -4 8 77.49 4.1
 -1 -4 8 70.19 3.7
 1 -4 -8 79.49 3.9
 -1 -4 8 84.29 11.1
 -1 4 -8 77.09 7.4
 2 4 -8 20.4 7.2
 -2 4 8 27.6 6.6
 -2 4 8 27.7 8.8
 -2 -4 -8 19.8 8.7
 2 4 -8 22.9 8.2
 -2 -4 -8 26.4 7.6
 2 -4 8 26.8 6.7
 2 -4 -8 19.9 6.2
 -2 4 -8 25 10.2
 2 4 8 35.5 6.3
 -2 4 -8 24.7 4.7
 -2 -4 8 21.2 5.6
 2 -4 -8 27 4.2
 -2 -4 8 21.5 2.9
 3 4 -8 119.69 13.6
 3 -4 8 127.09 17.1
 -3 4 8 123.29 11.7
 -3 -4 -8 106.59 13.3
 -3 -4 -8 138.69 13
 -3 4 8 114.69 10.6
 -3 4 -8 140.79 10.1
 -3 -4 8 125.29 7.5
 3 -4 -8 129.09 8.8
 3 -4 -8 105.49 13.7
 3 4 8 125.89 9.8
 -3 4 -8 132.99 14.7
 -3 -4 8 121.69 12.6
 4 4 -8 4.5 5.8
 -4 -4 -8 12.6 7.4
 -4 -4 -8 20.1 7.5
 4 -4 8 12.9 6.2
 -4 4 8 20.4 6.7
 -4 4 -8 18.4 6.1
 -4 4 -8 11.6 8.1
 4 4 8 12.8 5
 4 4 8 17.3 5.1
 4 -4 -8 10.1 4.8
 -4 -4 8 19.4 6.6
 4 -4 -8 18.5 4.9
 -5 -4 -8 0.5 3.8
 5 -4 8 8.4 5.2
 5 4 -8 0.7 6.3
 -5 4 8 -1.7 3.9
 5 4 8 3.4 4.6
 -5 4 -8 -6.4 6.2
 5 4 8 4.9 4.5
 5 -4 -8 -2.1 4.6
 -5 4 -8 5 4.8
 5 -4 -8 9.7 5.3
 -5 -4 8 -0.4 3.7
 6 4 -8 -1.9 7.3
 6 -4 8 5.1 5
 -6 4 8 6.3 6.6
 -6 4 -8 6.7 5.8
 -6 4 -8 -8.6 6.9
 6 4 8 0.8 4.1
 6 4 8 16 5.4
 -6 -4 8 6.4 5.3
 6 4 8 1 4.2
 6 -4 -8 -0.8 5.1
 6 -4 -8 -1.3 5.4
 -7 4 8 0.4 6.5
 7 4 -8 -3.7 10.2
 7 -4 8 9.5 6.6
 7 4 8 7.5 5.6
 -7 -4 8 3.9 5.8
 7 4 8 -3.7 6
 7 -4 -8 -2.2 6.5
 -7 4 -8 1 5.9
 7 -4 -8 9.3 8.8
 0 5 8 8.5 3.8
 0 5 8 10.7 6.6
 0 -5 8 6.4 4.1
 0 -5 -8 10.2 5.3
 0 5 -8 3.6 7.6
 -1 -5 -8 6.7 4.8
 1 -5 8 18.4 5.8
 -1 5 8 17.8 7.8
 -1 5 8 18.9 5.2
 1 5 -8 6.3 4.4
 1 5 -8 9.2 7
 1 -5 8 11.1 4.2
 1 -5 -8 23 7.7
 1 5 8 12.8 4.4
 1 5 8 9.5 7.7
 -1 5 -8 4.1 8.3
 -1 -5 8 16.5 5.8
 -2 5 8 87.59 15.5
 2 5 -8 60.19 11.2
 -2 5 8 76.99 10.9
 -2 -5 -8 66.29 9.2
 2 -5 8 81.09 12.4
 2 -5 8 67.79 6.9
 2 5 -8 78.29 14.3
 -2 -5 -8 62.79 12.4
 2 -5 -8 72.29 6.1
 -2 5 -8 95.49 17.7
 2 5 8 66.39 8.7
 2 -5 -8 75.39 13.4
 2 5 8 88.29 17.5
 -2 -5 8 75.99 11.9
 -2 5 -8 81.79 6.9
 3 -5 8 -2.4 4.1
 -3 5 8 2.4 4.8
 -3 -5 -8 0 2.4
 -3 -5 -8 3.8 4.4
 -3 5 8 5.3 4.4
 3 5 -8 4.1 5.4
 3 5 -8 2.9 4.6
 3 -5 -8 6.9 6.1
 -3 5 -8 0.2 8
 -3 -5 8 1.2 4.4
 3 5 8 -0.8 2.8
 3 5 8 8.6 8.1
 3 -5 -8 -0.1 3.3
 -3 5 -8 3 3.7
 -4 5 8 5 4.6
 4 5 -8 17.8 6
 4 5 -8 5.7 6
 4 -5 8 10.1 6
 -4 -5 -8 2.5 5
 -4 -5 8 7.6 5
 4 -5 -8 5.8 6.7
 4 -5 -8 1.2 4
 4 5 8 6.1 4.5
 -4 5 -8 5.9 9.1
 -4 5 -8 5 3.6
 4 5 8 2.7 6.6
 -5 5 8 -2.4 4.6
 5 5 -8 3.8 6.8
 5 -5 8 3.3 5.3
 -5 -5 -8 -7.9 4.2
 5 -5 -8 -5.1 4.7
 -5 -5 8 1.5 4.1
 -5 5 -8 1.6 4.1
 5 -5 -8 -3.9 4.9
 5 5 8 4.4 6.6
 5 5 8 -8.2 2.6
 5 5 8 -2.6 3.4
 -5 5 -8 -9.3 7.6
 -6 5 8 4.3 11
 6 5 -8 8.5 10.7
 6 -5 8 -5.2 6.2
 -6 5 -8 -14.5 8.5
 -6 5 -8 0 4.4
 6 -5 -8 4.9 5.9
 -6 -5 8 -2.5 5.9
 6 5 8 -4.8 3.8
 6 -5 -8 -3 6.1
 6 5 8 13.1 10.4
 7 -5 8 -10.6 5.5
 7 5 -8 -4.4 9.7
 -7 5 8 1.6 7.5
 7 -5 -8 -1.2 6.8
 -7 5 -8 6.9 6.6
 -7 -5 8 6.9 6.1
 0 6 8 4.5 6.4
 0 -6 -8 -0.3 4.2
 0 -6 8 -1 4
 0 6 8 0.1 3.1
 0 6 -8 -3.5 5.3
 -1 -6 -8 -1.7 3.4
 -1 6 8 0.2 3
 1 -6 8 3.9 4.3
 1 6 -8 5.1 5
 1 -6 8 0.8 3.7
 -1 6 8 -3 4.7
 -1 6 -8 -0.2 5.9
 1 -6 -8 4.3 4.5
 1 6 8 9.5 4.3
 1 6 8 3.4 6.8
 -1 -6 8 3 4.5
 -2 6 8 16.2 6.2
 2 -6 8 24.9 7.3
 -2 -6 -8 19.6 8
 -2 6 8 20.8 9.6
 2 6 -8 30.7 10.1
 2 6 -8 29.3 8.2
 2 -6 8 7.6 5.2
 -2 -6 8 13.9 6
 2 6 8 13.2 9.1
 2 6 8 24.7 5.9
 -2 6 -8 33.1 12
 -2 6 -8 12.3 3.8
 2 -6 -8 22.4 8.2
 -3 6 8 5.9 5
 3 6 -8 24.3 7.7
 3 6 -8 12.4 6.4
 -3 -6 -8 9.1 6.2
 3 -6 8 0.6 4.4
 3 6 8 6.6 8.2
 -3 -6 8 4.3 4.5
 -3 6 -8 6.7 3.1
 3 -6 -8 2.9 5
 3 6 8 9.1 3.6
 -3 6 -8 17.1 10.3
 -4 6 8 1 4.2
 -4 -6 -8 -5.7 4.5
 4 6 -8 16 5.3
 4 6 -8 10.9 6.3
 4 -6 8 4.8 6.1
 -4 -6 8 -0.3 3.9
 4 -6 -8 3 6.1
 4 6 8 0 3.8
 4 6 8 11 8.9
 -4 6 -8 -0.9 3.1
 -4 6 -8 -5.4 7.3
 5 6 -8 4.2 5.5
 -5 6 8 8.4 5.6
 -5 -6 -8 -3.9 5.7
 5 -6 8 4.5 5.9
 -5 -6 8 5.6 5.8
 5 6 8 3.1 7.4
 -5 6 -8 3.3 5.2
 -5 6 -8 0.1 9
 5 -6 -8 -4.3 4.1
 6 -6 8 1.6 6.1
 6 6 -8 13.8 10
 -6 6 8 6.3 6
 -6 -6 8 -1 5.9
 6 6 8 15.7 11.5
 -6 6 -8 5.5 5.9
 -7 6 8 1.1 7.5
 7 6 -8 -7.9 8.4
 7 -6 8 -4.8 7.9
 -7 -6 8 0.6 7.3
 -7 6 -8 4.7 6.1
 0 7 -8 2.8 6.7
 0 7 8 1.5 3.4
 0 -7 8 0.6 4
 0 7 8 6.1 7.9
 0 -7 -8 -1 4.1
 0 -7 8 -3.9 5.1
 -1 7 8 2.8 7.8
 1 -7 8 1.2 4.1
 1 7 -8 -0.7 4.7
 -1 -7 -8 -1.1 4.9
 1 -7 8 2 4.9
 -1 -7 8 -1.3 5
 1 7 8 2.8 3.6
 1 -7 -8 -3 4.8
 -1 7 -8 5.1 7.2
 1 7 8 7.8 7.9
 -2 -7 -8 9.2 7.4
 -2 7 8 3.3 8.1
 2 7 -8 8.5 5.4
 2 7 -8 24.8 8.2
 -2 7 8 13.8 5.5
 2 -7 8 3.6 6
 -2 -7 8 8.4 5.9
 2 7 8 6.1 7.3
 -2 7 -8 17.3 9
 2 -7 -8 6 5.4
 -3 7 8 2.5 4.7
 -3 -7 -8 -1.6 6.2
 -3 7 8 13.4 8
 3 7 -8 2.8 4.9
 3 7 -8 16.3 6
 3 -7 8 0.7 5.8
 3 -7 -8 3.6 5.1
 -3 7 -8 -4.2 8.9
 -3 -7 8 -0.2 4.3
 3 7 8 4.9 8
 -4 7 8 -0.3 4.4
 -4 -7 -8 -0.8 7
 4 -7 8 2.6 5.6
 4 7 -8 14 7.3
 4 7 -8 32.1 7.8
 -4 7 -8 -0.7 10.7
 -4 -7 8 4.4 5.8
 4 7 8 10.5 10.8
 4 -7 -8 -6.4 5.7
 -5 -7 -8 -10.2 5.2
 5 7 -8 15.7 7.3
 -5 7 8 -2 5.7
 5 -7 8 6.1 6.8
 -5 -7 8 2.1 6
 5 7 8 7 8.7
 -5 7 -8 -8.7 10.7
 6 7 -8 33.6 10.8
 -6 7 8 -1.4 6
 6 -7 8 9.5 10.4
 6 7 8 -8.2 9.2
 6 -7 -8 0 7.7
 -6 -7 8 -1.9 6.3
 0 8 8 4 8.8
 0 8 -8 5.1 7.3
 0 -8 8 -1.6 4.7
 0 -8 -8 7.3 7.7
 -1 -8 -8 1.8 5.5
 1 -8 8 4.6 6.2
 -1 8 8 2.4 8.2
 1 -8 8 -3.9 4.1
 1 8 -8 8.5 6.8
 1 -8 -8 -6 5.5
 -1 -8 8 -1.1 5.5
 -1 8 -8 20.2 8.5
 1 8 8 -1.3 8.6
 -2 8 8 2.1 7.9
 2 8 -8 17.4 6.9
 2 -8 8 -0.1 5.9
 -2 8 8 1.7 4.8
 2 8 -8 8.2 6.7
 -2 -8 -8 -5.5 4.7
 -2 -8 8 8.9 6.1
 2 8 8 3.1 8.1
 -2 8 -8 2.1 8.7
 2 -8 -8 -2 4.6
 -3 8 8 -3.8 4.9
 3 8 -8 11 7.3
 -3 8 8 20.5 10
 3 -8 8 0.1 7.4
 3 8 -8 16.4 6.5
 -3 -8 8 5.5 7.4
 -3 8 -8 3.1 12.6
 3 -8 -8 -5.4 6.4
 3 8 8 4.6 8.1
 -4 -8 -8 10.2 8.1
 4 8 -8 33.3 7.9
 4 8 -8 9.8 6.1
 4 -8 8 0.2 6.6
 -4 8 8 5.4 6.9
 -4 8 -8 6.6 12
 4 -8 -8 7.4 8
 -4 -8 8 0.9 6.5
 4 8 8 2.8 9.3
 -5 8 8 8.2 7.1
 5 8 -8 17.1 7.4
 -5 -8 -8 -1 7.8
 5 -8 8 -4.1 8
 5 8 8 5.4 9.2
 5 -8 -8 10.7 8.5
 -5 8 -8 -24.4 10.8
 -5 -8 8 3.4 6.6
 0 9 -8 11 8.2
 0 -9 -8 16.5 8.6
 0 9 8 13.6 8.3
 1 9 -8 18.8 9.1
 -1 -9 -8 1.9 8.1
 1 -9 8 -1.3 6.9
 -1 9 8 1.4 7.7
 1 -9 -8 0.8 6.1
 -1 -9 8 -3.1 7.4
 1 9 8 16.9 9.7
 -1 9 -8 12.4 8.1
 -2 9 8 21.1 12.1
 2 -9 8 11.6 7.7
 2 9 -8 28.3 9.7
 2 9 -8 16.5 7.2
 -2 -9 8 1.8 6.4
 -2 9 -8 8.4 10.8
 2 -9 -8 -0.2 5.5
 2 9 8 3 9.5
 3 9 -8 27.2 8.8
 3 -9 8 -1.5 7.5
 3 9 -8 17 6.9
 -3 9 8 20.1 8.1
 -3 -9 -8 -6.4 7.1
 3 -9 -8 -1.7 6.6
 3 9 8 20.2 11.6
 -3 9 -8 -1.6 11
 -3 -9 8 7.4 7.1
 4 9 -8 25.7 7.4
 -4 -9 -8 9.2 9.3
 4 -9 8 9.6 9.9
 -4 9 -8 -9.2 10.4
 -4 -9 8 -6.9 6.7
 4 9 8 8.2 13.8
 4 -9 -8 -0.2 8.1
 0 -10 8 9.1 9
 0 -10 -8 0.8 6.9
 0 10 8 23.5 10
 0 10 -8 27.5 12.8
 1 10 -8 39.8 12.1
 -1 10 8 18.9 11.7
 1 -10 8 -3.5 7.5
 1 -10 -8 2.5 8.3
 -1 10 -8 11.7 8
 -1 -10 8 1.8 8
 1 10 8 16.8 12.3
 -2 -10 -8 12.1 10.4
 -2 10 8 39.5 13.1
 2 10 -8 41.7 10.7
 2 10 -8 33.8 8
 2 -10 -8 1.2 7.9
 2 10 8 6.5 10.1
 -2 -10 8 3.3 8.3
 -2 10 -8 11.6 10.2
 0 0 9 5.6 2.8
 0 0 -9 4.1 2.3
 0 0 9 -0.3 3.6
 0 0 9 3.4 1.9
 0 0 -9 6.7 4.1
 0 0 9 0.4 4.4
 0 0 -9 4.6 2
 0 0 -9 5.4 3.3
 1 0 9 23.2 4.2
 1 0 9 27.5 4.6
 -1 0 9 34.4 5.1
 1 0 -9 26.9 6.1
 -1 0 -9 21.4 4
 1 0 -9 21.2 4.1
 -1 0 9 18.5 5.2
 -1 0 -9 27.5 4.1
 1 0 -9 10.8 3
 1 0 -9 30.8 5.6
 -1 0 -9 29.6 6.7
 1 0 9 22 4.6
 -1 0 9 21.3 4.3
 -2 0 -9 8.3 2.3
 -2 0 9 9.9 3.9
 2 0 9 9.7 3.5
 -2 0 9 10.6 3.4
 2 0 -9 8 4.9
 2 0 9 5.6 2.2
 2 0 -9 12.6 3.6
 2 0 9 5.8 3.3
 -2 0 -9 4.5 2.7
 -2 0 9 10.4 3.4
 2 0 -9 9.1 3.5
 -2 0 -9 9.7 4.7
 -3 0 -9 -0.1 2.4
 -3 0 -9 1.3 3
 3 0 9 -2.2 1.1
 -3 0 9 -1.9 2.1
 3 0 9 2.3 3.1
 -3 0 9 1 2.7
 -3 0 9 3.3 2.1
 3 0 -9 5.3 5
 3 0 -9 0.8 1.8
 4 0 9 -1.5 3.1
 -4 0 -9 4.5 3.3
 4 0 9 0.3 2.1
 -4 0 9 -3.2 2.4
 -4 0 9 3 3.2
 4 0 -9 4.4 5.7
 -4 0 -9 5.7 4.3
 5 0 -9 -3.4 6
 -5 0 -9 -2.9 3.3
 -5 0 -9 6.9 5.3
 5 0 9 1.6 4
 -5 0 9 4.6 4.7
 -5 0 9 -1.3 4.2
 -6 0 -9 6.4 4.2
 -6 0 9 1.5 3.9
 6 0 9 -2.4 4.7
 6 0 -9 -0.1 6.6
 -6 0 9 3.9 4.7
 -6 0 -9 0.8 5.4
 7 0 -9 -5 6.7
 7 0 9 -2.2 4.8
 -7 0 -9 -0.6 4.4
 -7 0 9 -2.3 4.9
 -8 0 9 6.4 7.3
 8 0 -9 -5.3 6.5
 8 0 -9 -18.2 6.8
 8 0 9 0.3 7.1
 -8 0 -9 -8 5
 0 1 -9 192.28 9.9
 0 -1 -9 179.58 11.2
 0 1 -9 186.58 8.7
 0 1 9 169.68 10.5
 0 -1 9 170.28 9
 0 1 9 174.58 10.2
 0 1 9 182.68 7
 0 -1 -9 196.88 11.4
 0 1 9 201.08 10.3
 0 -1 9 186.88 9.9
 0 1 -9 179.68 9.4
 0 -1 9 196.88 9.4
 0 -1 9 168.38 11.4
 0 -1 -9 194.88 7
 0 1 -9 192.08 11.7
 -1 -1 -9 76.89 7.8
 -1 1 9 75.59 6.9
 1 -1 9 74.89 4.8
 -1 1 9 72.09 6.6
 1 -1 9 65.39 5.6
 1 1 -9 86.19 8.7
 1 -1 9 69.39 5.9
 1 1 -9 64.79 5.7
 -1 -1 -9 66.39 4.2
 1 -1 9 74.79 6.5
 1 1 -9 68.29 5.3
 -1 1 9 74.99 4.6
 -1 -1 -9 78.59 7.9
 1 1 -9 70.79 7
 1 -1 -9 78.59 6.9
 -1 1 -9 69.69 6
 1 1 9 71.79 4.7
 1 1 9 62.39 5.9
 -1 1 -9 84.69 5.7
 1 -1 -9 71.89 4.8
 1 -1 -9 74.29 7.5
 -1 -1 9 73.09 5.9
 -1 -1 9 81.99 7
 1 1 9 65.89 6.3
 -1 -1 9 68.19 7.1
 -1 1 -9 73.59 8.2
 -1 -1 9 68.29 6.1
 -2 -1 -9 74.09 6.4
 -2 1 9 76.39 5.7
 2 1 -9 65.39 5.6
 -2 -1 -9 69.09 8.1
 2 -1 9 54.19 6
 2 1 -9 71.49 9.1
 -2 1 9 75.49 7.2
 -2 1 9 61.59 5.9
 2 1 -9 74.79 6.7
 -2 -1 9 69.29 6.7
 2 1 9 70.29 6.4
 2 -1 -9 71.89 6.5
 -2 1 -9 67.99 8.3
 2 1 9 68.69 5.9
 2 -1 -9 72.49 9.1
 -2 -1 9 76.29 6.4
 2 1 9 66.79 7.1
 2 -1 -9 71.69 5.6
 -2 -1 9 67.49 6.4
 -3 1 9 -1.4 2.1
 3 1 -9 5.4 6.2
 -3 -1 -9 2.1 2.1
 -3 1 9 -0.8 2.8
 3 -1 9 0.9 2.8
 -3 1 9 3.3 2.7
 3 1 -9 2.4 2.5
 -3 -1 -9 -0.4 2.9
 -3 -1 9 2 2.8
 -3 -1 9 1.7 3.1
 -3 1 -9 2.4 3
 -3 -1 9 0.3 2.6
 3 -1 -9 4.5 4.6
 3 1 9 0.7 2
 3 1 9 2.1 2.7
 -3 1 -9 0.1 4.7
 -4 -1 -9 -2.8 2.5
 -4 1 9 -2.4 2
 -4 1 9 1.2 3.6
 4 -1 9 -2.3 3.1
 4 1 -9 7.9 7.5
 -4 -1 -9 0 3.2
 -4 1 -9 0.2 3.3
 -4 1 -9 1.4 4.1
 -4 -1 9 3.2 3.3
 -4 -1 9 4.7 3.9
 4 1 9 1.5 3.1
 4 -1 -9 3.7 4.9
 -5 -1 -9 1.1 3.5
 -5 1 9 5.6 4.7
 -5 -1 -9 3.6 5.2
 5 -1 9 -2.7 3.7
 5 1 -9 1.8 7.5
 -5 1 -9 -0.8 4.7
 -5 -1 9 2.2 3.6
 -5 1 -9 -1 4.4
 5 -1 -9 -4.1 4.5
 5 1 9 -0.8 4.6
 6 -1 9 5 5.4
 -6 -1 -9 0.9 5
 -6 -1 -9 5.4 5.1
 6 1 -9 0.5 8.4
 -6 1 9 5.3 5.1
 6 -1 -9 6.6 6.8
 -6 1 -9 6.1 4.4
 -6 1 -9 -2.9 4.6
 -6 -1 9 -1.8 4.4
 -6 -1 9 0.2 5
 6 1 9 5.6 5
 7 -1 9 4.3 5.3
 -7 1 9 -3.8 4.9
 -7 -1 -9 5.2 5.8
 7 1 -9 -14.5 7.4
 -7 -1 9 4.3 5.6
 7 -1 -9 -8.6 5.5
 -7 -1 9 -4.7 4.8
 7 1 9 4.1 6.5
 7 -1 -9 -8.9 4.5
 8 -1 9 -0.6 6.3
 8 1 -9 -13.1 9.1
 -8 -1 -9 -1.2 5.4
 -8 1 9 14.2 9
 -8 -1 9 -2.5 7.4
 8 1 9 0.8 6.1
 -8 1 -9 8.6 5.2
 8 -1 -9 -0.7 8.7
 8 -1 -9 15.2 9
 0 -2 9 891.41 29.1
 0 2 -9 928.81 31.7
 0 -2 -9 936.51 31.8
 0 -2 9 919.31 25.5
 0 -2 -9 940.21 32.6
 0 2 9 926.91 28.4
 -1 2 9 171.88 10.5
 1 2 -9 189.18 11.8
 1 -2 9 177.78 9
 1 -2 9 199.48 11.7
 -1 2 9 184.98 11
 1 -2 9 184.98 9.5
 -1 -2 -9 189.48 12.1
 1 2 -9 190.98 12.5
 -1 -2 -9 188.48 13.3
 -1 2 -9 182.48 13.4
 -1 2 -9 171.28 8.2
 -1 -2 9 195.68 12.4
 1 -2 -9 190.78 12.3
 1 -2 -9 187.88 12.8
 1 2 9 153.88 10.4
 1 -2 -9 183.58 6.8
 -1 -2 9 186.78 10
 1 2 9 183.48 6.3
 -1 -2 9 181.58 11
 1 2 9 181.88 10.4
 1 2 9 183.08 6.1
 2 2 -9 77.39 5.6
 -2 2 9 93.89 8.2
 -2 2 9 77.09 6.6
 -2 -2 -9 84.59 9.5
 2 2 -9 84.49 8.4
 -2 -2 -9 73.49 7.9
 2 -2 -9 87.39 5.7
 -2 -2 9 83.89 8.2
 -2 -2 9 93.19 6.8
 2 -2 -9 88.69 9.3
 2 2 9 81.09 5.3
 -2 2 -9 89.99 10.3
 2 2 9 81.79 7.7
 2 2 9 84.69 5.6
 2 -2 -9 75.09 7.8
 -2 2 -9 94.89 7.2
 2 2 9 84.29 8.4
 3 2 -9 76.39 12.3
 3 -2 9 81.19 10.6
 -3 -2 -9 68.39 7.7
 -3 -2 -9 76.19 9.7
 3 2 -9 71.09 8.3
 -3 2 9 63.69 9.4
 -3 2 9 66.59 6.9
 -3 2 -9 66.09 6.8
 -3 -2 9 82.79 8
 -3 -2 9 70.49 6.6
 3 2 9 62.19 8.1
 -3 2 -9 76.19 10.1
 3 2 9 61.29 6.1
 3 -2 -9 66.59 9
 3 2 9 69.99 7.2
 -4 -2 -9 5.3 3.8
 4 2 -9 -1.1 7
 -4 2 9 -0.5 3.4
 4 -2 9 5.2 6.6
 -4 -2 -9 3.9 4.4
 -4 -2 9 3.2 3.7
 4 2 9 4.7 3.4
 -4 2 -9 6.5 6.3
 4 -2 -9 0.5 2.8
 -5 -2 -9 3.6 4.8
 5 2 -9 0.2 7.6
 5 -2 9 -3.1 3.8
 -5 2 9 -2.5 3.3
 -5 -2 9 -0.2 3.5
 -5 2 -9 -1.1 3.4
 5 2 9 10.2 4.4
 5 -2 -9 -2.1 4.6
 5 -2 -9 1.7 3.8
 -5 -2 9 6.6 5
 -6 -2 -9 3.8 4.3
 -6 2 9 5.9 5.5
 6 -2 9 6.3 5.4
 6 2 -9 -11.1 8.5
 -6 -2 -9 7.1 6.5
 6 2 9 5.5 5.7
 -6 -2 9 2.8 5.2
 -6 -2 9 -0.4 4.8
 6 -2 -9 0 3.7
 -6 2 -9 -5.4 3.7
 -6 2 -9 4.3 5.3
 6 -2 -9 9.3 6.8
 -7 2 9 -1.9 5.9
 7 -2 9 1.2 6.2
 -7 -2 -9 -5.1 5.1
 7 -2 -9 5.6 8
 7 -2 -9 8.6 6.6
 -7 -2 9 4.4 5.5
 -7 2 -9 3 5.5
 -7 -2 9 -1.1 6.1
 7 2 9 3.9 5.1
 8 2 -9 -20.3 11.4
 8 -2 9 2.1 7.2
 -8 -2 -9 4 5.7
 -8 2 9 -3.1 6.6
 8 2 9 0.2 6.3
 8 -2 -9 -3.2 8.1
 -8 2 -9 3.1 5.7
 8 -2 -9 -3.1 5.8
 0 3 -9 391.96 17.3
 0 -3 9 377.26 13.3
 0 -3 9 395.86 20.4
 0 3 -9 413.06 16.9
 0 -3 9 402.66 14.9
 0 -3 -9 421.06 24.8
 1 -3 9 105.09 6.8
 -1 -3 -9 96.09 9.8
 -1 -3 -9 114.39 11.6
 -1 3 9 84.29 8
 1 -3 9 96.49 6.9
 1 -3 9 104.89 9.3
 1 3 -9 100.29 11.1
 1 3 -9 103.59 9.7
 1 3 -9 116.19 6
 1 -3 -9 104.09 3.9
 1 -3 -9 113.39 10.9
 1 -3 -9 105.79 10.6
 -1 3 -9 104.29 11.9
 -1 -3 9 114.29 6.4
 1 -3 -9 101.29 3.8
 -1 3 -9 100.09 7
 -1 3 -9 108.89 7.3
 -1 -3 9 100.39 9.1
 2 3 -9 21.6 7.8
 2 -3 9 15.1 5.5
 -2 -3 -9 12.6 6.3
 -2 3 9 12.4 4.8
 -2 3 9 13.3 5.7
 -2 -3 -9 26.7 6.7
 2 3 -9 18.8 3.3
 2 3 -9 22.5 7.1
 2 3 9 24.1 3.5
 -2 3 -9 14.8 2.4
 2 -3 -9 20.9 3.9
 -2 3 -9 21.3 4.5
 2 3 9 16.7 4.1
 2 3 9 15.7 3
 -2 3 -9 11.2 8.2
 2 -3 -9 10.8 5.3
 -2 3 -9 18.1 2.8
 -2 -3 9 14.2 3.8
 -2 -3 9 24.5 6.1
 2 -3 -9 21 3.6
 -3 -3 -9 45.3 11.2
 3 -3 9 30.5 7.3
 3 3 -9 33.5 9
 -3 -3 -9 34.5 8.9
 3 3 -9 49.8 9.7
 -3 3 9 40.3 7.8
 -3 3 9 42.5 8.2
 -3 3 -9 38.2 6.4
 3 -3 -9 33.7 8.4
 -3 -3 9 33.7 5.3
 -3 -3 9 48.8 8.8
 3 3 9 41.7 7.2
 3 -3 -9 40.1 6
 -3 3 -9 36.2 11
 3 3 9 38.9 6
 4 -3 9 3 4.9
 4 3 -9 9.2 5.4
 -4 3 9 2.7 4
 -4 -3 -9 -1.4 4
 4 3 -9 1.4 6.7
 4 -3 -9 3.7 4
 -4 3 -9 10 4.5
 4 -3 -9 8.7 5.6
 -4 -3 9 6.2 4.7
 -4 -3 9 10.2 3.5
 -4 3 -9 7.2 8.2
 4 3 9 4.1 3.5
 5 -3 9 2 5.1
 5 3 -9 4.7 7.4
 -5 3 9 13.1 6.5
 -5 -3 -9 10.1 7.1
 5 -3 -9 -1.7 4.1
 5 -3 -9 4 4.7
 5 3 9 11.1 5.4
 -5 3 -9 3.7 7
 -5 -3 9 10.6 6.3
 -5 -3 9 4.7 4.6
 -5 3 -9 9.9 4.4
 -6 -3 -9 6.1 6.1
 6 -3 9 2.7 5.3
 6 3 -9 0.2 8.7
 -6 3 9 5.1 5.3
 6 3 9 3.5 5.3
 6 -3 -9 1.9 5.8
 6 -3 -9 2.2 5
 -6 3 -9 -6.7 5.4
 -6 -3 9 6.7 5.5
 -6 3 -9 1 5.1
 -7 3 9 -3.9 5.3
 7 -3 9 -1.3 6.5
 7 3 -9 -6.5 10.8
 -7 -3 9 1.4 6.3
 7 3 9 1.6 6.1
 7 -3 -9 -4.8 7
 -7 3 -9 -5 5.7
 7 -3 -9 -3.3 4.9
 -8 3 9 -3.2 8
 8 -3 9 -4.1 7.1
 -8 -3 9 -7.3 6.3
 -8 3 -9 0.9 5.5
 8 -3 -9 -9 6.3
 8 3 9 -1.7 6.3
 8 -3 -9 10.7 8.6
 0 4 -9 76.19 14.1
 0 -4 9 61.29 10.1
 0 4 9 51.19 8.2
 0 4 -9 50.49 6.8
 0 -4 9 54.19 4.3
 0 -4 9 45.4 4.7
 0 -4 -9 52.09 10
 1 4 -9 27.9 10
 -1 4 9 35.5 9.8
 1 -4 9 27.3 4.4
 -1 -4 -9 24.1 8.9
 1 -4 9 25.9 6.7
 -1 -4 -9 19.9 6.3
 1 -4 9 35.8 5.1
 -1 4 9 28.9 6.4
 1 4 -9 29.1 7.3
 -1 4 -9 27.9 10.8
 -1 4 -9 21.2 6.8
 -1 -4 9 33.9 7.9
 1 4 9 25.6 5.7
 -1 4 -9 27.9 5.4
 1 -4 -9 26.7 7.5
 2 -4 9 27 6.9
 -2 4 9 31.1 7.3
 2 4 -9 22.2 7.9
 2 4 -9 27.4 9.1
 -2 -4 -9 41.2 8.5
 -2 -4 -9 33.2 10.3
 -2 4 -9 37.2 5.9
 2 4 9 32.9 4.1
 -2 4 -9 34.3 11.7
 -2 -4 9 40.5 7.9
 2 -4 -9 29.9 8.8
 -2 4 -9 32.6 4.8
 2 4 9 29 6.1
 2 -4 -9 33.1 4.6
 3 4 -9 72.39 12.6
 3 4 -9 49.99 10.6
 3 -4 9 46.8 8.8
 -3 -4 -9 58.29 11
 -3 -4 -9 43.8 11.1
 -3 4 9 47.9 10.5
 -3 4 9 32.1 8
 -3 -4 9 61.19 10.6
 3 -4 -9 53.59 11.2
 3 -4 -9 51.89 7
 3 4 9 60.99 8.5
 -3 4 -9 45.7 7.4
 3 4 9 59.89 5.7
 4 4 -9 3.3 6.6
 4 -4 9 4.9 5.5
 -4 -4 -9 6.2 5.4
 -4 -4 -9 5 6.5
 -4 4 9 11.4 5.1
 -4 4 -9 21.2 9.9
 4 4 9 5.4 3.6
 -4 -4 9 4.8 4.7
 4 -4 -9 10.1 4.4
 4 4 9 5.1 4.2
 4 -4 -9 10.1 5.8
 -4 4 -9 7.7 4.7
 5 -4 9 -7 3.6
 -5 4 9 6.7 5.8
 5 4 -9 1.6 8.4
 -5 -4 -9 -6.3 4.5
 -5 -4 -9 3.1 4.9
 -5 4 -9 2.9 3.6
 5 4 9 3.5 4.2
 -5 -4 9 4.1 5.5
 5 -4 -9 -1.4 4.4
 5 -4 -9 7.8 4.7
 -5 4 -9 -4.6 8.1
 6 -4 9 4.2 5.8
 6 4 -9 -9.3 5.7
 -6 4 9 3.1 4.5
 6 4 9 -5.1 3.8
 6 -4 -9 -2.4 4.9
 6 4 9 -11.4 4.8
 -6 -4 9 -3.1 5.1
 6 -4 -9 -6.4 4.3
 -6 4 -9 4.8 5.6
 -6 4 -9 -12.5 5.5
 7 -4 9 -2.7 5.5
 -7 4 9 -11.6 5.2
 7 -4 -9 -1.3 6.7
 7 -4 -9 5.1 6.7
 -7 -4 9 -8.7 5.9
 -7 4 -9 2.2 5.9
 0 -5 -9 15.2 7.2
 0 5 9 18.2 8.2
 0 5 -9 15.1 5.6
 0 -5 9 16.1 9.4
 0 5 -9 18.4 10.1
 0 5 9 33.5 6.8
 1 -5 9 118.69 13.1
 -1 5 9 92.29 12.8
 -1 -5 -9 112.49 14.1
 1 -5 9 98.09 6.6
 1 5 -9 102.39 10.7
 -1 5 9 102.89 9.6
 1 5 -9 109.19 13.3
 1 5 9 112.89 9.5
 -1 -5 9 107.49 15.9
 -1 5 -9 124.89 21.7
 1 5 9 136.69 25.2
 1 -5 -9 103.69 17.9
 2 5 -9 49.3 12
 -2 5 9 74.59 14.4
 -2 5 9 48.1 10.1
 2 -5 9 39.9 9.1
 2 5 9 53.79 14.3
 2 5 9 56.69 8.9
 2 -5 -9 51.79 11.6
 -2 -5 9 50.49 9.8
 -2 5 -9 61.09 15.1
 3 5 -9 45.4 11
 -3 5 9 37.7 8.7
 -3 -5 -9 34.8 9.4
 3 5 -9 37.6 9.1
 -3 5 9 43.4 10.8
 3 -5 9 38.9 9.1
 3 -5 -9 36.9 10.7
 -3 5 -9 26.9 11.5
 -3 -5 9 34.4 8.9
 -3 5 -9 42.9 7.4
 3 5 9 42.9 8.1
 4 5 -9 25.1 7.3
 4 -5 9 20.7 7
 -4 -5 -9 9.6 6.9
 -4 5 9 29.9 8.2
 4 5 -9 26.7 8.5
 -4 5 -9 12.6 5.2
 -4 5 -9 8.2 11.5
 -4 -5 9 17.3 5.6
 4 5 9 20 5.6
 4 -5 -9 15.9 7.2
 -5 5 9 -1.8 4.5
 5 -5 9 -0.6 5.4
 -5 -5 -9 1.9 4.9
 5 5 -9 5.5 7.4
 -5 -5 9 -2 4.9
 5 5 9 3 4.2
 -5 5 -9 -5.6 9.7
 5 5 9 -2.9 5.7
 -5 5 -9 1.9 3.7
 5 -5 -9 6.5 6.8
 -6 5 9 3.1 6
 6 5 -9 1.8 9.4
 6 -5 9 -0.2 5.9
 6 5 9 11 5.3
 -6 5 -9 4.1 5.1
 6 5 9 1 9.7
 -6 -5 9 -3.5 4.9
 6 -5 -9 8.1 6.1
 -6 5 -9 -12.2 8
 7 -5 9 -2.8 5.6
 7 5 -9 -18.4 8.5
 -7 5 9 -1.5 7
 7 -5 -9 -0.4 6.8
 -7 -5 9 5.4 6.4
 -7 5 -9 -9.1 5.5
 0 -6 -9 10 6.7
 0 -6 9 18.4 6.3
 0 6 9 25.2 10.6
 0 6 -9 21 10.2
 0 6 9 16.4 5.4
 -1 -6 -9 31.1 9.4
 -1 6 9 38 8.3
 -1 6 9 29.6 10.8
 1 -6 9 28 7.7
 1 6 -9 26 9.9
 1 6 9 32.5 6.9
 1 6 9 31.9 12.8
 1 -6 -9 40 11.4
 -1 -6 9 26.8 7.4
 -1 6 -9 18.7 10.8
 2 -6 9 4.6 4.2
 2 6 -9 7.3 7
 -2 6 9 -0.6 4
 -2 6 9 -3.2 5.8
 -2 -6 -9 -1.9 4.4
 2 6 -9 3.1 4.3
 2 6 9 2.8 6.2
 -2 -6 9 8.1 4.3
 -2 6 -9 2.2 7
 2 -6 -9 -1.2 3.7
 2 6 9 1.6 3.3
 -3 -6 -9 38.6 10.5
 3 6 -9 37.5 9.8
 -3 6 9 22.3 6.4
 -3 6 9 35.2 12.5
 3 6 -9 41 10.8
 3 -6 9 29.6 8.9
 3 6 9 32.9 12.6
 -3 -6 9 35.5 8.9
 -3 6 -9 24 5.9
 3 -6 -9 39.8 11.6
 3 6 9 28 6.4
 -3 6 -9 19 10.9
 4 -6 9 1.9 5.6
 4 6 -9 9.4 6.7
 -4 6 9 -4.3 3.9
 4 6 -9 15.4 5.7
 -4 -6 -9 5.9 6.1
 -4 6 -9 -6 8.2
 4 -6 -9 6.3 6.5
 4 6 9 0.6 3.7
 -4 -6 9 3.9 5.3
 -4 6 -9 2.3 3.6
 4 6 9 4.4 7
 -5 -6 -9 1.4 5.4
 -5 6 9 -1.3 4.7
 5 -6 -9 -0.6 6.9
 5 6 9 8.2 10.1
 -5 6 -9 0.2 4
 -5 6 -9 -5.8 9.8
 6 -6 9 -10.7 5.8
 -6 6 9 0.7 5.3
 6 6 -9 3.8 8.4
 6 6 9 0.8 8.6
 -6 6 -9 -0.7 5.1
 -6 -6 9 -0.6 6.9
 6 -6 -9 7.5 7.8
 0 -7 -9 6.1 6.2
 0 7 -9 14.3 9.6
 0 7 9 -3.3 5.3
 0 -7 9 4.7 4
 1 -7 9 9.7 6.8
 -1 7 9 26.5 10.8
 1 7 -9 11.7 5.9
 1 7 -9 18.8 9.1
 -1 7 9 5 4.7
 -1 -7 -9 5.5 6.7
 -1 -7 9 9 5.6
 -1 7 -9 -0.3 7.9
 1 -7 -9 -0.7 5.4
 1 7 9 7.9 7.2
 1 7 9 -3.6 3.4
 -2 7 9 25.8 7.2
 -2 -7 -9 6.2 7
 2 7 -9 28.6 9.4
 2 -7 9 7.6 6.5
 2 7 -9 26.7 8.4
 -2 7 9 27.9 11.9
 2 -7 -9 20.4 8.9
 -2 7 -9 24.5 12.2
 -2 -7 9 11.1 7.2
 2 7 9 14.6 9.7
 -3 7 9 2.6 4.7
 -3 7 9 10.8 6.7
 3 7 -9 5.6 4.8
 3 -7 9 4.1 4.9
 -3 -7 -9 4.1 5.2
 3 7 -9 19.1 6.3
 3 7 9 9.8 6.9
 -3 7 -9 9.7 10.1
 -3 -7 9 -1.2 5.8
 3 -7 -9 -1.2 4.9
 4 7 -9 26.4 7.8
 -4 -7 -9 2.6 6.7
 -4 7 9 8.2 5.5
 4 7 -9 7.8 5.2
 4 -7 9 -1.7 6.2
 -4 7 -9 0.1 10.2
 4 -7 -9 5.7 6.7
 -4 -7 9 6.9 5.6
 4 7 9 5.9 9.2
 5 7 -9 11.3 7.3
 -5 -7 -9 -5.4 7.2
 -5 7 9 -0.5 5.6
 5 -7 9 -6.8 6
 5 -7 -9 9 7.1
 5 7 9 7.5 8.2
 -5 -7 9 3.4 5.6
 6 -7 9 1.4 7.1
 6 7 -9 -1.3 8
 -6 7 9 -4.1 7.5
 6 7 9 9.2 11.2
 -6 -7 9 -8.2 5.8
 6 -7 -9 7 8.1
 0 8 -9 10.1 8.5
 0 -8 9 -4.6 4.2
 0 8 9 4.9 8.1
 0 -8 -9 -4.4 5.4
 1 8 -9 29 10.6
 1 8 -9 18.5 6.4
 1 -8 9 10.9 7.2
 -1 -8 -9 7.4 7.6
 -1 8 9 12.1 9.5
 -1 -8 9 19.7 8.9
 -1 8 -9 26.1 11.9
 1 8 9 15.8 8.9
 1 -8 -9 8.7 7.5
 -2 8 9 -1.1 4.9
 2 -8 9 1.9 5.6
 -2 8 9 4.4 7.3
 2 8 -9 19.7 8.7
 -2 -8 -9 3.2 7.3
 2 8 -9 16.9 6.7
 -2 8 -9 -0.4 7.4
 -2 -8 9 -1.3 4.7
 2 8 9 10 7.1
 2 -8 -9 13.8 8.8
 -3 8 9 3 6
 3 8 -9 19.2 8.3
 -3 8 9 22.2 11.8
 -3 -8 -9 4.8 7.6
 3 -8 9 3.2 6.3
 3 -8 -9 9.3 9.4
 3 8 9 -0.1 6.8
 -3 8 -9 -3 10.1
 -3 -8 9 4.7 6.7
 4 8 -9 17.8 8.5
 -4 -8 -9 3 8
 4 8 -9 34.4 8.2
 4 -8 9 13 6.8
 -4 8 -9 -17.1 10.2
 -4 -8 9 5.4 7.6
 4 8 9 -4.5 7.5
 4 -8 -9 3.3 8
 5 -8 9 2.7 8.9
 5 8 -9 23.5 9.3
 -5 8 9 1.6 7.5
 -5 -8 -9 -7.5 9.6
 -5 8 -9 -15.2 12.9
 5 -8 -9 3 8.3
 -5 -8 9 9.1 7.6
 5 8 9 11.8 11.6
 0 9 -9 17 8.8
 0 -9 9 -1.1 6.3
 0 -9 -9 -2.7 5.9
 0 9 9 -1.5 8.9
 1 9 -9 35.2 12.3
 1 9 -9 19 6.5
 -1 -9 -9 4.5 5.8
 -1 9 9 6 8.2
 1 -9 9 4.7 7.3
 1 9 9 8.2 8.3
 -1 -9 9 -5.7 5.2
 1 -9 -9 -4.1 6.3
 -1 9 -9 7.2 9.7
 2 -9 9 3 8.5
 2 9 -9 22.2 8
 -2 9 9 20.7 9.2
 2 9 -9 16.6 6.5
 -2 -9 -9 2.1 7.4
 -2 -9 9 -0.5 7.7
 -2 9 -9 10.2 10.2
 2 9 9 14.2 10.2
 2 -9 -9 4.6 7.8
 -3 9 9 31.6 17.7
 3 9 -9 27.8 8.8
 -3 -9 -9 -0.4 7.3
 3 9 -9 18.6 7.5
 3 9 9 10.8 10.1
 3 -9 -9 -8.7 6.3
 -3 9 -9 -10.4 10.5
 -3 -9 9 8.8 7.5
 -4 -9 -9 -1.3 8.7
 4 -9 9 -0.4 9.9
 4 9 -9 29.8 8.6
 -4 9 -9 -2 14.6
 4 9 9 9.3 10.1
 4 -9 -9 -8.2 8
 -4 -9 9 1 8.1
 0 10 9 10.3 10.8
 0 10 -9 29.2 12.7
 0 -10 -9 -2.9 7.2
 0 -10 9 9.6 8
 1 10 -9 39.5 9.5
 -1 10 9 27.6 11.7
 1 10 -9 31.8 12
 1 -10 9 5.8 9
 -1 10 -9 29.6 12.3
 1 -10 -9 5.4 8.2
 -1 -10 9 2.8 8
 1 10 9 6.4 10.4
 0 0 -10 1663.93 41.7
 0 0 10 1704.13 42.2
 0 0 10 1732.33 44.2
 0 0 10 1597.74 44
 0 0 -10 1766.82 47.2
 0 0 -10 1716.83 44.9
 -1 0 10 2033.2 51.99
 1 0 -10 2108.59 54.49
 1 0 -10 2115.59 52.99
 1 0 10 1982.9 49.4
 1 0 10 2015.9 51.69
 -1 0 10 1896.21 52.19
 -1 0 10 2080.89 50.19
 -1 0 -10 2060.19 51.89
 1 0 10 2055.29 52.99
 -1 0 -10 2066.29 55.69
 -1 0 -10 2086.49 50.69
 -2 0 10 3.2 4.1
 2 0 -10 1.1 2.9
 -2 0 -10 8.2 3.3
 2 0 -10 12.9 4.4
 -2 0 10 6.5 3.2
 2 0 10 10.1 3.2
 2 0 10 2.7 2.3
 -2 0 -10 16.6 6.1
 -2 0 10 6.4 3.6
 2 0 10 5.2 2.8
 3 0 10 7.7 4
 3 0 -10 1.3 2.1
 3 0 -10 5.7 5.7
 -3 0 -10 5.4 4.8
 -3 0 10 9.2 4.3
 -4 0 -10 48.9 10.4
 -4 0 -10 42.8 9
 4 0 10 50.29 8.4
 -4 0 10 60.69 9.1
 -4 0 10 65.29 9.6
 5 0 -10 2.4 6.8
 -5 0 10 11.2 5.6
 -5 0 10 4.2 5.2
 -5 0 -10 4.2 4.5
 5 0 10 3.5 4.6
 -5 0 -10 11.4 6.9
 -6 0 -10 11.5 6
 -6 0 -10 4.9 5.1
 6 0 10 -0.6 4.7
 -6 0 10 -1.5 4.1
 -6 0 10 -2.4 4.1
 6 0 -10 -7.3 6
 7 0 10 -7 4.6
 -7 0 -10 -4.1 4.4
 7 0 -10 -1.9 9.1
 -7 0 10 12 7.5
 -8 0 10 9.2 8.6
 -8 0 -10 2.2 6.5
 8 0 -10 -9 8.6
 8 0 10 -5.1 5.9
 8 0 -10 10.8 7
 0 -1 -10 1843.62 49.4
 0 1 10 1724.33 47.1
 0 1 -10 1691.63 44.2
 0 1 -10 1863.31 49.9
 0 1 -10 1729.63 45.7
 0 -1 10 1833.02 46.6
 0 1 10 1824.72 47.1
 0 1 -10 1862.91 48.9
 0 -1 -10 1765.42 41.2
 0 1 10 1801.12 41.6
 0 -1 10 1806.22 45.4
 0 -1 -10 1789.92 49.9
 1 1 -10 465.65 17.7
 -1 -1 -10 470.55 21
 1 1 -10 472.65 19.8
 -1 1 10 499.75 19
 1 -1 10 480.05 17.4
 -1 -1 -10 488.65 19.1
 -1 1 10 452.85 18.1
 -1 -1 -10 450.95 14
 1 -1 10 469.15 18
 -1 1 10 488.45 14.9
 1 1 -10 438.16 16
 1 -1 10 469.55 14.8
 1 1 -10 481.75 19
 -1 -1 10 466.75 17.9
 1 -1 -10 446.56 14.7
 1 1 10 481.65 14.8
 1 1 10 476.55 18.2
 1 -1 -10 466.25 19.1
 -1 -1 10 444.36 19.2
 1 -1 -10 489.75 20.6
 1 1 10 460.05 17.2
 -1 1 -10 444.86 17
 -1 -1 10 466.95 17.1
 -1 1 -10 483.95 21
 -2 1 10 56.39 11.5
 2 -1 10 65.09 8.7
 -2 -1 -10 57.19 10.1
 2 1 -10 57.39 6.3
 -2 1 10 63.59 8.3
 -2 -1 -10 56.19 6.8
 -2 1 10 54.49 5.2
 2 1 10 42.9 5.1
 -2 -1 10 57.69 6.2
 -2 -1 10 62.69 6.7
 -2 -1 10 60.49 7.7
 2 -1 -10 43 4.8
 2 -1 -10 59.89 9.6
 2 1 10 53.89 7.5
 -2 1 -10 70.79 8.7
 2 -1 -10 56.49 7.1
 2 1 10 57.39 5.2
 -3 1 10 83.99 8.6
 3 1 -10 73.39 6.1
 3 1 -10 85.79 13.1
 3 -1 10 74.29 9.8
 -3 1 10 63.49 6.4
 -3 -1 -10 60.89 8.5
 -3 -1 -10 55.99 6.2
 3 -1 -10 64.89 5.8
 3 1 10 70.99 6.6
 3 1 10 67.59 6.7
 3 -1 -10 74.49 9.5
 -3 1 -10 77.79 9.4
 3 1 10 68.99 7.3
 -3 1 -10 78.79 9.7
 -3 -1 10 69.89 7.6
 -4 1 10 12.4 6.4
 4 -1 10 14.9 5.6
 -4 1 10 10.9 4.3
 4 1 -10 21.5 9
 -4 -1 -10 21.8 7.7
 -4 1 -10 12.1 4.7
 4 1 10 16 5
 -4 1 -10 20.6 7.1
 -4 -1 10 13.8 5.5
 4 -1 -10 19.2 7.6
 -4 -1 10 17.2 5.4
 -5 -1 -10 12.6 5.4
 5 1 -10 4.8 8.9
 -5 1 10 11.8 5.2
 5 -1 10 27.8 7
 -5 -1 -10 11.9 6
 -5 1 10 8.7 5.9
 -5 1 -10 10.8 6
 -5 -1 10 9.5 4.8
 -5 -1 10 12.4 5.7
 5 1 10 14.6 5.3
 -5 1 -10 23.6 6.7
 5 -1 -10 18.9 8
 6 1 -10 24.8 11.2
 -6 -1 -10 16.5 7.7
 -6 -1 -10 24.4 7.6
 -6 1 10 21 7.4
 6 -1 10 17.8 7.1
 -6 1 -10 20.6 6.8
 6 1 10 28.5 7.8
 -6 -1 10 25.2 7.5
 -6 -1 10 40.2 9.8
 -6 1 -10 18.8 8.1
 6 -1 -10 19.1 8.2
 -7 1 10 6 8.1
 7 -1 10 5.9 6.6
 7 -1 -10 2 5.9
 7 -1 -10 -5.1 5.6
 -7 -1 10 1.8 6
 7 1 10 6.2 5.2
 -7 1 -10 2.7 4.3
 -8 1 10 0.8 7.2
 8 1 -10 -16.1 8.4
 -8 -1 -10 0.1 7
 8 -1 10 -3.2 6.4
 8 -1 -10 9.7 9.1
 8 1 10 3.2 8
 8 -1 -10 -15.6 6.8
 -8 -1 10 4 8.3
 -8 1 -10 -2.9 5.1
 0 2 -10 250.47 15.3
 0 -2 -10 231.88 14.9
 0 -2 10 250.07 10.9
 0 2 -10 230.98 12.3
 0 -2 -10 267.37 15.3
 0 -2 10 243.68 13.2
 -1 -2 -10 201.98 16.5
 -1 -2 -10 221.28 13.6
 1 -2 10 200.68 10.2
 1 2 -10 205.28 9.4
 1 -2 10 221.28 12.9
 1 2 -10 228.38 14.2
 -1 2 10 222.68 12.5
 1 2 -10 236.18 13.8
 -1 2 10 220.18 7.5
 1 2 10 203.58 7.1
 1 -2 -10 213.58 7.7
 -1 -2 10 210.18 10.2
 -1 2 -10 213.68 9.6
 -1 -2 10 217.98 12.5
 1 -2 -10 220.18 13.9
 -1 2 -10 218.88 13.9
 1 2 10 209.38 6.9
 -1 2 -10 223.48 15.3
 2 2 -10 121.99 11.5
 -2 -2 -10 118.39 11.3
 -2 -2 -10 108.49 9.4
 -2 2 10 110.09 9.3
 -2 2 10 112.79 7.3
 2 -2 10 123.89 10
 -2 2 10 113.69 8.3
 2 2 -10 100.39 6.8
 2 2 -10 112.49 9.9
 2 2 10 122.79 9.2
 -2 2 -10 130.89 12.2
 2 2 10 88.99 9.6
 2 -2 -10 109.09 9.6
 -2 -2 10 107.09 9.2
 2 2 10 123.59 6.8
 2 -2 -10 118.69 10.8
 2 2 10 117.19 6.5
 2 -2 -10 111.89 7.1
 -2 -2 10 111.99 7.9
 -2 -2 10 105.09 9.2
 -3 2 10 23.7 6.2
 -3 2 10 21.2 5.8
 -3 -2 -10 26.4 6.5
 3 2 -10 14.9 6.9
 3 -2 10 24.7 6.8
 3 2 -10 25.4 6.5
 -3 -2 -10 20.8 7.6
 -3 -2 10 25.7 6.3
 3 2 10 19.7 4.3
 -3 2 -10 31.3 6.2
 3 2 10 15.7 4.5
 -3 2 -10 18.2 7.9
 3 -2 -10 28.5 7.9
 -3 -2 10 18.8 4.6
 -4 2 10 57.39 10.2
 4 -2 10 56.19 10
 -4 -2 -10 47.1 7.9
 -4 -2 -10 63.29 12.7
 4 2 -10 70.19 13.4
 -4 -2 10 68.79 9
 -4 2 -10 64.69 10
 4 -2 -10 59.59 11.4
 4 2 10 61.99 9
 -4 -2 10 63.39 10.4
 -4 2 -10 64.89 12.5
 4 2 10 44.4 8
 5 2 -10 -5.6 7.3
 5 -2 10 -0.6 4
 -5 -2 -10 4.6 5.6
 -5 2 10 6.2 4.4
 5 -2 -10 -4.8 3.7
 5 -2 -10 1.8 4.3
 -5 2 -10 7.5 6.2
 -5 -2 10 0.5 3.9
 -5 2 -10 2.8 4.1
 -5 -2 10 0.2 3.6
 6 -2 10 -6.4 4.1
 -6 -2 -10 6.7 5.8
 -6 2 10 0.7 4.7
 6 2 -10 -6 7.4
 -6 2 -10 1 3.8
 -6 -2 10 4.5 5.4
 6 -2 -10 1.3 4.4
 6 2 10 2.8 4.9
 -6 -2 10 3.5 4.6
 6 -2 -10 7.3 6.3
 -6 2 -10 -5.1 5.5
 7 -2 10 -0.2 6.3
 -7 2 10 2.3 6.1
 7 2 -10 -8.3 10.2
 -7 -2 10 -2.3 6.4
 -7 2 -10 0.9 4.7
 7 -2 -10 -4.1 6.2
 -7 -2 10 3.9 5.8
 7 -2 -10 7.6 7.4
 7 2 10 -4.8 5.1
 8 -2 10 -11.6 6.6
 -8 2 10 -10 5.9
 8 -2 -10 1 7.9
 -8 2 -10 -5.4 6.7
 8 2 10 2.4 7.3
 8 -2 -10 -3 6.4
 -8 -2 10 19.3 8.7
 0 -3 -10 615.44 26.6
 0 3 -10 596.84 26.9
 0 -3 10 609.94 18.7
 0 3 -10 601.84 21.7
 0 3 10 608.94 22.8
 0 -3 -10 544.55 26.5
 0 -3 10 596.34 18.5
 0 -3 10 605.84 24
 0 3 -10 558.54 22.2
 1 -3 10 100.49 9.5
 1 -3 10 94.69 6.7
 1 3 -10 87.59 9.1
 -1 3 10 88.89 8.4
 -1 -3 -10 96.19 10.9
 -1 -3 10 116.39 7.7
 -1 -3 10 105.69 9.5
 -1 3 -10 102.09 7.3
 -1 3 -10 101.49 12.5
 1 3 10 95.79 8.1
 1 -3 -10 100.89 10.9
 1 -3 -10 115.59 11
 -1 3 -10 92.89 7.2
 2 3 -10 243.78 16.5
 2 3 -10 209.18 11.3
 -2 -3 -10 222.98 17.2
 2 -3 10 275.07 16
 -2 3 10 263.97 17.1
 -2 3 10 273.17 15.4
 2 3 -10 267.67 16.6
 2 3 10 253.57 9.6
 -2 3 -10 259.07 8.3
 2 -3 -10 258.77 10
 -2 -3 10 240.28 14.7
 2 3 10 262.77 13.9
 2 -3 -10 260.67 17.6
 -2 3 -10 284.27 19.2
 -2 -3 10 250.17 11.2
 3 3 -10 4.1 6.4
 3 3 -10 3.5 6.6
 -3 -3 -10 -2.4 3.3
 -3 3 10 -3.6 3.2
 -3 3 10 4.9 3.9
 3 -3 10 2.3 4.1
 -3 -3 -10 3.1 5.4
 -3 3 -10 1.4 6.7
 3 3 10 3.7 4.2
 3 -3 -10 -0.7 3.4
 -3 3 -10 3.3 2.7
 3 3 10 -0.3 2.6
 -3 -3 10 -0.3 3
 3 -3 -10 4.1 2.9
 -3 -3 10 -0.8 2.4
 -4 3 10 34.8 8.1
 4 -3 10 57.29 10.8
 -4 -3 -10 53.99 10
 -4 -3 -10 55.79 13.4
 4 3 -10 39.2 10.9
 4 -3 -10 50.89 10.5
 4 -3 -10 56.59 8.2
 -4 3 -10 45.7 8.5
 4 3 10 43.2 7.6
 4 3 10 54.59 9.2
 -4 3 -10 53.99 12.9
 -4 -3 10 50.09 9.6
 5 -3 10 3.1 4.4
 -5 -3 -10 13 7.9
 -5 3 10 8.5 4.9
 5 3 -10 -0.5 7.3
 5 3 10 1.1 4.5
 -5 3 -10 6.2 5.2
 5 -3 -10 1.9 5.6
 -5 -3 10 6.8 4.5
 5 -3 -10 -1.6 4.3
 -5 -3 10 1.2 4.3
 -5 3 -10 3.7 7.3
 -6 3 10 1.2 4.5
 6 -3 10 -1 5
 6 3 -10 5 9.6
 -6 -3 -10 2.3 6
 6 -3 -10 1.8 5.8
 6 3 10 6.5 4.9
 6 -3 -10 1.8 5.1
 -6 3 -10 5.4 4
 6 3 10 4.2 4.5
 -6 -3 10 5.3 5.3
 -6 3 -10 -5.1 6.6
 7 -3 10 -3.1 6.1
 -7 3 10 1.3 5.8
 -7 3 -10 2.7 5.4
 7 3 10 -7.5 3.8
 7 3 10 5.4 6.9
 7 -3 -10 -8.8 7.1
 -7 -3 10 -5.5 4.8
 7 -3 -10 -1.6 6.1
 8 -3 10 14.9 9.6
 -8 3 10 1.7 7.9
 8 -3 -10 8.9 9.3
 8 3 10 -6.8 6.3
 8 -3 -10 -2.3 6.6
 -8 -3 10 -5.9 6.6
 -8 3 -10 -1 6.8
 0 -4 -10 0 2.5
 0 4 -10 0.4 3.9
 0 4 -10 9.9 8.6
 0 -4 10 4.2 4.2
 0 4 10 3.6 3.3
 1 4 -10 19.9 6.6
 -1 4 10 30 9.2
 -1 4 10 19.4 5.5
 1 -4 10 22.3 7.1
 1 -4 10 22.9 4.4
 -1 -4 -10 24.4 7.4
 -1 -4 -10 15.2 6.9
 1 4 -10 35.2 10.5
 -1 -4 10 27.7 7.4
 1 -4 -10 21.8 7.3
 -1 4 -10 26.7 11
 1 4 10 29.1 6
 -1 4 -10 24 5.1
 -1 -4 10 24.1 3.7
 2 4 -10 77.59 12.3
 2 4 -10 92.09 12.3
 -2 -4 -10 54.79 15.2
 -2 4 10 76.89 10.7
 -2 -4 -10 84.49 10.8
 2 -4 10 84.99 13.6
 -2 4 10 86.19 11.4
 -2 4 -10 110.99 17.9
 -2 -4 10 94.19 14.2
 2 4 10 83.79 7.9
 -2 -4 10 87.49 5.6
 2 -4 -10 77.39 5.3
 2 -4 -10 84.89 15.7
 2 4 10 89.59 7.1
 3 -4 10 -3.1 4.9
 3 4 -10 11.8 6.8
 -3 -4 -10 6.3 4.7
 -3 -4 -10 4.3 6.4
 -3 4 10 10.9 6.2
 3 4 -10 2.4 5.8
 -3 4 10 3.5 4.1
 3 4 10 12.3 5.1
 -3 -4 10 9.7 5
 -3 4 -10 10.5 9.6
 3 4 10 7.6 3.3
 -3 4 -10 10.6 4
 3 -4 -10 11.4 6.3
 3 -4 -10 5.4 3.3
 -4 -4 -10 18.4 7
 4 4 -10 20.9 9.2
 4 -4 10 6.5 4.9
 -4 4 10 23.5 6.7
 4 4 -10 6.3 6
 -4 -4 -10 18 7.5
 -4 -4 10 10.2 5.4
 4 4 10 18.2 4.9
 4 -4 -10 16.6 7.1
 -4 4 -10 19.9 10.1
 4 -4 -10 12.7 4.4
 -4 4 -10 11.1 4.9
 4 4 10 23.3 6.5
 -5 4 10 -4.5 3.9
 5 4 -10 -2.8 6.4
 -5 -4 -10 4.2 5.4
 5 -4 10 -1.2 5.4
 -5 -4 -10 7.8 5
 5 -4 -10 1.6 4.7
 -5 -4 10 -3.3 3.8
 -5 4 -10 -3.7 7.3
 -5 4 -10 -0.1 3.6
 5 4 10 -1 4.1
 5 -4 -10 -0.1 4.1
 -6 4 -10 -12.4 7
 6 -4 -10 2 6.1
 -6 4 -10 2.4 6.1
 6 -4 -10 5.8 5.5
 6 4 10 2.8 3.9
 -7 4 10 3.3 8.2
 7 4 -10 -19.2 10.3
 7 -4 10 -0.5 7.4
 -7 -4 10 3.3 5.8
 7 -4 -10 -2.3 7
 7 4 10 2.2 6
 -7 4 -10 -0.7 5.9
 0 5 -10 37.8 8.1
 0 5 10 30.9 6.5
 0 -5 10 33.3 8.8
 0 -5 -10 42.8 9.7
 0 5 -10 46.8 13.7
 1 -5 10 4.9 4.1
 1 5 -10 4.5 4.4
 -1 5 10 -3.6 5
 1 5 -10 1.7 7.3
 1 -5 10 2.3 2.9
 -1 -5 -10 2.9 5.2
 -1 5 10 1.6 4
 1 5 10 7.1 3.8
 -1 -5 10 3.6 4.6
 -1 5 -10 -2.2 7.8
 -1 5 -10 5.3 3.5
 1 -5 -10 -2.3 3.2
 1 5 10 -4 3.7
 -2 5 10 71.29 11.3
 2 -5 10 52.29 10.6
 -2 5 10 75.69 15
 2 5 -10 73.99 12.5
 -2 -5 -10 62.09 12.6
 2 5 -10 81.89 15.3
 -2 -5 10 62.59 11.1
 2 -5 -10 55.99 12.4
 2 5 10 71.19 10
 -2 5 -10 84.19 16.7
 -3 5 10 15.7 6.5
 -3 -5 -10 11.3 7
 3 5 -10 13.2 6.6
 3 5 -10 11.3 7.2
 -3 5 10 17.3 7.1
 3 -5 10 17.5 7.4
 -3 5 -10 7.3 10.6
 -3 5 -10 10.3 4.2
 -3 -5 10 7.9 5.3
 3 -5 -10 4.8 6
 4 5 -10 9.4 6.9
 -4 -5 -10 11.1 7.5
 4 -5 10 25.6 9.2
 4 5 -10 14 6.5
 -4 5 10 3.3 4.5
 -4 -5 10 2.4 3.8
 4 5 10 7.1 5.1
 -4 5 -10 12.1 11.2
 -4 5 -10 7.3 4.9
 4 -5 -10 6.8 5.1
 -5 5 10 6.3 5.8
 5 5 -10 6.4 7.5
 5 -5 10 6.1 6.9
 -5 -5 -10 4.3 5.3
 -5 -5 10 2.6 5
 5 5 10 -1.1 4.6
 -5 5 -10 -7 7.1
 -5 5 -10 6 3.9
 5 -5 -10 -0.9 5.2
 6 -5 10 1.3 5.7
 6 5 -10 -1.8 8.3
 -6 5 10 -0.7 5.3
 -6 -5 10 -6.9 4.5
 -6 5 -10 -10 9.9
 6 5 10 3.8 9.7
 6 5 10 -7.2 5.2
 -7 5 10 0 8
 7 -5 10 8.5 8.8
 7 5 -10 -16.8 10
 7 -5 -10 -5.5 7
 -7 5 -10 -4.5 6.1
 -7 -5 10 -1.4 6.1
 0 6 10 1.3 6.1
 0 6 -10 3.8 7
 0 6 -10 3.8 3.3
 0 6 10 -1.2 2.9
 0 -6 10 2.6 5.1
 0 -6 -10 0.7 4.7
 1 6 -10 3.8 6.9
 -1 6 10 10.5 7
 1 -6 10 -2.5 4.8
 1 6 -10 6.7 4.9
 -1 -6 -10 6.3 5.7
 -1 6 10 9.7 4.7
 -1 6 -10 9.2 9
 1 6 10 5 6.4
 1 -6 -10 2.9 5.5
 1 6 10 1.7 3.3
 -1 -6 10 2.8 4.4
 -1 6 -10 8.9 4
 -2 -6 -10 7.6 6.9
 2 -6 10 25.7 8.6
 2 6 -10 17.1 7.3
 2 6 -10 8.1 7
 -2 6 10 20.5 8.7
 -2 6 10 3.8 4.9
 -2 6 -10 2.6 8.2
 -2 -6 10 7.2 5.5
 2 6 10 4.6 3.6
 2 6 10 12.7 9
 2 -6 -10 6.8 7.1
 3 6 -10 3.8 4.9
 -3 6 10 -1.7 3.3
 3 6 -10 3.6 5.2
 3 -6 10 9.3 6.3
 -3 -6 -10 -2.1 3.2
 -3 6 10 6.3 6.3
 3 -6 -10 6.2 6.7
 -3 -6 10 0.4 3.5
 -3 6 -10 0.4 2.9
 3 6 10 -0.6 3.5
 3 6 10 -6.4 4.2
 -3 6 -10 -4.1 7.3
 4 -6 10 4.6 5.8
 4 6 -10 2.9 5.8
 4 6 -10 20.5 7.6
 -4 -6 -10 -4 6
 -4 6 10 -3.8 5.1
 4 6 10 -4.4 3.3
 4 6 10 3.7 8.1
 -4 -6 10 4.4 5
 4 -6 -10 -3.3 5.3
 -4 6 -10 -5.4 8.8
 -4 6 -10 -4 3.2
 5 6 -10 -0.4 7.2
 5 -6 10 -1.7 5.6
 -5 -6 -10 4.2 6.8
 5 -6 -10 1.5 6.6
 5 6 10 1.4 7.4
 -5 6 -10 0.7 4.3
 -5 -6 10 8.2 6.5
 -5 6 -10 -7.8 10.4
 -6 6 10 2.8 7.9
 6 6 -10 -0.1 9.6
 6 -6 10 -6.6 5.9
 -6 -6 10 2.3 6.6
 -6 6 -10 -31.7 12.2
 -6 6 -10 -2 4.9
 6 6 10 9.8 10.8
 6 -6 -10 7.4 7.6
 0 7 10 1.3 7.8
 0 7 -10 9.3 8.2
 0 -7 10 9.4 5.5
 0 -7 -10 9.4 5.6
 0 7 -10 11.1 5.4
 0 7 10 7.7 4.8
 1 7 -10 4.2 4.7
 -1 -7 -10 -0.2 6.6
 1 7 -10 0.1 6.3
 -1 7 10 -4.6 3.4
 1 -7 10 10.1 6.1
 -1 7 10 1.7 6.1
 1 7 10 2.3 3.7
 -1 7 -10 11 9.4
 -1 -7 10 0.9 3.9
 1 7 10 0.7 7.6
 1 -7 -10 6.2 6.2
 -2 7 10 4.6 8.4
 2 7 -10 7.9 5.5
 2 7 -10 15 5.9
 2 -7 10 -7.3 4
 -2 -7 -10 -2.1 4
 -2 7 10 -0.7 4.6
 2 -7 -10 -0.7 5
 -2 -7 10 -3 4.5
 -2 7 -10 7.5 10.5
 2 7 10 3.7 4.3
 2 7 10 4 7.6
 3 -7 10 -2 4.4
 3 7 -10 19.1 7.9
 -3 7 10 5.2 6.8
 -3 -7 -10 -4.1 4.7
 3 7 -10 4.4 5.8
 -3 7 10 4.6 4.8
 3 7 10 2.9 8.6
 -3 7 -10 4.8 9.9
 3 -7 -10 2.6 4.9
 -3 -7 10 1.3 4.6
 -4 7 10 -3.1 5.3
 4 -7 10 1 6.3
 -4 -7 -10 -1.8 7.1
 -4 7 -10 -10.9 8.8
 -4 -7 10 2.3 5.2
 4 -7 -10 6.4 8.1
 5 7 -10 -0.5 6.7
 -5 7 10 -1.8 6
 5 -7 10 9.9 8.4
 -5 -7 -10 2.5 6.3
 -5 7 -10 -9.3 10
 5 7 10 4.6 10.1
 5 -7 -10 4.6 6.4
 -5 -7 10 10.9 7.4
 6 -7 10 9.3 9.7
 6 7 -10 6.4 8.4
 -6 7 10 -5.1 7.2
 -6 -7 10 3.8 6.9
 6 7 10 21.3 9.9
 6 -7 -10 -2.5 9.1
 0 -8 10 -1.7 4.6
 0 8 -10 17.6 10
 0 8 -10 14.7 5.5
 0 8 10 -2.2 6.8
 0 -8 -10 1 5.9
 1 -8 10 6.7 6
 1 8 -10 15.2 5.6
 -1 8 10 5 8.3
 1 8 -10 17.6 9.9
 -1 8 10 4.1 7.4
 -1 -8 -10 6 6.8
 -1 8 -10 5 9.4
 -1 -8 10 5.8 7.6
 1 -8 -10 5.5 6.3
 1 8 10 -1.9 5
 2 -8 10 0.5 6.2
 -2 8 10 -2.7 3.9
 -2 8 10 11.1 8.3
 2 8 -10 17.5 8.5
 2 8 -10 16 6.3
 -2 -8 10 4.6 6.6
 2 8 10 -6.2 7.9
 3 8 -10 13.1 6.5
 3 8 -10 21.6 7.8
 -3 8 10 13.4 10.5
 -3 8 10 2.8 5.2
 3 -8 10 8.8 7.6
 -3 -8 -10 -0.8 8.1
 3 -8 -10 1.4 7.5
 -3 -8 10 -3.7 5.7
 3 8 10 0.8 7.9
 -3 8 -10 2.2 10
 -4 -8 -10 -0.1 7.6
 -4 8 10 -0.9 5.8
 4 -8 10 -3.9 6.1
 4 8 -10 14.1 6.9
 -4 8 -10 -7.9 12.3
 -4 -8 10 4.3 6.5
 4 -8 -10 0.9 6.7
 4 8 10 2 10
 5 8 -10 15.3 8.4
 5 -8 10 2.9 9.6
 -5 -8 -10 -6.5 8.9
 -5 8 10 13.5 8.6
 5 8 10 -2.4 11
 5 -8 -10 2 8.8
 -5 -8 10 10.3 8
 -5 8 -10 -22.6 11.8
 0 9 10 15.2 11.3
 0 -9 -10 8.2 7.6
 0 -9 10 1.9 6.9
 0 9 -10 15.5 10.2
 1 9 -10 28.8 8.4
 1 9 -10 19.4 11.2
 -1 9 10 17.8 9.8
 1 -9 10 -2.1 6.4
 1 9 10 15.3 11.1
 -1 9 -10 12.2 11.7
 -1 -9 10 10.6 7.1
 1 -9 -10 -4.7 6.3
 -2 9 10 9.8 11.3
 2 9 -10 17.2 7.2
 2 9 -10 23.5 7.3
 2 -9 10 7.3 7.6
 -2 -9 -10 6.8 8.1
 -2 9 -10 10.1 13.2
 2 -9 -10 -2.3 5.7
 -2 -9 10 -3.9 6.8
 2 9 10 -4.5 7.3
 3 9 -10 18.8 6.1
 3 9 -10 39.7 10.5
 -3 -9 -10 -5 7
 3 -9 10 -12.7 5.9
 -3 9 -10 -6.6 11
 3 -9 -10 -4.6 7.7
 3 9 10 10.2 10.7
 -3 -9 10 3.4 7.3
 0 10 -10 15.9 9.8
 0 -10 -10 1.5 9.3
 0 10 10 18.8 12.9
 0 -10 10 -12.3 6.4
 -1 -10 -10 6.4 8.7
 1 10 -10 21.4 9.8
 1 -10 10 -1.7 8.5
 -1 10 10 26.5 13.1
 -1 10 -10 10.9 11.5
 1 -10 -10 1.4 7
 1 10 10 16.7 12.8
 -1 -10 10 0.6 9.8
 0 0 11 22.5 4.5
 0 0 -11 28.1 6.3
 0 0 -11 20.4 4.2
 -1 0 11 0 1.7
 1 0 -11 -0.6 2.9
 -1 0 11 0.9 2.7
 1 0 11 0.1 1.8
 -1 0 11 -7.1 4.1
 1 0 11 -4 3
 -1 0 -11 1.3 2.1
 1 0 -11 -2 2.1
 1 0 -11 0.4 2.9
 -1 0 -11 2.8 2.1
 2 0 -11 2.1 2.7
 -2 0 11 2.2 2.7
 -2 0 -11 1.2 4
 2 0 11 -1.5 2.1
 -2 0 -11 2.1 3.6
 -2 0 11 0.1 2.1
 -2 0 11 -1.8 3.9
 2 0 -11 4.1 4.7
 2 0 11 1.9 2.9
 2 0 11 -1.3 2.6
 3 0 -11 6.4 5.6
 3 0 11 -3.9 2.8
 -3 0 -11 1 1.8
 -3 0 11 0.2 3.5
 -3 0 -11 5.1 4.1
 -3 0 11 1.5 3.5
 3 0 11 -2.7 1.9
 4 0 11 -2.2 3.3
 4 0 -11 -3 4.6
 -4 0 11 2.4 4.1
 -4 0 -11 -4.2 3.4
 -4 0 11 -1.7 2.9
 -5 0 -11 1.3 4.8
 5 0 11 -8.2 3.9
 -5 0 11 2.3 4.1
 5 0 -11 -6 5.6
 -5 0 11 0.7 3.9
 -5 0 -11 4.1 4.3
 6 0 -11 -8.9 5.6
 -6 0 -11 0.7 5.3
 6 0 11 3.1 4.8
 -6 0 11 1.2 5.8
 -6 0 -11 1.2 4.6
 -6 0 11 -0.5 3.9
 7 0 11 4.4 6.1
 7 0 -11 -4.7 9.1
 -7 0 -11 -5.7 4.8
 -7 0 11 7 7
 -8 0 11 -5.6 7.8
 8 0 -11 -20.7 8.5
 8 0 -11 0.9 8.6
 -8 0 -11 -11.5 5.4
 8 0 11 -6.2 6.6
 0 -1 11 6.6 2.7
 0 -1 11 2.5 3
 0 1 -11 -1.2 2.9
 0 -1 -11 -0.5 3.3
 0 -1 -11 0.4 1.6
 0 1 -11 0.7 4.4
 0 1 11 -1 1.4
 0 -1 11 4.5 2.7
 0 1 -11 2.8 2.9
 0 -1 -11 1.1 2.7
 -1 1 11 40.5 4
 -1 -1 -11 42.9 8.6
 -1 -1 -11 33.9 3.6
 1 -1 11 45.6 6.7
 1 1 -11 43.9 7.6
 -1 1 11 33.4 6.2
 1 -1 11 43.9 6.7
 1 -1 11 38.5 4.3
 -1 -1 -11 46 7.6
 1 1 -11 47.5 6.6
 1 -1 -11 41.6 5.1
 1 -1 -11 37.5 7.3
 -1 1 -11 46.1 4.6
 -1 -1 11 43.8 7
 1 1 11 41.2 4
 -1 -1 11 51.09 6.9
 1 -1 -11 45.7 8.1
 1 1 11 37.9 6.4
 1 1 11 36.2 6
 -1 1 -11 41.6 9
 -2 1 11 0 4.3
 2 -1 11 7.6 4.1
 2 1 -11 6.9 4.2
 -2 1 11 10.1 3.2
 -2 -1 -11 4.3 2.5
 2 1 -11 8.9 5.7
 2 -1 11 8.6 1.6
 -2 -1 -11 5.8 2.5
 -2 1 11 8.1 3.4
 -2 -1 -11 3.7 4.1
 2 -1 11 13.7 3.7
 2 -1 -11 4.5 3.9
 2 -1 -11 4.2 2.7
 2 1 11 3.4 3.1
 -2 -1 11 13.8 4.1
 -2 1 -11 4.7 1.6
 2 -1 -11 9.1 4
 2 1 11 4.8 2.7
 -2 -1 11 1.5 3
 -2 1 -11 5.7 5.3
 -2 -1 11 10.6 4.3
 2 1 11 5.9 2.8
 3 -1 11 4 3.5
 -3 -1 -11 10.4 5.7
 -3 1 11 6.4 3.4
 -3 1 11 2.2 2.6
 3 1 -11 10.8 6.9
 3 -1 -11 -0.5 2.7
 3 1 11 4 3.7
 -3 -1 11 2.7 3
 3 1 11 6.1 3.3
 -3 1 -11 4.5 5
 3 -1 -11 4.7 4.2
 -3 -1 11 6.3 3.5
 4 1 -11 4.8 7.1
 -4 1 11 10.1 4.9
 4 -1 11 4.1 4.1
 -4 1 11 11.1 4.2
 -4 -1 11 6.2 4.2
 4 1 11 3.1 4.8
 -4 -1 11 3.2 3.8
 4 -1 -11 1.7 5.4
 4 1 11 2.5 4.4
 -4 1 -11 4.3 4.2
 -4 1 -11 6.7 6.6
 -5 1 11 -1.3 3.5
 -5 1 11 -1 3.4
 5 1 -11 -9.5 6.1
 -5 -1 -11 7.2 5.5
 5 -1 11 1.4 4.4
 -5 -1 11 -1.1 3.2
 -5 1 -11 1.4 4.4
 -5 1 -11 4.8 4.3
 -5 -1 11 2 4.2
 5 1 11 1.2 3.9
 5 -1 -11 4 6.9
 -6 -1 -11 -4.4 4.4
 -6 1 11 7.2 5.5
 6 1 -11 -9 6.6
 6 -1 11 0.2 5.8
 -6 -1 11 6 4.6
 6 -1 -11 -2.2 5.3
 -6 -1 11 2.3 5.6
 -6 1 -11 2.8 3.8
 6 1 11 5.3 4.5
 -6 1 -11 -1.4 5.2
 -7 1 11 6.5 7
 -7 -1 -11 5.9 5.5
 7 -1 11 3.5 8.8
 7 1 -11 -12.8 8.7
 -7 -1 11 3.8 6.2
 -7 1 -11 -5.5 3.3
 -7 -1 11 3.9 6.5
 7 -1 -11 2.7 6.5
 7 1 11 2 5.1
 7 -1 -11 -5.3 6.4
 -8 1 11 -0.1 8.4
 8 -1 11 -0.9 6.8
 -8 -1 11 2.5 8.1
 -8 1 -11 5.6 6.1
 8 1 11 3 7.4
 8 -1 -11 6.4 9.9
 8 -1 -11 -4.4 7.7
 0 2 -11 136.29 9.9
 0 -2 -11 120.79 10.6
 0 2 11 119.39 9.2
 0 -2 11 130.69 9.8
 0 -2 11 123.19 8
 0 -2 11 122.39 8.1
 -1 -2 -11 16.2 6.2
 1 -2 11 25.3 5
 -1 2 11 21.6 5.8
 1 2 -11 16.2 6.4
 -1 -2 -11 20 5.6
 1 2 -11 24 7
 -1 2 11 18.1 2.5
 1 2 -11 19.9 3.7
 1 -2 -11 5.1 4.3
 -1 2 -11 34.6 9.2
 -1 -2 11 25 4.7
 1 2 11 18.7 2.4
 1 2 11 22.3 5.2
 1 -2 -11 15.4 2.8
 -1 2 -11 21.3 4.1
 -1 2 -11 22.5 4.3
 1 -2 -11 25.7 6.5
 1 2 11 19.2 2.7
 -2 -2 -11 54.89 7.2
 -2 2 11 60.69 9
 -2 -2 -11 62.19 11.6
 2 2 -11 52.99 10.2
 2 2 -11 71.29 10.8
 2 -2 11 66.99 6.7
 2 -2 11 73.69 10.1
 -2 2 11 52.29 6.7
 -2 2 -11 84.19 13.5
 2 2 11 66.59 5.1
 2 2 11 53.49 7.8
 2 -2 -11 63.19 10.3
 2 2 11 52.89 4.4
 2 -2 -11 54.89 5.2
 2 -2 -11 67.09 11
 -2 -2 11 84.39 8
 -2 -2 11 57.79 6.2
 -3 -2 -11 94.99 11
 -3 2 11 95.19 9.8
 -3 2 11 99.09 9.2
 3 2 -11 112.79 13.4
 -3 -2 -11 95.39 9.2
 3 2 -11 90.59 9
 3 -2 11 101.19 10
 -3 2 -11 106.39 12.1
 3 2 11 106.29 7.9
 3 -2 -11 115.69 12
 -3 -2 11 106.89 9.6
 3 2 11 90.89 8.9
 -4 -2 -11 12.5 5.3
 4 2 -11 9.3 9.5
 -4 2 11 16.2 6.7
 4 -2 11 15.2 6.2
 -4 -2 -11 18.1 7.4
 -4 2 -11 20.2 8.8
 -4 2 -11 18.5 5.5
 4 2 11 16.3 5.7
 -4 -2 11 13 5.6
 4 2 11 14.9 5
 4 -2 -11 21.9 8.2
 -4 -2 11 14 4.8
 -5 2 11 15.3 6.7
 5 -2 11 2.9 5.3
 5 2 -11 1.1 8.5
 -5 -2 -11 15.2 8
 -5 2 -11 14.3 5.2
 5 -2 -11 13.3 5.5
 5 2 11 8 4.7
 5 2 11 12.8 6.1
 5 -2 -11 7.9 6.9
 -5 -2 11 6.4 5.1
 -5 2 -11 10.8 6.8
 -6 -2 -11 2.4 6.4
 -6 2 11 0.4 4.8
 6 -2 11 1.5 5.3
 6 2 -11 0 9.7
 -6 2 -11 3.9 5.4
 6 -2 -11 -6.4 5.9
 6 2 11 11.6 5.9
 -6 -2 11 -2.7 4.1
 6 -2 -11 -3.2 5.2
 -6 -2 11 -0.2 5
 -6 2 -11 -5.5 4.8
 7 -2 11 -3.3 6.2
 -7 2 11 5.7 6.9
 7 2 -11 -11.2 10.1
 7 2 11 -4.2 5.9
 -7 2 -11 -2 4.9
 -7 -2 11 -1.7 5.2
 7 -2 -11 5.8 6.9
 7 -2 -11 -4.5 6.8
 8 -2 11 -4.7 7
 -8 2 11 6.3 9.7
 8 2 -11 -21.7 10.7
 -8 -2 11 -3.6 5.6
 8 2 11 3.7 7.8
 -8 2 -11 -0.4 5.9
 8 -2 -11 -15.3 7.1
 8 -2 -11 2 9.4
 0 -3 -11 23 8.1
 0 -3 -11 14.5 5.9
 0 -3 11 19.8 5.6
 0 3 -11 11.8 4.7
 0 -3 11 16.8 3.9
 0 3 11 22.4 5.6
 0 -3 11 15.5 3.7
 0 3 -11 17.9 5.8
 0 3 -11 20.5 8.8
 1 3 -11 134.39 13.6
 -1 3 11 134.89 10.6
 -1 -3 -11 132.89 13.3
 -1 -3 -11 143.29 12.2
 1 -3 11 140.99 11.6
 1 -3 11 142.09 8.7
 1 3 -11 134.69 7.4
 1 -3 -11 120.19 11.9
 1 3 11 131.29 9.8
 1 -3 -11 128.49 13.9
 -1 3 -11 147.39 14.7
 -1 -3 11 122.89 10.3
 -1 -3 11 117.49 7.6
 -1 3 -11 134.39 8.6
 -2 -3 -11 13.4 5.6
 2 -3 11 22.2 6.6
 2 -3 11 27 5.7
 2 3 -11 14.7 7.5
 -2 -3 -11 14.4 6.9
 -2 3 11 23.9 6.4
 -2 3 -11 37.5 11.1
 2 -3 -11 26 7.8
 2 3 11 29.7 6.6
 2 -3 -11 21.6 3.5
 -2 -3 11 17 4.3
 2 3 11 22.9 3.3
 -2 -3 11 18.5 5.7
 -3 -3 -11 17.5 7.4
 3 3 -11 20.8 9.2
 3 -3 11 19.3 7.7
 -3 3 11 22 7.2
 3 3 -11 14.3 7.5
 -3 3 11 16.2 6.1
 -3 -3 -11 25.3 6.9
 -3 -3 11 15.6 4.8
 -3 3 -11 12.8 4.6
 3 3 11 17.4 5.7
 -3 3 -11 15.6 10.3
 -3 -3 11 26.9 7.8
 3 3 11 15.4 3.5
 3 -3 -11 16.9 4.4
 3 -3 -11 11.8 6
 -4 -3 -11 -1.7 4.2
 4 -3 11 -1.1 4.4
 -4 3 11 3.1 5
 4 3 -11 -0.8 6.2
 -4 -3 -11 -0.2 4.3
 -4 3 -11 8.5 4.6
 4 -3 -11 2.7 3.6
 4 3 11 2.2 3.7
 4 3 11 3.4 3.9
 -4 -3 11 2.6 3.4
 4 -3 -11 3.5 5.3
 -4 -3 11 2 4
 -4 3 -11 -1.3 6.3
 5 -3 11 15.8 6.3
 -5 3 11 3.8 4.8
 5 3 -11 11.4 9.8
 -5 -3 -11 11.3 7.2
 5 3 11 14.6 4.9
 -5 -3 11 17.7 7.7
 -5 3 -11 0.2 7
 5 -3 -11 6.4 3.8
 -5 3 -11 7.7 5.2
 5 -3 -11 5.4 5
 -6 3 11 -4 4.2
 6 3 -11 -9.8 9
 -6 -3 -11 6.9 7.5
 6 -3 11 0.9 5.9
 -6 3 -11 -5.3 5.6
 6 3 11 -8.2 5.3
 -6 3 -11 3 5.5
 6 -3 -11 -1.7 5.1
 6 -3 -11 2.4 5.4
 -6 -3 11 -3.8 3.9
 6 3 11 0.1 4.8
 7 3 -11 -17.3 11.3
 -7 3 11 -3.1 7.1
 7 -3 11 6.2 7.3
 7 3 11 -6.1 4.8
 7 -3 -11 -0.2 5.9
 -7 -3 11 4.2 6.5
 -7 3 -11 3.7 5.5
 7 -3 -11 5.7 7.8
 0 -4 11 3.9 4.3
 0 -4 -11 4.4 4.7
 0 -4 11 1.2 2.2
 0 -4 -11 -0.8 3.1
 0 4 -11 -3.8 8.4
 0 4 11 -3.3 2.8
 0 4 -11 -0.5 4.1
 -1 -4 -11 11.2 7.7
 -1 -4 -11 17 6.4
 1 -4 11 23.4 6.9
 1 -4 11 11.9 3.9
 1 4 -11 24.1 10.1
 1 4 -11 23.2 7
 -1 4 11 21.2 6.5
 -1 -4 11 18.4 6.6
 -1 4 -11 19.8 4.8
 -1 4 -11 18 10.8
 -1 -4 11 22.4 6.1
 1 4 11 16.8 5.3
 1 -4 -11 17.1 6.4
 2 4 -11 77.29 13.9
 -2 -4 -11 72.89 15.7
 -2 4 11 105.19 14.7
 -2 -4 -11 73.29 12.5
 2 4 -11 70.99 12.4
 2 -4 11 75.29 11.9
 2 -4 11 62.69 7.8
 -2 4 11 85.69 14.9
 2 4 11 72.09 9.7
 -2 4 -11 65.79 14.8
 2 -4 -11 73.49 13.3
 -2 -4 11 73.69 11.6
 3 -4 11 15 6.2
 3 4 -11 24.1 8.3
 -3 -4 -11 18.7 9.3
 3 4 -11 25.4 8.6
 -3 -4 -11 10.8 6.3
 -3 4 11 24.5 6.7
 -3 4 -11 24.2 5.7
 -3 4 -11 13.5 10.9
 -3 -4 11 19.3 6.7
 3 4 11 21.2 6.4
 3 -4 -11 11 5.9
 4 -4 11 25 8.4
 -4 -4 -11 22 9.4
 -4 4 11 17.6 6.4
 4 4 -11 10.1 8
 -4 -4 11 24.7 8.1
 4 -4 -11 24.1 9.1
 4 4 11 18.2 6.3
 -4 4 -11 24.1 6.2
 -4 4 -11 23.6 10.8
 -5 4 11 5.8 5.5
 -5 -4 -11 5.9 6.4
 5 -4 11 5.9 4.9
 -5 -4 -11 0.3 4.8
 5 4 -11 0.8 7.6
 -5 4 -11 -3.1 7.6
 -5 4 -11 6.2 4.8
 -5 -4 11 4.2 5.5
 5 -4 -11 3.5 4.4
 5 4 11 -1.3 3.1
 -6 4 11 -3.1 5
 6 4 -11 -1 10.9
 -6 -4 -11 7.9 5.4
 6 -4 11 -1.3 5.8
 -6 4 -11 -9.3 8
 -6 4 -11 5.1 5.5
 -6 -4 11 5 6.4
 6 -4 -11 5.7 6.2
 6 4 11 -1.7 3.4
 -7 4 11 8.1 7.1
 7 -4 11 0.5 7.1
 -7 -4 11 1.2 6.4
 -7 4 -11 12.4 7.4
 7 -4 -11 1.7 8.2
 7 4 11 -2.4 6.1
 0 -5 -11 12.8 6.6
 0 -5 11 9.9 5.9
 0 5 -11 22.4 6.7
 0 5 11 13.2 8
 0 5 -11 9 8.6
 0 5 11 11.7 5.2
 -1 5 11 118.99 15.3
 1 -5 11 118.09 12.1
 -1 -5 -11 135.29 14.4
 1 -5 11 125.19 8.1
 -1 5 11 125.79 13.3
 1 5 -11 131.09 15.2
 1 5 -11 127.79 12.2
 -1 5 -11 135.19 10.3
 -1 5 -11 121.69 20
 -1 -5 11 115.39 12
 1 -5 -11 130.49 14.7
 1 5 11 139.79 11.5
 -2 5 11 36.3 8.6
 -2 5 11 33.7 10.5
 2 -5 11 24.7 5.9
 2 -5 11 31.2 9.5
 2 5 -11 21.6 7.5
 -2 -5 -11 25.1 8.7
 -2 5 -11 29.4 12.4
 2 5 11 36.5 8.7
 2 -5 -11 36.3 10.6
 -2 -5 11 29.9 8.2
 -3 5 11 44.4 9.1
 3 5 -11 34.4 10.5
 -3 -5 -11 27.3 8.5
 3 5 -11 35.7 9.9
 -3 5 11 40.1 11.1
 3 -5 11 34.5 9.4
 3 5 11 33.2 7.3
 -3 -5 11 33 8.8
 -3 5 -11 34.4 12.8
 -3 5 -11 25.9 6.2
 3 -5 -11 29.4 10.1
 -4 -5 -11 2.6 5
 4 5 -11 12 7.8
 -4 5 11 -0.3 4.6
 4 -5 11 1.9 5.3
 4 5 11 5.5 4.1
 -4 5 -11 3.8 3.4
 -4 -5 11 -2 4.8
 -4 5 -11 -5 8.7
 4 -5 -11 2.4 6.6
 5 5 -11 1.5 7.4
 5 -5 11 1 5.9
 -5 5 11 11.1 7.2
 -5 -5 -11 5.8 6.3
 -5 5 -11 -0.7 8.9
 5 5 11 5.2 5.7
 -5 5 -11 8.5 4.9
 -5 -5 11 5.3 5.4
 5 -5 -11 7.4 7.1
 6 -5 11 -8 6.3
 -6 5 11 6.5 6.4
 6 5 -11 -0.2 9.4
 -6 5 -11 -9.7 8.9
 -6 -5 11 0.4 5.2
 6 -5 -11 4.1 7
 6 5 11 0.8 5.6
 -6 5 -11 12.6 6.6
 7 5 -11 -20 10.3
 -7 5 11 1.2 7.1
 7 -5 11 8.2 7.9
 -7 5 -11 -3.4 6.5
 -7 -5 11 -0.5 5.8
 7 -5 -11 13.4 10.7
 0 -6 11 9.1 5.9
 0 -6 -11 10.9 6.3
 0 6 11 11.5 5.6
 0 6 11 -0.8 7.3
 0 6 -11 13.2 4.9
 0 6 -11 -1.1 9
 -1 -6 -11 45.1 12.8
 1 -6 11 43.8 10.5
 1 6 -11 34 8.1
 1 6 -11 47.1 13.8
 -1 6 11 56.59 14.4
 -1 6 11 31.3 6.7
 1 6 11 65.49 16.9
 -1 -6 11 35.4 9.6
 -1 6 -11 50.39 14.6
 1 6 11 28.5 7.3
 1 -6 -11 49.2 12.3
 -2 6 11 14.2 5.3
 2 6 -11 12.6 9.2
 -2 -6 -11 12.8 7.4
 -2 6 11 4.4 6.7
 2 6 -11 17.6 6.9
 2 -6 11 3.5 4.7
 2 6 11 14.3 10
 2 -6 -11 2.7 5.5
 -2 -6 11 12.4 5.6
 -2 6 -11 6.1 9.8
 2 6 11 18.3 5.5
 3 -6 11 13 6.5
 3 6 -11 15.5 6.2
 3 6 -11 10.1 8
 -3 6 11 11.1 5
 -3 -6 -11 6.7 6.4
 -3 6 11 15.9 7.1
 3 6 11 18.1 10
 -3 -6 11 4.3 4.8
 3 6 11 7.7 4.4
 3 -6 -11 2.9 5.4
 -3 6 -11 18.1 11.3
 -4 6 11 3 4.2
 4 -6 11 0.3 5.7
 -4 -6 -11 3.3 5.5
 4 6 -11 5.3 6.4
 4 6 11 2.5 4.6
 4 6 11 6.2 9.2
 -4 6 -11 -4.3 9.6
 -4 -6 11 1.1 5.6
 4 -6 -11 4 6.3
 -4 6 -11 1.5 4
 5 6 -11 2.1 7.5
 5 -6 11 8.9 7.4
 -5 6 11 12.6 7.9
 -5 -6 -11 2.4 7.5
 5 -6 -11 -1.8 6.8
 -5 6 -11 -3.6 11.7
 -5 6 -11 -0.6 4.4
 -5 -6 11 9 6.2
 -6 6 11 7.3 6.7
 6 6 -11 2.4 9.8
 6 -6 11 13.7 7.6
 -6 6 -11 4.2 5.2
 -6 6 -11 -22 9.9
 6 -6 -11 15.6 8.3
 6 6 11 -1 9.4
 -6 -6 11 1.4 6
 0 7 -11 8.4 4.6
 0 7 -11 10.1 10.4
 0 -7 -11 2.5 5.9
 0 -7 11 14.3 7
 0 7 11 7.5 5
 0 7 11 6 7.9
 -1 -7 -11 3.5 7.6
 1 7 -11 18.7 6.7
 1 7 -11 4.5 8.1
 -1 7 11 19.4 9.8
 1 -7 11 12.9 7
 -1 7 11 24.8 6.4
 1 7 11 14.8 9.9
 -1 -7 11 13.8 7.3
 1 7 11 16.4 5.2
 -1 7 -11 18.3 10.4
 1 -7 -11 10.7 6.6
 -2 -7 -11 4 7.1
 2 -7 11 -6.1 4.8
 -2 7 11 6.4 7.6
 -2 7 11 6.8 5.9
 2 7 -11 9.6 5.6
 2 7 -11 15.9 9
 2 7 11 8.3 4.5
 2 -7 -11 3.2 6
 2 7 11 -4.6 6.2
 -2 7 -11 6.9 11
 -2 -7 11 4.5 5.4
 3 7 -11 26.9 10.4
 -3 7 11 7.6 6
 -3 -7 -11 2 5.5
 -3 7 11 12.5 7.9
 3 -7 11 17.1 8
 3 7 -11 5 6.3
 3 7 11 9.3 8.7
 -3 7 -11 18.1 13
 3 -7 -11 6 7.4
 -3 -7 11 -0.4 4.6
 -4 -7 -11 -0.2 6.5
 4 -7 11 3.2 6.1
 4 7 -11 4.3 6.8
 -4 7 11 -2.5 5.2
 -4 -7 11 -0.2 5.4
 4 7 11 -4.1 8.2
 4 -7 -11 -4.5 5.4
 -4 7 -11 0 12.3
 5 7 -11 17.3 9.7
 -5 -7 -11 1.5 7.5
 5 -7 11 -2.2 7
 -5 7 11 -0.1 6
 -5 -7 11 1.2 5.2
 5 -7 -11 16.6 9.7
 5 7 11 2.7 9.5
 -5 7 -11 -21.6 10.4
 0 -8 -11 5.1 8.5
 0 -8 11 8.4 7.1
 0 8 -11 9.4 11.8
 0 8 11 29.7 13
 -1 8 11 6.6 7.9
 1 8 -11 12.2 9.5
 1 -8 11 6.2 8.5
 -1 8 11 -0.8 4.3
 -1 -8 -11 -2.8 9.5
 1 8 -11 16.2 6.3
 -1 -8 11 4.7 6.8
 -2 8 11 32 13.4
 -2 -8 -11 5 7.3
 -2 8 11 14.5 6.2
 2 -8 11 12.2 7.2
 2 8 -11 19 6.6
 2 8 -11 21 9.8
 -2 -8 11 2.2 7.5
 2 -8 -11 8.3 7.2
 -2 8 -11 -7.7 8.3
 2 8 11 6.6 10.3
 3 -8 11 -6.6 5.7
 3 8 -11 20 7.3
 -3 -8 -11 -2.7 7.7
 -3 8 11 -0.2 5.3
 3 8 -11 27.7 9.8
 3 -8 -11 5.4 6.3
 3 8 11 7.9 8.4
 -3 -8 11 -0.3 5.9
 -3 8 -11 -8.3 10
 4 8 -11 22.1 8.1
 4 -8 11 2.7 7.8
 -4 -8 -11 -4.3 7.4
 -4 8 11 3.8 7.3
 -4 -8 11 -8.1 5.7
 4 8 11 10.8 11.1
 -4 8 -11 -19.7 10.3
 4 -8 -11 -1.8 7.4
 0 9 -11 23.4 12.8
 0 -9 11 2.2 6.4
 0 9 11 15.1 13.6
 1 9 -11 10.5 10.6
 -1 9 11 20.3 8.5
 1 -9 11 8.4 7.9
 -1 -9 -11 2 7
 1 9 11 -1.2 8.9
 -1 9 -11 25.1 13.1
 -1 -9 11 -1.9 6.6
 1 -9 -11 5.8 8.3
 2 -9 11 3.2 6.7
 -2 9 11 18.8 11.2
 -2 -9 -11 -0.7 7.5
 2 9 -11 21.8 11.5
 2 9 -11 26.3 8.4
 -2 -9 11 -15.1 6.4
 2 -9 -11 11.2 8.5
 -2 9 -11 3.6 9.9
 2 9 11 -4.7 9
 3 9 -11 39.1 11.8
 3 -9 11 -7.7 7.4
 3 9 -11 28.6 9.3
 -3 -9 -11 4.4 8.7
 -3 -9 11 5.7 7.6
 -3 9 -11 -1 13
 3 -9 -11 -3.5 9.5
 3 9 11 18.3 11.6
 0 0 -12 255.27 16.5
 0 0 12 252.47 14.4
 0 0 -12 218.18 10.6
 0 0 -12 254.87 13.5
 0 0 12 239.48 11.3
 -1 0 12 83.39 6.7
 1 0 12 81.79 6.7
 -1 0 -12 86.79 7.2
 -1 0 -12 71.39 6.1
 1 0 12 96.69 8
 -1 0 -12 91.99 9.5
 1 0 -12 76.69 6.7
 1 0 12 67.49 8.2
 1 0 -12 78.79 8.7
 -1 0 12 83.59 7.3
 1 0 -12 78.59 7.8
 -2 0 -12 37.8 8.9
 -2 0 12 39 6.8
 2 0 -12 41.3 9
 -2 0 12 39 6.2
 -2 0 12 39.4 8.1
 2 0 -12 39.2 7.3
 2 0 12 34.8 6.1
 -2 0 -12 37.9 5.7
 2 0 12 39.6 6.6
 2 0 12 25.5 5.1
 -3 0 12 425.66 18.9
 3 0 -12 405.56 22.5
 3 0 12 408.66 18.5
 3 0 12 432.16 19.6
 -3 0 -12 429.06 22.7
 -3 0 12 426.46 20.1
 -4 0 12 7.4 4.6
 -4 0 12 3.2 3.9
 -4 0 -12 0.4 3.9
 4 0 -12 3.7 6.2
 4 0 12 1 4.6
 -5 0 -12 2.5 5
 -5 0 12 10.2 6.1
 5 0 -12 -2.8 5.7
 5 0 12 0.5 4.4
 -5 0 12 -4.3 3.6
 -6 0 12 0.3 5.4
 -6 0 12 5.8 4.7
 6 0 -12 -10.7 5.8
 -6 0 -12 7.6 6.5
 6 0 12 4.3 5.5
 -6 0 -12 8.2 5
 -7 0 -12 1.1 5.1
 7 0 -12 -2.1 9.2
 -8 0 -12 4 7.3
 8 0 -12 -5.3 7.4
 8 0 -12 -13.7 8.7
 -8 0 12 -10.6 8
 8 0 12 2.2 8.4
 0 -1 12 36.1 6.4
 0 -1 -12 32.3 6.5
 0 1 -12 36.2 6.3
 0 -1 12 32.3 5.8
 0 -1 12 42.3 5.3
 0 1 12 40.3 3.8
 0 -1 -12 31.2 3.5
 0 1 12 47.1 7.7
 -1 1 12 493.85 16.1
 1 -1 12 559.74 20.1
 1 -1 12 489.75 19.5
 -1 1 12 500.55 20.4
 -1 -1 -12 510.85 23.4
 1 1 -12 466.15 20.8
 1 1 -12 485.55 20.9
 1 -1 12 467.05 16.3
 -1 -1 -12 455.95 15
 -1 -1 -12 478.25 20.4
 -1 -1 12 497.05 19.4
 -1 -1 12 492.65 18.9
 1 -1 -12 458.05 15.9
 1 -1 -12 485.05 24.3
 1 1 12 482.75 16
 -1 1 -12 495.75 17.2
 1 1 12 499.05 20.1
 1 1 12 439.96 18.3
 1 -1 -12 474.55 20.9
 -1 1 -12 473.15 22.4
 -2 -1 -12 693.03 24.6
 -2 1 12 714.23 22.2
 -2 -1 -12 628.94 20.3
 -2 1 12 595.74 23.3
 2 1 -12 703.83 24.6
 2 -1 12 744.53 25
 -2 1 12 707.53 26.4
 2 -1 12 661.83 20.5
 2 1 -12 685.83 28.7
 -2 -1 -12 668.43 29
 -2 -1 12 667.93 27
 -2 1 -12 699.93 29.3
 2 -1 -12 704.63 25.9
 2 1 12 721.93 22.5
 2 -1 -12 645.94 22.1
 -2 -1 12 715.53 25.5
 -2 1 -12 678.13 18.8
 2 1 12 637.54 22.4
 2 -1 -12 740.53 29.6
 2 1 12 734.63 26
 -3 1 12 36.8 8.2
 3 1 -12 18.6 5.3
 3 -1 12 28.6 6
 -3 -1 -12 19.2 4.9
 3 -1 12 19.7 5.8
 -3 -1 -12 28.8 9.1
 3 1 -12 16.2 7.9
 -3 1 -12 24.8 8.1
 3 -1 -12 19.4 6.8
 3 1 12 22.3 6.3
 3 1 12 23.3 5.7
 3 -1 -12 19.6 5.6
 -3 -1 12 19.2 5.8
 -3 -1 12 21.1 5.9
 -4 1 12 175.48 11.8
 -4 -1 -12 160.08 14.9
 4 1 -12 168.18 16.9
 -4 1 12 172.88 13.8
 4 -1 -12 167.68 16
 -4 1 -12 163.78 14.9
 -4 -1 12 174.28 13.2
 4 1 12 180.78 12.4
 4 1 12 173.88 13.5
 -4 -1 12 180.38 13
 -5 1 12 50.29 10.2
 -5 -1 -12 53.89 12.1
 5 1 -12 47.4 13.2
 5 -1 12 36 9.2
 -5 1 12 41.9 8
 -5 1 -12 64.19 13
 5 -1 -12 55.29 12.2
 -5 -1 12 49.99 10
 5 1 12 46.1 8.7
 -5 -1 12 49.6 8.8
 -5 1 -12 53.89 10.4
 6 -1 12 9.7 6.5
 -6 -1 -12 -1.3 6
 6 1 -12 -9.2 7
 -6 1 12 -4.9 4.3
 -6 1 -12 -6.1 4.4
 -6 -1 12 7 6.4
 6 -1 -12 -10.3 4.7
 -6 -1 12 -2.9 4.7
 6 1 12 3.2 5.2
 -6 1 -12 -1.2 5.8
 -7 1 12 -4.7 6.9
 7 -1 12 3.2 5.9
 7 1 -12 -12.7 6.4
 -7 -1 12 -7.3 4.1
 7 -1 -12 1.4 7
 -7 -1 12 -5.8 8.4
 7 1 12 -2.9 5.2
 -7 1 -12 -4.1 5
 7 -1 -12 1.9 6.9
 8 -1 12 -3 8.4
 8 1 -12 -7.1 10.7
 -8 1 12 11 10.8
 8 1 12 4 7.9
 -8 1 -12 -3.2 5.8
 8 -1 -12 15.2 9.8
 8 -1 -12 -8.9 9.2
 -8 -1 12 17.3 13.1
 0 -2 12 100.89 8.9
 0 2 -12 106.49 9.6
 0 2 12 101.59 8.8
 0 2 -12 108.19 11.4
 0 -2 12 96.09 7.4
 0 -2 -12 87.29 9.7
 0 -2 12 112.09 7.8
 0 2 12 97.49 3.7
 -1 2 12 7 1.8
 -1 2 12 3.5 3.6
 -1 -2 -12 13.9 5.8
 -1 -2 -12 8.6 5.5
 1 -2 12 9 4.8
 1 2 -12 12.3 5.9
 1 -2 -12 6 4
 -1 -2 12 13.5 4.1
 1 -2 -12 11.4 5.4
 -1 2 -12 8.8 3.5
 -1 -2 12 6.1 4.1
 -1 2 -12 7.1 6.8
 1 2 12 8.5 2
 1 2 12 13.6 2.2
 1 -2 -12 7.1 2.6
 1 2 12 13.1 4.2
 -1 2 -12 13.9 3.7
 2 -2 12 60.19 7.8
 -2 -2 -12 67.39 9.5
 -2 2 12 76.79 10.7
 2 2 -12 71.19 9.1
 2 2 -12 63.79 11.1
 -2 -2 -12 62.19 8
 -2 2 12 57.29 5.5
 2 -2 12 59.29 9.6
 2 2 12 60.39 5.1
 2 2 12 68.09 9.5
 -2 -2 12 69.69 6.9
 2 -2 -12 73.59 9.1
 -2 2 -12 82.19 14.2
 -2 -2 12 87.19 11.1
 2 -2 -12 55.29 9.9
 -3 2 12 77.99 6.9
 -3 2 12 102.99 10.5
 3 -2 12 87.09 11.8
 3 2 -12 75.39 8.6
 -3 -2 -12 86.99 9.2
 3 2 -12 91.69 22.7
 3 2 12 92.89 7.7
 3 -2 -12 89.89 11.3
 -3 -2 12 91.99 12.2
 -3 -2 12 92.99 8.8
 -4 -2 -12 19.2 6.4
 -4 2 12 25.3 6.7
 -4 -2 -12 25.7 9.2
 4 2 -12 23.8 9.8
 4 -2 12 30.4 7.9
 -4 -2 12 30.7 8.4
 -4 -2 12 26.8 5.8
 4 2 12 33.5 6.9
 -4 2 -12 32.5 10.4
 4 2 12 27.1 7.1
 4 -2 -12 30.5 9.5
 -4 2 -12 37.1 8.1
 5 -2 12 0 4
 -5 -2 -12 4.8 5.4
 -5 2 12 3.5 6
 5 2 -12 0.3 7.8
 -5 2 -12 -4 3.2
 -5 2 -12 -6.3 4.6
 5 -2 -12 1.3 4.5
 -5 -2 12 3.4 4.8
 5 2 12 5 4.6
 5 2 12 0 4.1
 -5 -2 12 -2.5 4.1
 5 -2 -12 4.3 5.7
 -6 -2 -12 6.3 7
 -6 2 12 -7.2 4.8
 6 2 -12 -10.1 8.8
 6 -2 12 2.6 6.1
 -6 2 -12 3.8 5.1
 -6 -2 12 4.3 5.3
 -6 -2 12 3.2 5.8
 6 2 12 -5 5.1
 6 -2 -12 -0.9 5
 -6 2 -12 -7.8 5.8
 6 -2 -12 2.8 5.1
 6 2 12 -0.8 4.6
 -7 2 12 -1 6.6
 7 2 -12 -7.6 10.4
 7 -2 12 -2.7 6.4
 7 2 12 2 6.2
 -7 2 -12 0.5 6
 -7 -2 12 -4.7 6
 7 -2 -12 5.8 7.2
 7 2 12 -4.4 6.5
 7 -2 -12 0.8 6.3
 0 -3 12 256.97 15.3
 0 3 -12 227.48 17.4
 0 -3 12 249.68 11.7
 0 3 12 255.67 14.6
 0 3 -12 227.68 13.9
 0 -3 -12 227.38 16.3
 0 -3 -12 224.58 16.9
 1 -3 12 278.47 16.6
 1 3 -12 294.37 17.2
 -1 -3 -12 268.77 19.2
 1 3 -12 307.67 19.4
 -1 3 12 267.37 15.8
 -1 -3 -12 265.87 17.6
 1 -3 12 277.87 13.3
 -1 -3 12 260.47 12.2
 1 -3 -12 251.17 18
 -1 -3 12 280.67 16.3
 -1 3 -12 313.17 20.5
 1 3 12 274.07 15
 1 -3 -12 292.77 18.8
 2 -3 12 238.38 13
 -2 -3 -12 225.18 21
 -2 -3 -12 247.38 16.9
 2 3 -12 240.88 17.6
 -2 3 12 212.48 16.6
 2 -3 12 246.08 15.9
 2 3 -12 252.77 17.1
 -2 -3 12 251.57 12.3
 2 -3 -12 238.58 18
 -2 3 -12 217.78 21.6
 2 3 12 246.28 14.5
 2 -3 -12 229.38 9
 2 3 12 227.28 11
 -2 -3 12 212.48 14.6
 3 -3 12 129.79 12.4
 3 3 -12 123.49 14.4
 -3 3 12 130.49 12.2
 -3 3 12 118.59 11.7
 -3 -3 -12 121.59 14.8
 -3 -3 -12 130.29 12.4
 -3 -3 12 144.89 12.1
 3 3 12 125.39 10.7
 -3 3 -12 121.99 15.2
 -3 -3 12 131.79 9.5
 3 -3 -12 118.49 8.1
 3 -3 -12 133.09 13.9
 3 3 12 121.29 8
 -4 -3 -12 35 8.3
 -4 3 12 41.6 8.7
 4 -3 12 42.3 9.6
 4 3 -12 33.8 10.8
 -4 -3 -12 44 12.5
 4 3 12 42.1 6.8
 4 3 12 41.8 8.7
 4 -3 -12 45 11
 -4 3 -12 41 8.2
 -4 3 -12 43 11.6
 4 -3 -12 42.2 7.1
 -4 -3 12 38.4 6.8
 -4 -3 12 35.7 8.1
 5 3 -12 4.3 9.7
 5 -3 12 7.7 6.7
 -5 -3 -12 23.8 9.8
 -5 3 12 20.1 6.7
 -5 3 -12 6.1 8.2
 5 -3 -12 17.9 6.1
 -5 -3 12 9.6 4.9
 5 3 12 15.1 5.4
 -5 3 -12 14 6.6
 5 -3 -12 13 7.6
 6 3 -12 3.3 19
 -6 -3 -12 20 8.5
 6 -3 12 17.4 7.4
 -6 3 -12 6.3 5.9
 6 -3 -12 2.9 6.2
 -6 -3 12 10.4 6.4
 -6 3 -12 0.2 7.5
 6 3 12 2 4.4
 6 -3 -12 7.2 6
 7 3 -12 -22.8 9.6
 -7 3 12 5.4 7.4
 7 -3 12 -9.4 6.3
 7 -3 -12 -6.7 6.2
 -7 -3 12 3.9 7
 -7 3 -12 -5.1 5.5
 7 3 12 -7.4 4.9
 0 4 -12 0.7 4.5
 0 -4 -12 4.7 4.3
 0 -4 -12 0.6 4.3
 0 -4 12 0.3 2.5
 0 -4 12 -6.7 5.8
 0 4 12 5.5 3.7
 0 4 -12 2.7 8
 1 -4 12 -0.3 2.8
 1 4 -12 -1.8 6.7
 -1 -4 -12 -1.9 3.9
 1 4 -12 2.2 4.8
 -1 -4 -12 5.2 5.3
 1 -4 12 -1.3 3.6
 -1 4 -12 7.1 9.2
 -1 -4 12 7.3 5.5
 1 -4 -12 2.7 3.7
 1 4 12 0.8 3.4
 -1 4 -12 -1.4 4
 -1 -4 12 4 3
 -2 -4 -12 21.4 7.4
 2 -4 12 20.3 6.7
 2 -4 12 20.1 4.8
 -2 -4 -12 6.2 6.6
 2 4 -12 7.8 6.7
 2 4 -12 21.2 8.6
 -2 4 12 15.6 7.3
 -2 4 12 24.8 6.5
 -2 -4 12 17.6 6.3
 2 -4 -12 15.5 7.2
 -2 4 -12 14.6 9.6
 3 -4 12 -1.4 4.2
 -3 4 12 3.2 5.1
 -3 -4 -12 1.4 5.1
 3 4 -12 2.2 7.2
 -3 -4 -12 1.5 4.9
 3 4 -12 -4.5 5.4
 -3 4 12 1.3 2.8
 -3 -4 12 -1 3.9
 3 4 12 -0.6 3.7
 -3 4 -12 0.9 7.8
 3 -4 -12 1.9 5
 -4 4 12 8.1 4.9
 4 4 -12 7.9 7.3
 4 -4 12 8.3 5.3
 -4 -4 -12 12.2 7.3
 -4 -4 -12 11 7.6
 4 4 12 10.7 5
 -4 4 -12 4.4 8.6
 -4 4 -12 12.3 5.2
 -4 -4 12 3.6 4.7
 4 -4 -12 6.3 5.7
 -5 4 12 6.6 6.2
 5 -4 12 4.1 5.3
 -5 -4 -12 4.2 6.7
 5 4 -12 -6.1 7.1
 5 -4 -12 1.4 5.3
 -5 4 -12 1.1 3.9
 5 4 12 1.6 4.5
 -5 4 -12 -3.9 7.6
 -5 -4 12 -5.8 3.3
 6 -4 12 1.1 6.5
 6 4 -12 -19.8 9.4
 -6 -4 -12 6.7 6.8
 -6 4 12 -2.4 5.6
 -6 -4 12 4.8 4.6
 6 4 12 7.9 5.8
 -6 4 -12 -3 8.7
 6 -4 -12 2.3 8.1
 7 -4 12 -5.2 5.8
 -7 4 12 9.3 7.8
 7 4 -12 -21.4 11.3
 -7 4 -12 -0.5 5.6
 7 4 12 -7.6 5.7
 7 -4 -12 2.4 7.7
 -7 -4 12 3.8 7
 0 5 12 60.29 10.2
 0 5 12 44.7 12.4
 0 5 -12 58.69 8.1
 0 -5 -12 42.9 10.6
 0 5 -12 66.29 16.4
 0 -5 12 45 9.3
 1 5 -12 6.9 5
 1 -5 12 14.6 5
 -1 5 12 19.8 10.6
 1 5 -12 13.5 9.4
 1 -5 12 17.8 6.3
 -1 5 12 15.1 6.7
 -1 -5 -12 13.1 5.7
 -1 -5 12 11.5 4.4
 1 -5 -12 8.2 6
 -1 5 -12 13.7 10.3
 1 5 12 27.5 6.9
 -1 5 -12 16.9 6
 2 -5 12 4.1 3.9
 2 -5 12 9.4 3.6
 -2 5 12 4.8 6.1
 2 5 -12 9.1 8.4
 -2 5 12 7 5.4
 2 5 -12 7.6 6.4
 -2 -5 -12 5.7 5.6
 2 5 12 11.5 5.4
 -2 5 -12 -1.7 8.2
 -2 -5 12 12.4 6.2
 2 -5 -12 8.9 6.3
 3 -5 12 25.9 8.2
 -3 -5 -12 27 9.3
 3 5 -12 26.6 9.2
 -3 5 12 42 11.6
 3 5 -12 28.2 11.7
 -3 5 12 23.8 7.3
 3 -5 -12 31.2 10.6
 -3 5 -12 38.7 13.3
 3 5 12 29.5 6.7
 -3 -5 12 20.9 7.5
 -4 5 12 3.4 5
 -4 -5 -12 1 5.1
 4 5 -12 0.9 6.9
 4 -5 12 4.8 6.5
 -4 5 -12 -2.4 7.9
 -4 5 -12 -3.6 3.7
 4 -5 -12 10.1 7.1
 -4 -5 12 6.1 5.9
 4 5 12 5.8 5.3
 5 5 -12 -9.3 14.4
 -5 5 12 -0.2 5.9
 -5 -5 -12 -7 5.9
 -5 5 -12 1.5 4.2
 5 5 12 4.7 4.9
 5 -5 -12 4.1 6.3
 -5 5 -12 -12.4 8.7
 6 -5 12 -1.8 6.3
 -6 5 12 8.7 7
 6 5 -12 -8.4 7.7
 -6 -5 12 0.8 7.1
 -6 5 -12 -3 4.4
 6 -5 -12 8.4 8.8
 0 6 -12 6.4 9.4
 0 6 -12 18.4 5.9
 0 6 12 19.6 9.8
 0 -6 12 15.3 6.1
 0 6 12 18.6 6.1
 0 -6 -12 17.4 8
 -1 6 12 3.6 5.4
 1 6 -12 -0.1 8.3
 -1 6 12 -1.2 3.5
 1 6 -12 10.5 5.1
 1 -6 12 0.2 5.2
 -1 -6 -12 2.8 5.9
 1 6 12 12.4 5.1
 -1 6 -12 3.1 9.5
 1 -6 -12 12.1 6.8
 -1 -6 12 -1.1 4.3
 1 6 12 3.5 7
 -2 -6 -12 -0.4 5.9
 2 6 -12 4.3 7.8
 2 6 -12 4.9 4.8
 -2 6 12 5.2 7.4
 -2 6 12 4.7 4.2
 2 -6 12 -8.9 4
 -2 6 -12 2.4 10
 2 6 12 -4.6 3.9
 -2 -6 12 -2.2 4.1
 2 6 12 5.6 7.3
 2 -6 -12 2.2 4.7
 3 6 -12 3.9 8.2
 -3 -6 -12 12.3 7.7
 -3 6 12 2.1 7
 -3 6 12 -0.2 4.9
 3 6 -12 9.1 6
 3 -6 12 10.8 7.7
 3 6 12 3.4 6.5
 3 6 12 1.5 4.9
 3 -6 -12 -2.1 5.1
 -3 6 -12 -3.5 9.1
 -3 -6 12 2.6 4.4
 -4 -6 -12 -7.5 6.3
 4 -6 12 3.5 6.2
 4 6 -12 3.8 6.9
 -4 6 12 -2.6 5.1
 4 6 12 0.5 4
 4 -6 -12 -5.1 6
 -4 -6 12 -1 4.4
 4 6 12 -3.8 7.6
 -4 6 -12 -2 4.1
 -4 6 -12 -1.2 9.2
 -5 -6 -12 -4.9 7.2
 5 6 -12 -3.4 8.8
 -5 6 12 12.3 7.7
 5 -6 12 3.2 8.1
 5 -6 -12 7.8 7.2
 5 6 12 1.6 10.9
 -5 6 -12 -4.9 9.8
 -5 -6 12 1.4 5.5
 -5 6 -12 -2.7 4.4
 6 -6 12 -11.1 6
 6 6 -12 2.1 9.9
 -6 6 12 -2.2 6.2
 -6 -6 12 3.7 5.4
 -6 6 -12 -21.4 10.2
 -6 6 -12 -1.9 5.5
 6 6 12 -1.2 10.1
 6 -6 -12 5.4 9.2
 0 7 12 10.2 5.3
 0 7 -12 11.2 5
 0 -7 -12 4.4 5.7
 0 -7 12 4.8 6.6
 0 7 -12 17.2 11.6
 0 7 12 6.1 7.3
 -1 7 12 0.9 4.7
 1 7 -12 1.6 6.9
 -1 7 12 -6.2 5.8
 1 -7 12 -4.1 3.7
 1 7 -12 8.1 4.6
 1 7 12 2.4 4.2
 -1 -7 12 2 5.3
 1 -7 -12 1 5.2
 -1 7 -12 -2.6 8.4
 1 7 12 10.1 8
 -2 -7 -12 2.8 6.1
 2 -7 12 4.1 6.5
 2 7 -12 5.8 4.1
 -2 7 12 0.3 4.1
 -2 7 12 2.4 6.4
 2 7 -12 1.9 6.9
 2 7 12 6.9 4.7
 2 7 12 -4.1 5.9
 -2 -7 12 3.1 5.4
 -2 7 -12 -1.1 10.4
 2 -7 -12 -1 5.5
 3 7 -12 10.1 7.5
 3 7 -12 13 6.3
 -3 7 12 4.1 5.1
 -3 -7 -12 3.9 7.2
 -3 7 -12 -4.8 9.5
 -4 7 12 11.5 7.5
 4 7 -12 10.3 7.6
 4 -7 12 -3 5.9
 -4 -7 12 8.7 5.8
 4 -7 -12 -2.8 6.1
 4 7 12 13.8 11.3
 -4 7 -12 -6.7 11.6
 -5 -7 -12 5.1 9.4
 -5 7 12 8.9 7.2
 5 -7 12 2.1 6.7
 5 7 -12 11.6 10.4
 -5 7 -12 -24.4 11.6
 5 7 12 11.6 12.4
 -5 -7 12 4.5 6.5
 5 -7 -12 3.8 8
 0 8 12 10.7 11.9
 0 -8 12 4.8 6.9
 0 -8 -12 5.5 7.6
 -1 -8 -12 5.1 6.9
 -1 8 12 1.3 5.2
 1 -8 12 -0.5 5.6
 -1 8 12 8.4 10.9
 1 8 -12 18.4 7.1
 1 8 12 10.3 9.1
 -1 8 -12 7.8 10.2
 1 -8 -12 5.2 6.9
 -1 -8 12 -0.4 5.8
 2 8 -12 14.2 6.2
 -2 8 12 11 8.5
 2 -8 12 -3.7 6.9
 -2 -8 -12 1.2 6.8
 -2 8 12 0.1 4.4
 -2 -8 12 4.5 6.4
 -2 8 -12 1.5 11.3
 2 8 12 5.7 9.4
 2 -8 -12 -3.1 5.6
 -3 -8 -12 -11.1 7.3
 3 -8 12 6.5 7.3
 3 8 -12 15.3 8.1
 -3 8 12 -2.3 8.3
 3 -8 -12 12.9 9
 -3 8 -12 -14.4 11.1
 -3 -8 12 4.1 7.7
 3 8 12 9.2 8.2
 -4 -8 -12 -2 8.6
 4 8 -12 19.3 8.6
 -4 8 12 4.9 6.4
 4 -8 12 -1.9 6.5
 4 8 12 18.3 13.5
 4 -8 -12 4.9 8.3
 -4 -8 12 -6.1 6.8
 -4 8 -12 -15 13.3
 0 9 12 14.6 10.1
 0 -9 12 2.5 7.3
 0 9 -12 13 10.2
 0 -9 -12 -4.4 7.3
 -1 9 12 -0.4 7.4
 1 -9 12 0.7 7.5
 -1 -9 -12 9.9 7.7
 1 9 -12 10.1 11.8
 1 9 12 -5 9.1
 -1 9 -12 -4.2 11
 -1 -9 12 5.8 7.8
 1 -9 -12 10.7 7.2
 2 9 -12 11.3 7.2
 -2 9 12 6.9 12.6
 -2 -9 -12 3.7 6.4
 2 -9 12 -12 6.4
 2 9 -12 23.8 10.4
 2 -9 -12 -2.7 7.6
 -2 9 -12 3 12.4
 -2 -9 12 0.2 8.1
 2 9 12 17.6 11.8
 -3 -9 -12 11.9 10.7
 3 9 -12 16.6 9.6
 3 -9 12 -4.3 8
 3 9 -12 25.9 8.2
 3 -9 -12 0.1 8
 -3 9 -12 -19.4 10.5
 -3 -9 12 5.9 7.4
 3 9 12 3.8 10.5
 0 0 13 30.2 4.9
 0 0 -13 43.8 6
 0 0 -13 16.1 4.2
 0 0 -13 31.7 7.2
 1 0 13 -1.5 4.4
 1 0 -13 15.2 5.3
 -1 0 -13 13.3 5.9
 -1 0 13 10.2 4
 1 0 -13 13.8 4.6
 1 0 13 9.3 3.8
 -1 0 13 9.4 3.6
 1 0 -13 9.7 4.2
 1 0 13 12 3.7
 -1 0 -13 6.3 3.5
 -1 0 -13 6.4 3.1
 -2 0 -13 6.5 5.1
 2 0 13 5.1 3.3
 2 0 13 2.7 3.1
 -2 0 13 2.8 2.8
 2 0 -13 8.4 5.7
 2 0 -13 2.5 3.8
 -2 0 13 3.9 3.4
 -2 0 -13 5.4 2.6
 3 0 -13 2.6 3.2
 -3 0 13 7.6 3.9
 3 0 13 5.6 4
 3 0 13 2.6 3.1
 -3 0 13 9.8 4.4
 -4 0 -13 2.5 5.5
 4 0 -13 -6.4 4.3
 -4 0 13 1.8 3.1
 -4 0 13 9.6 5
 4 0 13 2.2 3.9
 4 0 13 -0.8 3.1
 -5 0 13 1.4 5.4
 -5 0 13 3.5 4.4
 5 0 13 3.3 4
 -5 0 -13 -2.4 5.3
 5 0 -13 5.5 7.4
 -6 0 13 1.9 4.8
 -6 0 -13 7.3 6.5
 -6 0 13 1.1 4.9
 6 0 13 0.5 4.8
 6 0 -13 -5.4 5.3
 -7 0 13 9.2 8.1
 7 0 -13 3.3 8.9
 0 1 13 14.7 4.1
 0 1 13 17.4 3.6
 0 1 -13 20.2 5.2
 0 1 -13 24.9 7.2
 0 -1 13 23.7 5.6
 0 -1 -13 14.7 5.1
 0 -1 -13 14.3 5.6
 0 -1 13 17.3 4.7
 0 -1 -13 15.4 3.6
 1 -1 13 5.1 3.4
 -1 -1 -13 7.3 4.2
 -1 -1 -13 4.5 3.5
 -1 -1 -13 10.7 5.3
 -1 1 13 4.5 2.8
 1 -1 13 6.5 3.2
 1 -1 -13 4.6 3.5
 -1 -1 13 6.6 3.4
 -1 -1 13 4.3 3.2
 1 1 13 9.6 3.9
 1 1 13 8.9 2.8
 1 -1 -13 10 4
 -1 1 -13 5.6 5.6
 1 -1 -13 9.3 4.5
 -2 -1 -13 50.69 8.3
 -2 1 13 54.89 5.7
 -2 -1 -13 47.5 10.5
 2 1 -13 50.59 10
 -2 1 13 56.49 8.9
 2 -1 13 50.09 8
 2 1 -13 54.49 9
 2 -1 13 55.69 8.3
 2 -1 -13 53.99 9.8
 -2 1 -13 43.9 5.4
 2 1 13 56.19 8.5
 2 -1 -13 55.39 9.5
 -2 -1 13 43.3 7.3
 -2 1 -13 55.69 11.5
 2 1 13 51.99 5.7
 -2 -1 13 45.7 7.5
 3 1 -13 -1.4 9.6
 -3 1 13 -0.5 2.6
 -3 -1 -13 5 5
 3 -1 13 3.8 4.2
 -3 -1 -13 2.3 3.1
 3 1 -13 2.6 3.4
 3 -1 13 1.9 3.5
 3 -1 -13 5.7 3.9
 -3 -1 13 2.2 3.3
 3 -1 -13 -2.1 4.2
 -3 1 -13 7 5.7
 3 1 13 8.2 4.2
 3 1 13 1.3 3.4
 -3 -1 13 6.1 3.8
 4 -1 13 17.6 6.1
 -4 1 13 3.2 4.2
 -4 1 13 3.2 4.3
 -4 -1 -13 9 5.2
 4 1 -13 4 6.4
 4 1 13 2.8 4.1
 4 1 13 2.8 4.1
 -4 1 -13 15.6 7.8
 -4 -1 13 9.1 5
 4 -1 -13 9.4 5.2
 -5 1 13 -4.2 3.8
 -5 -1 -13 -1.8 4.1
 5 1 -13 -0.6 8
 5 -1 13 2.7 5.4
 -5 1 13 4.9 4.8
 -5 -1 13 6.2 4.4
 5 1 13 8.2 5.1
 -5 1 -13 -1.3 4.9
 5 1 13 2 4.6
 -5 -1 13 -0.1 5.1
 5 -1 -13 -3.4 5.5
 -6 1 13 -6.6 5.6
 -6 -1 -13 0.9 7
 6 1 -13 -0.6 7.3
 6 -1 13 7.9 5.7
 -6 -1 13 1 5.2
 -6 -1 13 7.4 6.3
 6 -1 -13 -9.4 4.4
 6 1 13 7 6.3
 6 1 13 -1.7 5.2
 -6 1 -13 2.3 6.8
 -6 1 -13 1.6 4.6
 7 1 -13 -7.7 7.6
 7 -1 13 -4.2 6.1
 -7 1 13 -0.2 6.3
 -7 1 -13 5.4 6.4
 7 -1 -13 -1.9 7
 7 1 13 -4.6 10.6
 -7 -1 13 8.1 9.2
 -7 -1 13 -9.2 4.7
 0 -2 -13 24.4 7.6
 0 2 -13 23.2 6.3
 0 -2 -13 23.3 6.5
 0 2 13 25 6
 0 2 -13 39 10.2
 0 2 13 19.9 2
 0 -2 13 27.2 6.6
 1 2 -13 41.8 9.9
 -1 -2 -13 56.19 11.6
 -1 2 13 42.1 3.4
 1 -2 13 33.3 7
 1 2 -13 44.5 9.4
 1 -2 13 37 6.3
 -1 2 13 48.8 8
 1 -2 -13 41.9 8.7
 1 2 13 37 7.3
 1 2 13 38.7 3.3
 -1 2 -13 57.19 12
 -1 -2 13 47.8 7.1
 -1 2 -13 40.4 5.1
 1 -2 -13 48.4 10.2
 -1 -2 13 42.1 7.9
 -2 -2 -13 43.9 8.4
 2 -2 13 59.29 8.3
 2 -2 13 43.3 8.1
 -2 2 13 66.79 9.6
 -2 2 13 41.1 5.3
 -2 -2 -13 50.79 11.5
 2 2 -13 46.4 10.5
 -2 -2 13 49.6 8.6
 2 2 13 50.29 8.6
 -2 2 -13 51.09 11.7
 2 -2 -13 46.8 9.7
 2 2 13 41.9 5.7
 -2 -2 13 42.9 8.2
 2 -2 -13 45.9 9.6
 3 2 -13 28.4 9.8
 -3 -2 -13 33.2 7.5
 -3 -2 -13 45.4 10.8
 -3 2 13 35.6 5.7
 -3 2 13 52.59 9.7
 3 -2 13 45.2 9.2
 3 2 -13 37 8.2
 3 -2 13 41.8 8.7
 3 2 13 34.4 6
 -3 -2 13 37.2 7.3
 3 2 13 38.9 7.7
 -3 2 -13 35.2 11.3
 3 -2 -13 34.8 9.4
 -4 2 13 10.9 6
 4 2 -13 9.1 8.5
 -4 -2 -13 11.4 8
 4 -2 13 12 6.4
 4 -2 -13 5.5 5.5
 -4 -2 13 4.6 4.5
 -4 2 -13 7.8 7.3
 -4 -2 13 10.1 5
 4 2 13 7.1 4.7
 4 2 13 12.1 4.6
 5 -2 13 15.3 6.6
 -5 -2 -13 0.9 5.8
 -5 2 13 -2 4.9
 5 2 -13 -7.3 6.3
 -5 2 -13 0.3 4.8
 5 2 13 -4.3 4.3
 5 -2 -13 5.4 4.9
 5 -2 -13 1.5 4.8
 -5 -2 13 2.9 4.3
 5 2 13 5.7 4.6
 -5 2 -13 0.9 5.3
 -5 -2 13 -2.2 4.3
 -6 -2 -13 6.7 5.9
 -6 2 13 1.6 5.8
 6 2 -13 -12.8 7.8
 6 -2 13 -9.6 3.9
 -6 2 -13 -0.5 5.3
 6 2 13 5.3 5.7
 -6 -2 13 13.3 6.6
 -6 2 -13 -4.4 4.9
 6 2 13 4.1 5.5
 6 -2 -13 0.4 7
 6 -2 -13 -4.1 5.2
 -6 -2 13 3.3 5.4
 -7 2 13 3 6.8
 7 -2 13 2.5 6.9
 7 2 -13 -15.6 9.1
 7 -2 -13 -2.3 6.2
 7 2 13 -9.2 5.4
 -7 -2 13 4.1 7.5
 -7 2 -13 -0.8 5.9
 0 3 13 44.9 8.4
 0 -3 13 40.7 6.5
 0 -3 -13 43.2 9.7
 0 3 -13 56.19 9.3
 0 -3 13 36 8
 0 -3 -13 40.4 10.5
 0 3 -13 57.59 12.5
 1 -3 13 110.99 10.6
 -1 -3 -13 105.09 12.6
 1 3 -13 109.49 12.8
 1 -3 13 103.29 8.4
 -1 3 13 97.69 9.8
 -1 -3 -13 98.99 11.1
 1 3 -13 118.29 12.6
 -1 3 -13 95.59 8.4
 -1 3 -13 116.19 18
 1 -3 -13 93.59 11.1
 -1 -3 13 111.99 10.3
 1 3 13 117.29 10.1
 1 -3 -13 95.99 11.3
 -1 -3 13 123.59 8.5
 -2 -3 -13 204.08 17.9
 2 3 -13 204.18 15.3
 2 3 -13 223.98 17.5
 2 -3 13 201.78 12.1
 -2 3 13 209.18 14.8
 -2 -3 -13 209.28 16.1
 2 -3 13 216.68 17.9
 -2 3 -13 219.38 18.5
 -2 -3 13 224.08 12.3
 2 -3 -13 227.98 17.5
 2 3 13 198.18 15.1
 2 -3 -13 186.98 15.5
 -3 -3 -13 4.1 4.6
 -3 3 13 8.1 6.3
 -3 3 13 8.4 6.2
 3 3 -13 2.2 5.9
 3 3 -13 3.8 8.3
 -3 -3 -13 1.3 4.8
 3 -3 13 2.5 4.8
 3 -3 13 3 4.9
 3 3 13 3.3 3.9
 -3 -3 13 0.4 3.6
 3 -3 -13 3.9 4.8
 -3 3 -13 -2.5 6.3
 -3 -3 13 6.8 4.7
 -4 3 13 21.1 7
 -4 -3 -13 21.6 8.7
 4 -3 13 13.2 6.8
 4 3 -13 -0.2 7.3
 -4 -3 -13 24.2 7.2
 -4 3 -13 18.3 10.3
 4 3 13 27.4 7.6
 4 -3 -13 27.2 8.9
 -4 -3 13 18.4 6.2
 -4 -3 13 25.5 7.6
 -5 3 13 16.8 7.6
 -5 -3 -13 18.4 9.5
 5 3 -13 -5.5 9.8
 5 -3 13 4.4 5.9
 -5 3 -13 4.7 4.7
 5 -3 -13 4.5 6
 5 3 13 3.4 5.3
 -5 3 -13 5.5 7.4
 -5 -3 13 10.8 5.5
 6 3 -13 -14.2 9.1
 -6 -3 -13 12.5 8.5
 -6 3 13 3.1 6.3
 6 3 13 3 4.9
 -6 -3 13 0.5 8.7
 -6 3 -13 4 7
 -7 3 13 6.4 7.3
 7 -3 13 3.9 7.5
 7 3 -13 -15.6 10.3
 -7 3 -13 8.9 7
 7 -3 -13 3.1 8.6
 -7 -3 13 8.5 7.1
 7 3 13 -0.8 6.3
 0 -4 13 7.3 5.1
 0 4 -13 11.2 9.4
 0 -4 13 12.9 3.9
 0 4 13 13.6 5.4
 -1 -4 -13 73.29 13.4
 -1 4 13 60.39 10
 -1 -4 -13 50.29 12.5
 1 -4 13 54.79 9.9
 1 4 -13 44.6 13
 1 4 -13 49.99 10
 1 -4 13 41.5 7.3
 -1 4 -13 45.3 13.3
 -1 -4 13 51.39 9.6
 1 4 13 57.79 9.5
 -1 4 -13 44.1 7.6
 -1 -4 13 54.89 6.8
 1 -4 -13 51.89 11.8
 2 4 -13 40.6 11.7
 2 -4 13 43.9 9.5
 2 -4 13 54.19 7.8
 -2 -4 -13 49.6 11.6
 2 4 -13 51.99 12.5
 -2 -4 -13 44 12.1
 -2 4 13 58.09 13.4
 -2 4 13 56.49 10.5
 -2 4 -13 61.19 14.5
 2 4 13 79.79 11.6
 -2 -4 13 63.19 11
 2 -4 -13 55.79 12.2
 -3 -4 -13 8.9 6.4
 3 4 -13 -2.3 6.1
 -3 -4 -13 -2.1 4.8
 3 -4 13 2.7 4.3
 -3 4 13 15.4 5.9
 -3 4 13 -2.4 4.9
 3 -4 13 0.9 5.5
 3 4 -13 4.7 6.3
 3 -4 -13 0 4.1
 -3 -4 13 1.6 4
 -3 4 -13 2.8 9
 3 4 13 0.6 3.9
 4 4 -13 10.8 8.5
 -4 -4 -13 23.9 8.8
 -4 -4 -13 29.1 8.8
 -4 4 13 13.6 6.4
 4 -4 13 20.3 8.2
 4 4 13 24.2 6.3
 -4 -4 13 25.6 7.8
 -4 4 -13 24.7 11.4
 4 -4 -13 18.3 8
 -5 4 13 15.5 7.4
 5 -4 13 8.7 6.6
 -5 -4 -13 18.7 9.6
 5 4 -13 0.4 9
 5 -4 -13 7.2 6.6
 -5 4 -13 2.9 10.4
 5 4 13 8 5.7
 -5 -4 13 9.8 6.4
 -5 4 -13 12.2 5.3
 -6 -4 -13 5.3 8.2
 6 4 -13 -13.6 10
 -6 4 13 0.8 7
 6 -4 13 11.4 7.3
 -6 4 -13 -7.3 7.2
 6 -4 -13 -1.5 6.3
 -6 -4 13 3.1 6.5
 -6 4 -13 1.3 4.7
 7 -4 13 4.7 7.6
 -7 4 13 8.1 7.9
 7 -4 -13 -0.2 7.7
 -7 -4 13 -1.9 6.4
 -7 4 -13 9.7 7.5
 7 4 13 2.3 7.2
 0 5 -13 273.57 22.5
 0 5 13 317.07 18.4
 0 -5 13 270.57 19
 0 5 -13 289.37 17
 0 -5 -13 288.17 22.1
 1 5 -13 61.09 14.9
 -1 -5 -13 55.89 12.4
 1 -5 13 40 9.3
 1 5 -13 43.5 9.3
 -1 5 13 57.29 10.4
 -1 5 13 49.8 13.2
 1 -5 -13 46.7 12.5
 -1 -5 13 43.3 10.1
 1 5 13 63.79 10.4
 -1 5 -13 61.19 16.4
 2 -5 13 83.39 14.2
 -2 -5 -13 80.69 14.7
 2 -5 13 74.79 7.7
 -2 -5 -13 58.39 15.1
 2 5 -13 79.59 13.3
 -2 5 13 70.69 11.9
 -2 5 13 66.89 16
 2 5 -13 74.29 15.7
 -2 5 -13 73.19 16.9
 2 5 13 85.99 12.8
 -2 -5 13 82.09 14.2
 2 -5 -13 78.89 15.2
 -3 5 13 5.8 4.5
 -3 -5 -13 1.9 6.3
 3 5 -13 -5.1 6.7
 -3 -5 -13 2 4.7
 3 5 -13 8.4 7.2
 -3 5 13 5.1 6.7
 3 -5 13 2.3 4.2
 3 -5 13 -2.4 4.8
 3 5 13 10.4 5.3
 -3 -5 13 6 5.1
 -3 5 -13 2.6 9.1
 3 -5 -13 1.4 4.1
 -4 5 13 12.9 6.7
 4 5 -13 4.7 7.9
 4 -5 13 14 8.2
 -4 -5 -13 15.2 7.5
 -4 -5 -13 10 7.5
 4 -5 -13 3.3 6.8
 4 5 13 5 4.9
 -4 5 -13 0 10.3
 -4 -5 13 7.7 6.1
 -5 5 13 6.9 6.5
 5 -5 13 6.5 6.4
 5 5 -13 -7.3 9.2
 -5 5 -13 -7.1 8.3
 -5 5 -13 3.9 4.9
 5 5 13 3.9 5.5
 -5 -5 13 6.4 5.9
 5 -5 -13 -4.8 10.6
 6 -5 13 13 8.1
 6 5 -13 -11.7 10.2
 -6 5 13 2.1 7.2
 6 5 13 0.8 6.4
 -6 5 -13 -8.8 6
 -6 -5 13 14.6 8.4
 -6 5 -13 -7.2 9.5
 6 -5 -13 21.9 12.2
 0 -6 -13 8.8 5.7
 0 6 -13 12.9 4.9
 0 6 13 5.4 8.6
 0 6 13 4.3 4.9
 0 6 -13 -2.8 7.9
 0 -6 13 3.4 4.9
 1 6 -13 55.19 11.1
 1 6 -13 53.69 15.4
 -1 6 13 37.8 8.7
 1 -6 13 62.09 12.7
 -1 -6 -13 46.1 12.3
 -1 6 13 49.4 14.2
 -1 -6 13 55.39 11.5
 1 -6 -13 54.69 13.5
 -1 6 -13 61.59 17.5
 1 6 13 52.29 9.9
 1 6 13 51.09 16.3
 2 6 -13 9.8 6.1
 2 6 -13 17.1 10.1
 -2 6 13 4.6 6.9
 2 -6 13 3.1 5.4
 -2 6 13 4.9 4.5
 -2 -6 -13 11.6 7.2
 2 6 13 6 4.4
 -2 -6 13 3.7 5.8
 2 6 13 9.4 9.2
 -2 6 -13 -0.5 8
 2 -6 -13 5.4 5.9
 3 6 -13 5.1 6.4
 -3 6 13 -4.8 4.2
 3 -6 13 3.8 5.7
 -3 -6 -13 9.9 7.9
 3 6 -13 -1.6 7.6
 3 -6 -13 0.3 5.9
 -3 6 -13 -7.9 7.7
 3 6 13 -4.1 3.5
 3 6 13 8.2 10.5
 -3 -6 13 -1.4 4.5
 -4 -6 -13 -5 5.7
 4 -6 13 2.2 7.2
 4 6 -13 1.8 8.1
 -4 6 13 6.5 5.7
 -4 -6 13 8.1 7.6
 4 6 13 4.4 4.2
 -4 6 -13 -15.5 8.2
 5 -6 13 11 8.1
 -5 6 13 11.6 7.9
 5 6 -13 4 9
 -5 6 -13 -16.4 8.9
 5 -6 -13 12.8 8.3
 5 6 13 4.7 7.9
 -5 6 -13 6.8 4.9
 5 6 13 17.4 12.4
 -5 -6 13 11.1 7.1
 -6 6 13 3 7.2
 6 -6 13 11.4 9.1
 6 6 -13 -7.9 10.3
 6 -6 -13 5.6 9.9
 -6 -6 13 7.4 8.2
 -6 6 -13 -7.1 12.3
 6 6 13 14.1 13.3
 -6 6 -13 -6.8 5.2
 0 7 13 70.49 12.1
 0 7 -13 87.89 19.6
 0 7 13 82.99 20.9
 0 -7 -13 71.99 15.1
 0 -7 13 81.49 14.1
 -1 -7 -13 -6 4.5
 1 -7 13 15.5 7.3
 1 7 -13 10.8 10
 1 7 -13 7.9 5.6
 -1 7 13 -4.5 4.2
 -1 7 13 6.8 9.8
 -1 7 -13 -1.3 10.1
 -1 -7 13 3.6 5.5
 1 7 13 -0.6 4.5
 1 -7 -13 3.5 7.4
 1 7 13 -4 6.6
 -2 7 13 1.1 3.8
 -2 7 13 4.6 8.7
 2 7 -13 9 6
 2 7 -13 5.4 8.1
 2 -7 13 -3.7 4.5
 -2 -7 -13 8.8 7.4
 2 -7 -13 -0.4 6.7
 2 7 13 5.7 4.4
 -2 -7 13 11.3 6.6
 2 7 13 8.6 8.7
 -2 7 -13 -0.2 10.4
 3 7 -13 14.5 9
 -3 -7 -13 -0.2 5.9
 -3 7 13 -0.2 5.1
 3 7 -13 9.4 7.3
 3 -7 13 7.6 5.9
 3 -7 -13 2.7 6.7
 -3 -7 13 -1.2 5
 3 7 13 2.6 8.1
 -3 7 -13 -7.1 10.8
 4 -7 13 -4.3 4.5
 -4 -7 -13 0.6 6.6
 -4 7 13 9 7.6
 4 7 -13 11.6 8.6
 4 7 13 15.8 12.8
 -4 7 -13 -12.7 9.9
 4 -7 -13 -4.5 6.5
 -4 -7 13 8.1 6.6
 -5 -7 -13 -0.5 10.1
 -5 7 13 -7.6 7.4
 5 7 -13 8 9.8
 5 -7 13 1.4 8.5
 -5 -7 13 2.5 6.9
 -5 7 -13 -27 12.7
 5 7 13 14.3 12.4
 5 -7 -13 -4.7 7.2
 0 8 13 9.1 9.2
 0 -8 13 4.5 6.5
 0 8 -13 0.2 9.3
 0 -8 -13 -0.2 6.2
 1 8 -13 25.6 12.3
 1 -8 13 19.3 9
 -1 8 13 24.9 8.7
 -1 -8 -13 16.2 9.3
 1 8 -13 23.3 8.4
 -1 8 13 15.9 17.2
 1 -8 -13 0.2 5.6
 1 8 13 15.3 11
 -1 8 -13 -1.7 11.8
 -1 -8 13 9.2 7.4
 -2 8 13 -1.8 4.8
 -2 -8 -13 8.4 6.9
 -2 8 13 6.7 9.9
 2 -8 13 8.3 6.2
 2 8 -13 13.5 9.3
 2 8 -13 20.6 11.2
 -2 -8 13 3.8 7
 2 -8 -13 2.5 8.3
 2 8 13 5.1 11.5
 -2 8 -13 -1.1 11.4
 3 8 -13 21.5 11
 -3 -8 -13 -5.6 6.6
 -3 8 13 21.2 8.9
 3 8 -13 18.3 8.6
 3 -8 13 -15.1 5.5
 3 -8 -13 5.7 7.7
 -3 8 -13 3.8 13.7
 3 8 13 18.8 12.9
 -3 -8 13 -2.5 6.3
 4 8 -13 15.4 9.4
 -4 -8 -13 0.2 9
 -4 8 13 8 7.7
 4 -8 13 -2 7.6
 4 8 13 11.5 13.2
 -4 8 -13 -15.5 11.7
 -4 -8 13 -0.9 7.4
 4 -8 -13 -0.4 7.2
 0 -9 13 2.1 8.6
 0 9 -13 -3.6 9.8
 0 -9 -13 -3.3 7
 0 9 13 14 10.4
 1 -9 13 1.8 6.3
 -1 9 13 16.7 11.9
 1 9 -13 35.7 13.1
 -1 -9 -13 11.7 8.2
 1 -9 -13 3.8 7.1
 1 9 13 6.9 10.4
 -1 9 -13 15.3 14.4
 -1 -9 13 6 7.6
 2 9 -13 26 7.9
 2 -9 13 -2.9 8.7
 2 9 -13 10.9 9.3
 -2 9 13 10 13.1
 -2 -9 -13 5.7 8.1
 -2 -9 13 -6.6 7.7
 2 9 13 21.6 13.7
 2 -9 -13 1.9 7.5
 -2 9 -13 5.7 13.5
 0 0 -14 62.09 8
 0 0 14 76.59 6.6
 0 0 -14 90.69 8.8
 0 0 14 78.19 7.9
 0 0 -14 76.09 9.1
 1 0 -14 91.39 9.6
 -1 0 14 87.79 7.3
 1 0 -14 79.89 9.4
 -1 0 14 82.59 7.9
 1 0 14 93.29 8.4
 1 0 14 80.39 7
 -1 0 -14 91.89 10.9
 -1 0 -14 84.99 8
 2 0 14 119.29 9.2
 -2 0 14 108.29 9.9
 -2 0 14 122.29 10.3
 2 0 -14 130.59 10.5
 2 0 -14 127.39 12.2
 -2 0 -14 106.59 11.9
 2 0 14 122.39 10.1
 -2 0 -14 117.09 9.8
 -3 0 -14 735.23 33
 3 0 14 707.83 28
 3 0 14 700.93 27.1
 -3 0 14 711.53 26.9
 3 0 -14 732.53 26.1
 3 0 -14 728.83 32.6
 -4 0 14 -3.9 3.6
 4 0 14 -1.7 3.5
 4 0 14 -0.8 4.4
 -4 0 14 -0.8 3.2
 -4 0 -14 0.2 4.3
 4 0 -14 5 6.1
 -5 0 14 -2.8 3.9
 5 0 14 -2.2 4.4
 5 0 -14 -5.2 4.4
 -5 0 -14 -3.7 4.3
 -5 0 14 4.7 4.7
 5 0 14 3.3 4.6
 -6 0 14 -3.8 4.3
 6 0 14 2.6 6
 6 0 -14 1.3 6.7
 -6 0 14 -3 4.6
 -6 0 -14 -2.7 5.7
 7 0 -14 -2.5 8.6
 -7 0 14 -9.2 7.1
 7 0 14 -0.5 6.7
 0 1 14 27 4.3
 0 -1 -14 28 7.8
 0 1 -14 26.8 6.2
 0 -1 -14 24.8 7.4
 0 1 14 21.8 5.7
 0 -1 14 27.4 6.8
 0 -1 14 25.6 5.4
 0 1 -14 22.9 7.3
 -1 -1 -14 320.87 17.3
 -1 1 14 323.77 17.1
 -1 1 14 310.97 12.9
 -1 -1 -14 311.67 19.2
 1 1 -14 339.07 18.1
 1 -1 14 321.37 16.2
 1 1 -14 347.27 18.4
 -1 1 -14 318.07 19.1
 -1 -1 14 333.27 16.2
 -1 1 -14 318.77 14.5
 1 -1 -14 325.67 18.6
 1 -1 -14 312.37 17.9
 -1 -1 14 310.17 17.8
 1 1 14 313.37 13.3
 1 1 14 314.17 16.3
 2 1 -14 46.3 10.1
 2 -1 14 47.2 7.9
 -2 1 14 50.59 7.2
 2 1 -14 52.79 10
 -2 1 14 46 8.6
 2 -1 14 40.3 7.3
 -2 -1 -14 42.9 7.6
 -2 -1 14 38.1 7.5
 2 1 14 48.6 6.7
 2 -1 -14 56.39 10.4
 2 -1 -14 51.59 9.8
 -2 -1 14 67.59 9.8
 3 1 -14 144.29 15
 -3 -1 -14 127.79 13.6
 -3 1 14 153.28 10.5
 3 1 -14 126.79 10
 3 -1 14 137.09 11.2
 -3 1 14 139.19 12.4
 3 -1 14 157.28 12.6
 3 -1 -14 141.29 10.9
 -3 1 -14 140.29 14.2
 3 -1 -14 122.89 13.6
 3 1 14 149.59 11.9
 -3 -1 14 149.39 11.7
 -3 -1 14 138.29 11.4
 4 1 -14 9.7 8.4
 4 -1 14 25.6 7
 -4 1 14 35.7 9.6
 4 -1 14 27 7.4
 -4 1 14 25.6 6.2
 -4 -1 -14 31.8 9.4
 -4 -1 14 22.2 6.5
 4 -1 -14 19.6 7.7
 4 1 14 23.3 6.4
 4 1 14 21.6 6.7
 -4 -1 14 29.8 8
 -4 1 -14 18.3 8.8
 -5 -1 -14 8.6 7.3
 5 1 -14 -0.7 7.8
 5 -1 14 16.8 6.6
 -5 1 14 16.1 6
 -5 1 14 8.6 6.4
 -5 1 -14 17 9
 -5 -1 14 10.3 5.4
 5 1 14 29.4 7.4
 5 1 14 9.7 6.1
 -5 -1 14 12.2 6.7
 5 -1 -14 11 8
 -6 1 14 -1.9 5.1
 6 -1 14 5.1 5.3
 -6 -1 -14 6.9 6.3
 -6 1 -14 0.1 6.1
 -6 -1 14 -2 6.1
 6 1 14 -1.3 4.8
 6 1 14 -5.5 5.3
 -6 -1 14 9.2 6.9
 6 -1 -14 5.6 8.2
 7 -1 14 -2.5 6.1
 7 1 -14 -4.4 9.8
 -7 1 14 3.5 7.9
 7 1 14 9.5 6.7
 7 -1 -14 4 7.7
 -7 -1 14 -4.3 4.4
 7 -1 -14 3.9 8.2
 -7 -1 14 3.5 8.1
 7 1 14 -2.1 7
 0 -2 -14 16.9 6.6
 0 2 -14 13.9 7.8
 0 2 14 18.5 6.3
 0 -2 -14 19.2 6.6
 0 -2 14 11.2 4.4
 0 -2 14 11.4 5.1
 0 2 -14 12.2 5.5
 1 -2 14 127.39 9.5
 -1 2 14 111.49 5.7
 1 2 -14 117.99 11.5
 1 -2 14 125.39 10.7
 -1 -2 -14 114.99 12.5
 -1 2 14 113.99 10.4
 -1 -2 -14 131.89 11.9
 1 2 -14 127.69 12.4
 -1 2 -14 121.99 8.4
 1 -2 -14 108.99 11.5
 -1 -2 14 119.39 10.5
 1 -2 -14 120.19 12
 1 2 14 128.29 10.7
 -1 2 -14 112.19 12.9
 -1 -2 14 122.49 9.3
 1 2 14 105.99 7.1
 -2 -2 -14 60.39 12.8
 -2 2 14 68.79 10.5
 2 2 -14 57.89 11.4
 2 -2 14 66.99 10.8
 -2 2 14 64.09 5.3
 2 2 -14 58.29 10.4
 2 -2 14 63.69 9.1
 -2 -2 14 51.79 9.2
 -2 -2 14 60.59 8.4
 2 -2 -14 52.89 11.9
 -2 2 -14 70.99 13.9
 2 2 14 53.69 9.3
 3 2 -14 226.88 19.8
 -3 -2 -14 231.58 15.1
 -3 2 14 229.78 12
 -3 2 14 245.38 16.4
 -3 -2 -14 217.48 18.6
 3 -2 14 269.07 17.3
 3 2 -14 224.08 14
 3 -2 14 255.87 15.2
 3 2 14 267.37 16.6
 -3 2 -14 238.18 19
 -3 -2 14 233.08 15.7
 3 2 14 236.08 12.4
 -3 -2 14 238.08 14.6
 3 -2 -14 244.08 18.9
 3 -2 -14 257.87 16.2
 4 -2 14 20.4 7.1
 4 2 -14 8.5 9.7
 4 -2 14 26.8 7.2
 -4 2 14 14.5 6.8
 -4 -2 -14 25.4 9.9
 -4 2 -14 26.3 10.1
 -4 -2 14 10.2 5.1
 -4 -2 14 24.2 7
 4 2 14 25.1 6.7
 4 2 14 14.4 5.8
 4 -2 -14 17.7 8
 -5 -2 -14 6.3 6.6
 5 2 -14 -2 8.4
 5 -2 14 -5.7 4.2
 -5 2 14 7.5 6.6
 -5 2 -14 5.6 8.2
 5 -2 -14 1.1 5.4
 -5 -2 14 14.2 7.4
 5 2 14 -1.7 4.6
 5 -2 -14 -1.7 5.3
 -5 -2 14 0.1 5.7
 5 2 14 3.2 4.9
 6 2 -14 -11.6 8.6
 6 -2 14 8.4 6.6
 -6 -2 -14 4 6.5
 6 -2 -14 1.5 7
 -6 -2 14 5.7 5.7
 -6 2 -14 -10 5.5
 6 -2 -14 -8.8 6
 7 -2 14 2.3 7.1
 -7 2 14 -3.7 6.5
 -7 -2 -14 7.6 10.7
 7 2 -14 -14.7 8.7
 7 -2 -14 1.7 6.9
 -7 -2 14 -0.2 6
 7 2 14 2.8 5.8
 0 -3 14 0.6 2.5
 0 3 -14 -0.3 5.2
 0 -3 -14 -0.7 2.8
 0 -3 -14 3.5 5.6
 0 -3 14 -3.2 3.9
 0 3 -14 0.5 7.1
 0 3 14 2.9 3.8
 -1 3 14 196.18 14.4
 1 -3 14 224.78 12.6
 -1 -3 -14 186.18 16.9
 1 -3 14 213.68 15.1
 -1 -3 -14 213.98 16.5
 1 3 -14 196.68 15.7
 1 3 -14 213.58 16.7
 -1 -3 14 195.28 14.3
 -1 3 -14 194.28 11.2
 1 3 14 198.58 13.8
 -1 3 -14 235.48 19.6
 1 -3 -14 208.58 16.7
 -1 -3 14 222.58 14
 2 -3 14 48.5 9.6
 2 3 -14 35.1 10.2
 -2 -3 -14 33.2 9.1
 -2 3 14 36.8 8.7
 2 -3 14 33.8 6.6
 -2 -3 -14 23.9 9.4
 2 3 -14 27.6 9.5
 2 -3 -14 29.9 7.9
 2 -3 -14 30.8 8.9
 -2 -3 14 29.1 7.5
 -2 3 -14 32 11.6
 2 3 14 33.4 7
 3 -3 14 69.59 9.9
 -3 3 14 61.99 11
 3 3 -14 54.19 13.1
 3 -3 14 63.89 11.4
 -3 -3 -14 62.49 14.2
 3 3 -14 52.49 10.8
 -3 -3 -14 57.99 10.4
 3 3 14 63.89 10.3
 -3 -3 14 63.29 10.8
 -3 3 -14 61.19 14.8
 -3 -3 14 63.29 9.1
 3 -3 -14 48.2 11.2
 -4 -3 -14 5.5 5.4
 -4 3 14 -0.1 5.3
 4 -3 14 22.9 7.7
 4 3 -14 7.4 9.9
 4 -3 -14 14.2 6.8
 4 3 14 15.3 7.1
 -4 3 -14 15.3 9.6
 -4 -3 14 12 5.9
 5 3 -14 -2.4 9
 -5 -3 -14 25 9.2
 -5 3 14 7.4 5.2
 5 -3 14 10.7 6
 5 -3 -14 7 6.5
 5 3 14 10.8 5.7
 -5 -3 14 21.7 7.8
 -5 3 -14 6.7 8.5
 -6 -3 -14 1 6.8
 -6 3 14 8.4 5.9
 6 -3 14 6.2 8.9
 6 3 -14 -16.7 7.9
 -6 3 -14 1.8 7.2
 6 3 14 2.5 4.8
 6 -3 -14 -1.3 6.7
 -6 3 -14 0.5 6
 -6 -3 14 -1.3 5.8
 7 -3 14 -3 7
 -7 3 14 -14.2 6.4
 -7 -3 14 -0.5 5.5
 7 3 14 4.2 7.6
 7 -3 -14 -0.8 7.3
 -7 3 -14 9.2 7.4
 0 4 -14 15.7 9.4
 0 -4 -14 19.6 7.8
 0 4 14 20.1 5.9
 0 -4 14 14.7 4.2
 0 -4 -14 10.8 7.3
 0 -4 14 11.9 5.6
 0 4 -14 16.6 7.1
 1 4 -14 42.1 11.6
 1 -4 14 47.1 7.5
 1 4 -14 31.3 9
 1 -4 14 43.9 9.9
 -1 -4 -14 26.3 8.3
 -1 -4 -14 28.5 10
 -1 4 14 40.6 8.4
 -1 -4 14 37.7 6.1
 1 -4 -14 37.6 10.5
 -1 4 -14 31.2 11.9
 1 4 14 35.8 8.2
 -1 -4 14 33.9 8.8
 -2 4 14 31.7 7.5
 -2 -4 -14 19 8.1
 2 -4 14 9.3 4.4
 2 4 -14 12.1 8
 2 4 -14 19.2 11.1
 2 -4 14 14.4 7.2
 -2 4 14 7.7 6.4
 -2 4 -14 19.1 10.6
 2 4 14 17.7 6.6
 2 -4 -14 7.9 6
 -2 -4 14 19.7 6.8
 -3 -4 -14 4.7 5.8
 3 -4 14 3.5 3.7
 3 4 -14 -11 6.3
 -3 4 14 2.6 5.2
 3 4 -14 1.1 7.2
 -3 -4 -14 5.8 5.8
 3 -4 14 4.3 5.6
 3 4 14 7.8 5
 3 -4 -14 7.4 5.7
 -3 -4 14 -0.5 4.2
 -3 4 -14 1.5 8.8
 -4 -4 -14 9.4 7.6
 -4 4 14 1.1 3.9
 4 -4 14 6.5 5.6
 4 4 -14 -1.2 7.8
 -4 -4 -14 17.8 6.8
 -4 4 -14 -5.2 7.6
 -4 -4 14 10.4 5.7
 4 -4 -14 1.7 5.6
 4 4 14 4.6 4.6
 -5 4 14 4.4 9.6
 -5 -4 -14 18.4 8.4
 5 -4 14 13 7.1
 5 4 -14 -5.4 9.2
 -5 4 -14 -6.5 6.7
 5 -4 -14 4.1 6
 -5 -4 14 2.1 4.9
 5 4 14 8.4 5.4
 -6 4 14 6.9 6.3
 6 -4 14 1.5 6.6
 -6 -4 -14 5.9 7.8
 6 4 14 -3.1 4.2
 -6 4 -14 -6.1 5.5
 -6 -4 14 -2.5 5.6
 -6 4 -14 -4.2 7.9
 6 -4 -14 0.5 7.3
 -7 4 14 -8.1 7.2
 -7 -4 14 -0.2 6.8
 7 4 14 -0.5 7
 7 -4 -14 -6 8.7
 -7 4 -14 -3.6 6.2
 0 5 -14 1.8 4.9
 0 -5 -14 4.2 4.9
 0 5 14 3.9 4.4
 0 5 -14 -2.3 7.6
 0 -5 14 6 5.1
 -1 5 14 12.5 5.8
 -1 -5 -14 21.2 6.9
 1 5 -14 18.3 11
 1 -5 14 4.4 6.5
 -1 5 14 16.2 7.1
 -1 5 -14 8.3 11.1
 -1 -5 14 9.6 6
 1 5 14 19.1 6.6
 1 -5 -14 14.4 8.5
 -2 5 14 2.1 4.1
 -2 -5 -14 14.1 7.5
 -2 -5 -14 7.6 6.1
 -2 5 14 14.6 7.3
 2 5 -14 -2.3 5.2
 2 -5 14 4 5.8
 2 -5 14 1.9 4.1
 2 5 -14 -3.9 8.1
 2 5 14 5.2 4.5
 -2 5 -14 1.6 8.8
 2 -5 -14 0 5.3
 -2 -5 14 -0.4 4.8
 3 -5 14 -0.1 6.2
 -3 5 14 4.2 6.1
 3 -5 14 8 5.6
 -3 -5 -14 7.3 6.5
 -3 -5 -14 5.9 6.9
 3 5 -14 -1.3 8
 3 5 -14 -2.7 7.8
 3 5 14 14.8 5.6
 -3 5 -14 1.8 8.5
 -3 -5 14 5.3 4.6
 3 -5 -14 6.5 6.9
 4 5 -14 -4.4 7.1
 -4 -5 -14 3.2 6.8
 -4 -5 -14 1.6 5.1
 4 -5 14 5.5 6
 -4 5 14 16 7.1
 -4 -5 14 -4.8 3.5
 4 -5 -14 0.4 7.2
 -4 5 -14 -5.6 9.6
 4 5 14 -2.9 3.1
 5 -5 14 8.6 7.3
 5 5 -14 -2.3 9
 -5 5 14 5.3 7.1
 -5 -5 14 3.4 6.2
 5 -5 -14 -3.4 6.5
 5 5 14 2.5 6.1
 6 -5 14 3.8 7.1
 6 5 -14 -10.6 10.9
 -6 5 14 -9.7 5.8
 -6 -5 14 4.8 6.8
 -6 5 -14 -2.1 11.8
 6 -5 -14 3.9 8.5
 6 5 14 4.6 7
 -6 5 -14 -1.8 5.4
 0 6 14 14.9 6.9
 0 -6 -14 8.8 6.4
 0 6 -14 0.4 9.3
 0 6 14 12.8 10.6
 0 -6 14 18.7 7.8
 -1 6 14 -1.4 4.1
 -1 -6 -14 6.1 6.7
 1 6 -14 -8 7.2
 1 -6 14 -2.1 5.4
 -1 6 14 9.6 8.6
 1 6 -14 -0.9 4.7
 1 6 14 4.2 8.5
 -1 -6 14 9.2 7
 -1 6 -14 7.9 10.1
 1 6 14 -1.3 3.8
 1 -6 -14 6.4 6.9
 -2 -6 -14 6.5 7
 2 -6 14 6.5 6.9
 -2 6 14 8.7 7.9
 -2 6 14 -1.3 4
 2 6 -14 0.1 7.9
 2 6 -14 3.1 6.5
 2 -6 -14 0.4 5.5
 -2 6 -14 4.8 10.9
 -2 -6 14 -2.3 4.4
 2 6 14 0.5 4.4
 2 6 14 -4.7 7
 3 6 -14 -3.3 8.1
 -3 6 14 6.1 6
 3 -6 14 -3.5 5.3
 -3 -6 -14 1.9 7.4
 3 6 -14 3.8 7.4
 3 6 14 0.2 4.3
 -3 -6 14 3.6 5
 3 6 14 2.8 8
 -3 6 -14 -8.9 10.3
 3 -6 -14 1.8 4.4
 4 -6 14 -1.7 6.1
 -4 6 14 1.9 5.5
 4 6 -14 -0.8 8.1
 -4 -6 -14 -0.9 6.1
 4 6 14 4.1 5.2
 4 6 14 4.8 9.4
 -4 -6 14 3 4.9
 -4 6 -14 -5.4 10.1
 4 -6 -14 -1.1 6
 5 6 -14 0.8 10
 -5 6 14 5.8 7.3
 5 -6 14 8.1 8.6
 5 6 14 4.8 12
 -5 -6 14 -2.2 4.8
 5 -6 -14 5.6 8
 -5 6 -14 -13 10.7
 0 7 14 21.2 7
 0 -7 -14 13.3 8.3
 0 7 14 13.4 10.6
 0 7 -14 9.7 12.5
 0 -7 14 13.3 7
 -1 7 14 4.5 8.6
 1 -7 14 5.8 6.7
 -1 7 14 3.8 5.9
 1 7 -14 8.1 5.5
 -1 -7 -14 -3.9 5.6
 1 7 -14 17 11.3
 1 7 14 -1.1 8.3
 1 7 14 0.3 4.5
 -1 7 -14 -8 9.7
 1 -7 -14 5.3 6.2
 -1 -7 14 -1.6 4.5
 -2 7 14 -2.2 4.2
 -2 7 14 -4.9 8
 2 7 -14 6.8 5.1
 -2 -7 -14 10.6 7.2
 2 7 -14 -3.7 7
 2 -7 14 -3.9 6.5
 -2 -7 14 7.5 6.6
 2 -7 -14 4.5 8
 2 7 14 -6.7 3.9
 -2 7 -14 -5.1 9.4
 2 7 14 -0.2 8.4
 3 7 -14 -0.1 8.8
 3 -7 14 -2.1 6.8
 3 -7 -14 -2.5 6.5
 -3 -7 14 3.1 5.6
 3 7 14 7 9.8
 -3 7 -14 -15.5 10.4
 4 -7 14 13.4 9.2
 4 7 -14 0.1 7
 -4 -7 -14 -1.1 7
 -4 7 14 4.4 6.8
 -4 -7 14 1.4 6.5
 4 7 14 -3.6 10.7
 4 -7 -14 1.9 9.7
 -4 7 -14 -9.1 11.8
 -5 7 14 -3.3 8.2
 5 -7 14 -12.7 6.6
 5 7 -14 -1.6 9.7
 5 7 14 18.5 14.4
 -5 7 -14 -20.2 13
 5 -7 -14 -6.6 7.1
 -5 -7 14 7.6 7.9
 0 8 -14 2.8 11.5
 0 -8 14 0.4 7.3
 0 8 14 1.4 10.4
 0 -8 -14 2 7.2
 0 8 14 -3.3 8.7
 -1 8 14 9.2 10.5
 -1 8 14 0.9 6.1
 1 8 -14 12.9 12.2
 1 -8 14 5.5 7.1
 -1 -8 -14 6.7 8.7
 -1 8 -14 -6 11.6
 -1 -8 14 -3.7 5.1
 1 8 14 14.7 11.4
 1 -8 -14 -3.4 6.9
 -2 -8 -14 -4.3 7.4
 2 -8 14 -0.7 7.2
 2 8 -14 5.3 9.8
 -2 8 14 -10 5.9
 -2 -8 14 3 7.9
 2 -8 -14 4.6 7.6
 2 8 14 16.6 11.9
 -2 8 -14 -4.9 11.4
 3 8 -14 24.9 9.3
 3 -8 14 2.6 6.7
 3 8 -14 -5.2 9.8
 -3 8 14 -0.4 5.9
 -3 -8 -14 -4.5 8.2
 3 8 14 8.9 12.7
 3 -8 -14 -3.1 7.8
 -3 -8 14 3.7 6.2
 -3 8 -14 -4.4 12.5
 -4 8 -14 -15.1 11.4
 0 -9 -14 2.5 8.4
 0 9 -14 6.2 11.7
 0 -9 14 5.7 8.1
 0 9 14 -1.5 10.9
 1 9 -14 18 14.3
 -1 -9 -14 4.6 12.1
 1 -9 14 -1.1 6.7
 -1 9 14 21.6 14.9
 -1 -9 14 0.6 7.8
 -1 9 -14 5.8 14.9
 1 9 14 16.4 11.9
 1 -9 -14 5.4 9.1
 2 -9 14 -5.3 6.3
 2 9 -14 -2.3 9.6
 -2 -9 -14 1.6 10
 -2 9 14 28.9 12.7
 2 9 14 -6.4 10.8
 -2 -9 14 -5.7 6
 -2 9 -14 -6.6 13.4
 2 -9 -14 1.1 9.3
 0 0 15 7.1 3.2
 0 0 15 15.1 4.5
 0 0 -15 9.4 5
 1 0 15 0.3 2.6
 -1 0 -15 -0.1 4.6
 1 0 15 0.9 3
 1 0 -15 1.9 3.9
 -1 0 15 3.2 3.1
 -1 0 15 0.3 3.4
 1 0 -15 -1.9 3
 -1 0 -15 0.4 2.9
 -2 0 15 -6.4 3.7
 -2 0 15 3.8 3
 2 0 15 7.2 3.7
 -2 0 -15 1.8 4.4
 2 0 -15 3.4 4.7
 -2 0 -15 2.3 3.5
 2 0 -15 0.8 4.7
 3 0 15 3.4 4.2
 -3 0 -15 3.4 6
 3 0 -15 4.2 5.6
 -3 0 15 5.5 4.9
 -3 0 15 4.7 3.9
 3 0 15 0.1 2.9
 3 0 -15 3 4.1
 -4 0 15 0.1 3.3
 4 0 -15 4.7 5
 4 0 15 3.6 3.6
 -4 0 -15 -0.5 5.7
 4 0 15 -0.5 3.5
 -4 0 15 1.2 5.9
 -5 0 -15 1.1 4.9
 5 0 -15 -4.5 5.7
 5 0 15 0 3.9
 -5 0 15 0.2 5.6
 -5 0 15 5.5 5.3
 5 0 15 -1.4 4.8
 6 0 -15 -8.8 6.5
 6 0 15 1.3 5.7
 -6 0 15 1.9 6.8
 -6 0 -15 5 6.3
 -6 0 15 -0.9 4.6
 6 0 15 -1.5 5.5
 -7 0 -15 -2.6 10.3
 7 0 15 -4.8 6.8
 7 0 15 2.3 6.5
 7 0 -15 -4.1 7.3
 -7 0 15 -4 7.9
 0 1 15 -2.9 2.3
 0 1 -15 2.3 3.5
 0 1 15 4 2.3
 0 1 -15 3.4 5.3
 0 -1 15 3.7 3.4
 0 -1 15 -1.9 3
 0 -1 -15 0.7 3.2
 0 -1 -15 4.8 4.7
 1 1 -15 12.4 6.6
 -1 -1 -15 10.5 4.1
 -1 1 15 -1.5 3.6
 1 1 -15 8.4 5
 1 -1 15 10.9 4.2
 -1 -1 -15 10.9 6.1
 -1 1 15 7.5 3
 1 -1 15 10.6 4.4
 1 -1 -15 10.5 6
 -1 1 -15 4.4 5.8
 1 1 15 12.6 3.6
 -1 -1 15 9.3 4
 -1 -1 15 4 3.8
 1 -1 -15 11.7 5.4
 -1 1 -15 9 3.9
 2 -1 15 3.6 2.8
 2 -1 15 1.7 4.1
 -2 1 15 2.3 2.8
 -2 -1 -15 -0.8 3.6
 2 1 -15 0.7 4.7
 2 1 -15 2.3 4.6
 -2 -1 -15 -0.6 4.5
 -2 1 15 -3.7 3.2
 2 1 15 6.9 3.3
 2 -1 -15 2.5 4
 -2 -1 15 -0.3 3.4
 -2 -1 15 0.2 3.8
 2 1 15 10 4.5
 -2 1 -15 -3 4.7
 3 -1 15 5.8 4.6
 3 1 -15 4.9 6.8
 -3 -1 -15 8.8 6.5
 -3 1 15 2.9 3.3
 3 -1 15 9.6 4.6
 3 1 -15 3.1 3.5
 -3 1 15 6.8 4.4
 3 1 15 -1.5 4.2
 3 -1 -15 3.4 4.3
 -3 -1 15 1.3 3.5
 3 1 15 11.8 4.4
 -3 1 -15 6.2 6.1
 -3 -1 15 9.4 4.7
 3 -1 -15 6 5.7
 4 -1 15 8.3 4.5
 -4 -1 -15 3.8 6.2
 -4 1 15 3.8 3.6
 4 1 -15 1.5 6.7
 4 -1 15 -1.8 3.8
 -4 1 15 1 5.5
 -4 1 -15 8.7 8
 -4 -1 15 -0.1 4.1
 4 1 15 -5.8 3.7
 4 1 15 1.7 3.6
 4 -1 -15 0.7 5.3
 -4 -1 15 1.2 4.5
 5 -1 15 4.9 4.6
 -5 1 15 -0.6 4.3
 -5 -1 -15 6.7 7
 5 1 -15 -5.5 6.8
 5 -1 15 1.7 5.4
 -5 1 15 3.2 4
 5 -1 -15 -0.6 5.8
 -5 1 -15 -0.9 6
 -5 -1 15 2.7 4.6
 -5 -1 15 1 6
 5 1 15 8.3 5.9
 5 1 15 -3.6 4.2
 6 1 -15 -10 7
 -6 -1 -15 -1.5 5.4
 6 -1 15 1.7 6.4
 -6 1 15 -0.6 5.6
 -6 1 -15 0.9 6.5
 6 -1 -15 2.4 7.3
 6 1 15 -1.9 4.7
 -6 -1 15 1.5 4.9
 6 1 15 -4.4 5.1
 -6 -1 15 -1.7 6.3
 7 1 -15 -10 7.6
 7 -1 15 9.5 8.3
 -7 1 15 -1.4 7.8
 -7 -1 -15 11.8 9.2
 -7 1 -15 -5.8 14.3
 7 -1 -15 -11.5 6.6
 7 -1 -15 21.5 9.4
 -7 -1 15 -6.1 4.6
 -7 -1 15 5.8 8.6
 7 1 15 -10 5.3
 0 2 -15 81.39 13.7
 0 2 -15 68.89 8.3
 0 -2 15 58.79 8.3
 0 -2 15 71.49 10.5
 0 -2 -15 84.19 10.3
 0 2 15 67.09 10
 0 -2 -15 60.29 11.6
 -1 -2 -15 4.3 4.6
 -1 -2 -15 13.4 7.4
 1 2 -15 14.2 7.8
 1 2 -15 10.2 5.6
 -1 2 15 10.3 5
 1 -2 15 11.4 4.8
 1 -2 15 8 4.3
 -1 -2 15 18.9 5.4
 -1 -2 15 7.2 4.6
 1 -2 -15 9.7 6.1
 -1 2 -15 6.4 3.4
 -1 2 -15 17.3 8.4
 1 -2 -15 5 4.3
 1 2 15 8 3.9
 2 2 -15 20.9 8.2
 -2 -2 -15 41.9 11.2
 -2 -2 -15 38.8 8.3
 2 -2 15 40.9 8.6
 -2 2 15 42.8 8.8
 2 2 -15 36.2 9
 -2 -2 15 21.4 6.4
 2 -2 -15 22.5 7.1
 -2 2 -15 50.89 12.9
 2 2 15 34.5 7.8
 2 -2 -15 44.8 10.2
 -2 -2 15 35 8.7
 -3 2 15 19.7 6.9
 3 2 -15 19.5 8.8
 3 -2 15 17.5 5.1
 -3 -2 -15 30.5 9.9
 3 2 -15 27.8 7.4
 3 -2 15 16.1 6
 3 -2 -15 17.5 8.4
 -3 -2 15 30.9 7.4
 3 2 15 20.1 6.4
 3 -2 -15 22.6 9.3
 -3 -2 15 23.8 6.6
 -3 2 -15 11.9 8.1
 -4 -2 -15 12.1 6.8
 -4 2 15 1.6 5.2
 4 2 -15 11 9.2
 4 -2 15 10.4 6
 4 -2 15 3.5 4.3
 -4 2 -15 15.3 8.7
 -4 -2 15 14.1 6.1
 -4 -2 15 8.5 5
 4 -2 -15 3.9 6.2
 4 2 15 6.9 4.5
 -5 -2 -15 -0.7 5.5
 5 2 -15 -13 8.1
 -5 2 15 7.9 5.9
 5 -2 15 3.7 5
 5 -2 15 13.3 6.8
 -5 -2 15 -4.7 5.3
 5 -2 -15 3.7 6.6
 5 2 15 7.1 6.2
 -5 -2 15 -5.8 4.1
 -5 2 -15 3.8 6.4
 -6 2 15 9 8.2
 -6 -2 -15 3.7 7.2
 6 2 -15 -18.8 8.1
 6 2 15 -6.1 4.5
 -6 -2 15 0.9 7.8
 -6 2 -15 -1.7 8.3
 6 -2 -15 2.3 5.6
 7 2 -15 -13.5 10.3
 -7 -2 -15 11.9 10.5
 7 -2 15 -1.4 6.7
 -7 2 15 6.2 7.7
 -7 -2 15 3 7.2
 7 -2 -15 3.6 8.3
 7 2 15 3.7 6.3
 0 -3 -15 4.5 6.1
 0 3 15 3.8 3.8
 0 -3 -15 1.2 3.8
 0 3 -15 1.1 6.9
 0 -3 15 -2.5 3.2
 -1 -3 -15 18.9 9
 1 -3 15 30.2 8.1
 -1 -3 -15 25.5 7.7
 1 -3 15 24.6 5.4
 1 3 -15 15 7.7
 1 3 -15 23.9 10.2
 -1 3 15 32.3 8.2
 -1 -3 15 35.2 6.6
 1 -3 -15 27.5 8.7
 -1 -3 15 34.1 8.1
 1 -3 -15 35.8 9.2
 1 3 15 43.2 8.5
 -1 3 -15 24.5 10.4
 2 3 -15 0.5 6.4
 -2 -3 -15 10.4 5.3
 -2 -3 -15 5.9 7
 2 3 -15 -0.3 5.7
 -2 3 15 0.3 4.1
 2 -3 15 2.5 4
 2 -3 15 15.4 6.7
 2 3 15 4.4 4.7
 2 -3 -15 13.9 6.6
 2 -3 -15 1.3 4.2
 -2 -3 15 -3.9 3.8
 -2 3 -15 4.9 8.4
 -2 -3 15 8.4 5.1
 -3 -3 -15 14.7 8.6
 3 3 -15 1.9 6
 -3 3 15 8.4 4.9
 -3 -3 -15 9.3 5.9
 3 -3 15 11.6 6
 3 3 -15 9.7 8.7
 3 -3 15 8.2 4
 -3 3 -15 7.3 8.3
 -3 -3 15 8.2 5.2
 3 3 15 9.2 5.2
 3 -3 -15 7.5 6.9
 -3 -3 15 -2 3.9
 -4 3 15 9.1 5.3
 -4 -3 -15 -3.1 4.6
 4 -3 15 2.1 4
 4 3 -15 3 8.2
 4 -3 15 -2 4.9
 -4 3 -15 6.7 8.1
 4 -3 -15 -0.1 4.4
 -4 -3 15 7 5.6
 4 3 15 0.2 4.5
 5 3 -15 -10 7.4
 5 -3 15 2.2 5.8
 -5 -3 -15 11 8.4
 -5 3 15 6.2 5.7
 -5 -3 15 5.1 5.2
 5 3 15 2.6 5.3
 -5 3 -15 -1.7 6.8
 5 -3 -15 -1 6
 6 3 -15 -9.1 11
 -6 -3 -15 5.3 8.5
 -6 3 15 3 5.8
 6 -3 15 2.3 6.9
 6 -3 -15 -5.4 5.1
 6 3 15 2.6 5.8
 -6 -3 15 0.7 5.8
 7 3 -15 -18.4 12.3
 -7 3 15 4.1 8.9
 -7 -3 -15 22.8 10.2
 7 -3 15 2.1 9.2
 -7 -3 15 -3.6 6.3
 7 3 15 9.4 8.5
 7 -3 -15 3.9 7.8
 0 4 -15 83.09 16
 0 -4 -15 81.59 15.6
 0 4 15 78.39 12
 0 4 -15 71.59 11.7
 0 -4 15 61.29 11
 0 -4 15 73.39 7.5
 0 -4 -15 66.79 12.9
 1 4 -15 49.8 11.2
 1 -4 15 47.2 10.3
 -1 4 15 38.3 9.1
 1 4 -15 61.89 14.3
 -1 -4 -15 40.6 11.7
 -1 -4 -15 58.39 12.2
 1 -4 15 41.6 7.1
 1 -4 -15 45.6 11.8
 -1 4 -15 60.19 15.5
 -1 -4 15 42.7 9
 1 4 15 46.3 8.9
 1 -4 -15 47 11.7
 -2 4 15 24.8 10.3
 2 4 -15 9.5 8.1
 2 -4 15 6.5 5.1
 -2 -4 -15 21.9 8.5
 -2 -4 -15 21.4 9.5
 -2 4 15 23.3 7.4
 2 -4 15 23.8 6.4
 2 4 -15 12.8 7.8
 -2 -4 15 24.2 7.6
 -2 4 -15 23.2 12.2
 2 4 15 32.9 8.5
 2 -4 -15 20.5 9
 -3 -4 -15 22.1 9.4
 3 4 -15 -2.6 7
 3 -4 15 14.4 5.3
 3 4 -15 -5.8 6.9
 -3 4 15 3.5 5
 -3 -4 -15 17.6 8
 3 -4 15 9.2 5.9
 3 -4 -15 11 5.1
 3 4 15 5.6 4.5
 -3 4 -15 3.1 8.9
 -3 -4 15 9.9 6
 4 4 -15 6.2 9.4
 -4 -4 -15 14.1 7.9
 4 -4 15 13.8 6.3
 4 -4 15 13.4 6.9
 -4 4 15 11.3 6.7
 -4 4 -15 5.8 9.6
 4 4 15 9.1 5.5
 4 -4 -15 11.7 7.2
 -4 -4 15 17.5 6.9
 -5 -4 -15 21.7 10.6
 5 4 -15 -17 9.8
 -5 4 15 -1.3 6.2
 -5 -4 15 7.1 9.8
 5 4 15 9.8 5.2
 5 -4 -15 7.4 7
 -5 4 -15 -4.5 7.7
 6 -4 15 -7 7.5
 -6 -4 -15 8.7 9
 -6 4 15 0.6 6.3
 6 4 -15 -18.8 10
 -6 -4 15 3 5.5
 -6 4 -15 -6 9
 6 -4 -15 0.7 7
 6 4 15 3 5.1
 0 -5 15 9.5 5.3
 0 -5 -15 8.5 5.6
 0 5 -15 4 9.6
 0 5 15 5.6 4.4
 1 -5 15 40.8 9.7
 -1 5 15 36 12.7
 -1 5 15 31.2 8.2
 -1 -5 -15 26.1 9.2
 1 5 -15 35.9 12.3
 -1 -5 -15 20.6 8.9
 1 5 -15 26.4 8.8
 -1 -5 15 23.2 8.2
 -1 5 -15 32.1 13.4
 1 5 15 43 9.2
 1 -5 -15 27.3 9.9
 2 5 -15 -1.2 7.5
 -2 5 15 -0.2 6.2
 -2 5 15 4.4 6.5
 2 5 -15 1.4 7.4
 2 -5 15 2.5 5.1
 -2 -5 -15 8.5 5.1
 -2 -5 -15 4.1 6
 -2 5 -15 -5.9 8.1
 2 5 15 0.5 3.4
 -2 -5 15 -0.8 4
 2 -5 -15 2.6 5.9
 -3 -5 -15 0.5 5.5
 3 -5 15 8.2 7.2
 3 5 -15 9.2 7.9
 3 -5 15 -4.2 4.1
 3 5 -15 -0.8 7.3
 -3 5 15 -3.5 4.1
 -3 -5 -15 2.2 6
 -3 -5 15 -2 4
 -3 5 -15 16.8 12.6
 3 -5 -15 2.7 6.2
 3 5 15 5.1 5.1
 -4 -5 -15 9.6 5.5
 4 -5 15 2.8 6.4
 4 -5 15 -5.1 4.3
 -4 -5 -15 2.5 7.4
 4 5 -15 -9.8 7.8
 -4 5 15 1.3 6.6
 -4 -5 15 1.7 5.1
 4 -5 -15 -5.5 9.1
 4 5 15 -0.6 2.9
 -4 5 -15 -0.6 10.2
 5 -5 15 -4.4 6.2
 -5 5 15 12 7.7
 5 5 -15 -8.3 9.5
 -5 -5 -15 7.9 7.8
 -5 -5 15 1.7 5.4
 -5 5 -15 0.4 10.6
 5 -5 -15 -4.4 6.5
 6 -5 15 11.1 8.4
 -6 5 15 -1.2 8.7
 -6 5 -15 -11.7 10.2
 6 -5 -15 -9.5 6.1
 -6 -5 15 -6.5 5.3
 6 5 15 -0.5 7.2
 0 6 -15 9.6 12.4
 0 6 15 40.8 9.1
 0 6 15 48.4 14.9
 0 -6 15 21.9 7.9
 0 -6 -15 40.4 11.4
 -1 6 15 7.6 6.3
 1 6 -15 -4.2 8.5
 -1 -6 -15 6.4 5
 -1 6 15 14.3 10.5
 1 -6 15 -1.2 4.3
 1 6 -15 10.4 7.8
 1 -6 -15 -1.3 5
 1 6 15 11.2 5.6
 -1 -6 15 2.5 5.7
 1 6 15 16.9 11.1
 -1 6 -15 -6.5 8.6
 2 6 -15 -4.9 7.9
 -2 6 15 1.7 7.3
 2 6 -15 -1.1 7
 -2 -6 -15 9.6 7.3
 -2 6 15 5.4 5.5
 2 -6 15 2.1 5.4
 -2 -6 15 4.8 6.4
 2 6 15 -0.3 4.6
 -2 6 -15 -3.3 9.9
 2 6 15 4.2 6.7
 2 -6 -15 4 6.1
 3 6 -15 -4.3 9.1
 -3 -6 -15 2.5 5.2
 3 6 -15 -5.1 6.5
 -3 6 15 8.3 5.6
 3 6 15 8.4 5.8
 4 6 -15 0.4 9.6
 -4 -6 -15 -1.8 7.8
 -4 6 15 2.8 5.9
 4 -6 15 7.1 6.3
 -4 6 -15 -1.9 10.8
 -4 -6 15 1.9 6.1
 4 -6 -15 1.5 7.2
 4 6 15 18.6 6.4
 -5 6 15 9 7.8
 5 6 -15 -14.4 7.6
 5 -6 15 -6.6 7.3
 5 -6 -15 14.7 8.4
 -5 6 -15 -19.5 10.1
 5 6 15 10.4 12.3
 -5 -6 15 -6.4 5.3
 5 6 15 -1.4 5.5
 0 7 -15 -2.9 8.5
 0 7 15 13.6 9.7
 0 7 15 8.5 6.8
 0 -7 -15 14 11.1
 1 7 -15 8.8 11.6
 -1 7 15 -2.9 7.2
 1 -7 15 -2.4 7
 -1 7 15 3.9 5.3
 -1 -7 -15 -0.9 6.2
 -1 -7 15 -1 6.7
 1 7 15 17.4 7.2
 1 -7 -15 1.1 6.1
 -1 7 -15 10.1 13.6
 2 -7 15 4 6.8
 2 7 -15 -6.2 9.3
 -2 7 15 8.9 9.6
 -2 7 15 -8 4.8
 2 7 -15 2.5 6.5
 -2 -7 -15 2.4 10.3
 2 -7 -15 8.4 7.8
 -2 7 -15 -6.3 8.2
 2 7 15 -5.2 4.6
 2 7 15 11.1 10.7
 -2 -7 15 -6.1 5.3
 -3 7 15 -0.7 5.6
 3 -7 15 -6.2 7
 3 7 -15 -6 8.4
 -3 -7 -15 -8.7 7.3
 3 7 -15 -3.3 7.5
 -3 -7 15 14.1 7.1
 3 -7 -15 1.8 6.6
 -3 7 -15 -8.3 12.7
 3 7 15 10.6 11.6
 3 7 15 5.7 9.2
 4 -7 15 -8.5 6.7
 4 7 -15 -14.1 8.1
 -4 -7 -15 0.9 8.3
 -4 7 15 4.1 6.5
 -4 7 -15 -16.6 11
 4 7 15 7.7 12.5
 4 -7 -15 -0.5 7.3
 -4 -7 15 -0.8 6.4
 0 8 -15 11.2 12.7
 0 8 15 7.5 7
 0 -8 15 12.1 7.8
 0 -8 -15 9.5 8.6
 0 8 15 9.1 11.1
 -1 -8 -15 -0.4 7.6
 1 -8 15 4.7 7.9
 -1 8 15 -2.6 7.5
 1 8 -15 -0.2 13.2
 1 -8 -15 -3.8 7.3
 -1 8 -15 -4.3 11.6
 1 8 15 -1.2 8.7
 -1 -8 15 11.2 7.4
 2 -8 15 0.4 7
 2 8 -15 9.4 8
 -2 -8 -15 4.1 8.4
 -2 8 15 0 7.5
 2 8 -15 -2.8 11.1
 -2 8 15 15.4 12.6
 -2 -8 15 1.4 6.7
 2 -8 -15 1.1 8
 -2 8 -15 -2.3 12.4
 2 8 15 17.2 11.2
 3 -8 15 -8.9 6.3
 3 8 -15 10.7 9.4
 -3 -8 -15 -6.8 7.9
 -3 8 15 -5.6 5.8
 3 -8 -15 -0.8 8.3
 -3 -8 15 -5.1 6.8
 -3 8 -15 -12.4 12.3
 3 8 15 7.8 13
 0 -9 -15 -1.4 9.3
 0 9 -15 -6.7 13.5
 0 9 15 5.6 10.9
 0 -9 15 -8.2 6.5
 1 9 -15 -4.9 12
 -1 9 -15 -9.4 10.4
 0 0 16 10.2 4.7
 0 0 16 7.4 3.9
 0 0 -16 10.5 4.8
 0 0 -16 7.5 5.6
 1 0 16 147.39 10.2
 -1 0 16 113.39 8.9
 -1 0 -16 146.59 11.6
 1 0 16 154.08 11.5
 1 0 -16 118.89 12
 1 0 -16 122.19 11.8
 -1 0 -16 138.59 13.6
 2 0 -16 80.69 9.5
 2 0 16 93.99 9.6
 2 0 16 89.49 8.7
 2 0 -16 82.29 10.5
 -2 0 16 86.49 8.4
 -2 0 -16 88.79 15.4
 -2 0 16 86.89 12.3
 3 0 16 12.3 5.7
 -3 0 16 4.7 4.4
 -3 0 16 6.6 5.4
 -3 0 -16 11.5 7.4
 3 0 -16 6.4 5.6
 3 0 16 8.2 3.5
 4 0 -16 14.2 7.4
 4 0 16 12.9 5.8
 -4 0 16 13 6.5
 -4 0 16 17.6 6
 -4 0 -16 13.1 7.5
 4 0 16 17 6.2
 -5 0 16 10.4 6.4
 5 0 16 3.7 4.8
 5 0 -16 -0.1 5.9
 -5 0 16 9.8 5.9
 -5 0 -16 1.3 5.4
 5 0 16 10.1 5.7
 6 0 16 1.3 5.8
 -6 0 16 13.4 8.1
 6 0 -16 -5.7 5.2
 -6 0 -16 -1.1 7.3
 6 0 16 1.4 5.5
 -6 0 16 -3.3 4.1
 -7 0 16 8.6 8
 -7 0 -16 12.8 10.1
 7 0 -16 -1.3 8
 7 0 16 13.1 8.9
 7 0 16 8.2 6.8
 0 -1 -16 27.1 7.4
 0 -1 -16 31.7 8.6
 0 1 16 23.6 4.3
 0 -1 16 23.9 6.2
 0 1 -16 36.6 8.4
 0 -1 16 31.6 6.7
 0 1 16 13.2 5.1
 0 1 -16 32.8 9.5
 1 1 -16 68.39 12
 -1 -1 -16 73.09 13.6
 1 1 -16 65.39 11
 -1 1 16 61.09 5.9
 -1 -1 -16 50.79 10
 1 -1 16 70.09 10.1
 -1 1 16 42.6 8.3
 -1 1 -16 66.49 12.7
 1 -1 -16 60.29 11.4
 1 1 16 55.49 5.4
 -1 1 -16 55.19 6.7
 -1 -1 16 70.69 10
 1 1 16 55.39 9.9
 1 -1 -16 54.19 10.5
 -1 -1 16 61.99 9.4
 -2 -1 -16 75.89 9.3
 2 1 -16 103.49 12.9
 -2 1 16 102.59 13.1
 2 -1 16 92.69 9.5
 2 -1 16 76.39 11
 -2 1 16 79.09 7.2
 -2 -1 -16 85.79 11.7
 2 1 -16 80.19 9.6
 2 -1 -16 98.69 10.6
 2 1 16 75.99 7.3
 -2 -1 16 91.89 11.6
 2 1 16 86.09 12.1
 -2 -1 16 77.49 8.5
 -2 1 -16 83.09 11.6
 2 -1 -16 79.09 13.1
 3 -1 16 -0.1 4
 3 1 -16 -3 4.9
 -3 1 16 5.1 4.1
 -3 1 16 0.8 3.4
 -3 -1 -16 3 5.8
 -3 1 -16 6.1 6.7
 -3 -1 16 -2.6 3.6
 3 1 16 -1.5 3
 -3 -1 16 4.3 4.2
 3 -1 -16 -2.3 4.9
 3 1 16 2.9 3
 4 1 -16 -3.8 6.3
 -4 -1 -16 1.8 4.2
 4 -1 16 5.4 4.2
 -4 1 16 2.2 4.6
 4 -1 16 2.2 4.5
 4 1 16 4.3 4.1
 4 1 16 9.6 5.4
 -4 -1 16 3.3 3.7
 -4 1 -16 1.3 6.8
 4 -1 -16 4.9 5.1
 -4 -1 16 6.6 6.3
 -5 -1 -16 2.7 5.3
 5 1 -16 -6.7 6
 -5 1 16 11.7 6.2
 5 -1 16 8.2 5.4
 -5 1 16 5.9 5.1
 5 -1 16 18.3 7.9
 -5 -1 16 9.6 6.9
 5 -1 -16 8 5.5
 -5 1 -16 2.5 6.7
 -5 -1 16 13.8 5.9
 5 1 16 5.3 5.7
 6 -1 16 -2 5.1
 6 -1 16 -1.6 5.8
 6 1 -16 -4.2 8.2
 -6 1 16 -7 5.8
 -6 1 -16 7 12.8
 -6 -1 16 0.6 6.6
 6 -1 -16 -7.5 7
 -6 -1 16 -0.9 6
 6 1 16 7.8 6.5
 -7 -1 -16 -2.8 8.9
 7 1 -16 -7.9 9.8
 7 -1 16 -10.9 6.2
 7 -1 16 7.6 7.4
 -7 1 16 20.1 8.2
 -7 -1 16 -0.6 6.2
 7 1 16 1.8 6.7
 -7 1 -16 -5.2 8.6
 7 -1 -16 -5.9 7.6
 0 -2 16 16 4.9
 0 2 -16 18.8 8.6
 0 2 16 21 6.2
 0 -2 16 8.6 4.9
 0 -2 -16 22.5 7.6
 1 -2 16 71.49 10.3
 1 2 -16 48.1 9.4
 1 -2 16 66.89 9.5
 -1 -2 -16 66.09 11.7
 -1 2 16 72.59 11.2
 1 2 -16 80.69 13.7
 -1 -2 -16 62.59 13.1
 -1 -2 16 61.79 9.4
 -1 -2 16 69.89 10.5
 1 -2 -16 53.19 11.9
 -1 2 -16 77.69 14.2
 1 2 16 64.49 10.4
 1 -2 -16 68.69 13
 2 2 -16 41.8 10.6
 -2 -2 -16 42.2 12.2
 -2 2 16 48.9 9.8
 -2 -2 -16 29.1 8.3
 2 2 -16 47.8 10
 2 -2 16 51.59 8.6
 2 -2 -16 49.1 11
 -2 -2 16 34.6 8.8
 -2 2 -16 67.19 14.2
 -2 -2 16 35.3 7.6
 2 2 16 43.3 8.8
 2 -2 -16 44.5 9.9
 -3 -2 -16 4.6 5.5
 3 2 -16 -3.1 4
 3 2 -16 -5.6 6.9
 -3 2 16 3.1 5
 3 -2 16 5.8 5.2
 3 -2 16 5.2 4.7
 -3 2 -16 3.7 7.1
 3 2 16 -0.2 4.2
 -3 -2 16 -1.5 3.8
 3 -2 -16 1.2 5.8
 -3 -2 16 6.9 5.6
 4 -2 16 13.3 5.5
 -4 2 16 -2.9 4.7
 4 -2 16 12 6.1
 -4 -2 -16 20.8 9.8
 4 2 -16 0 9
 4 -2 -16 7.8 7.2
 -4 2 -16 6 7.2
 -4 -2 16 14.1 5.7
 4 2 16 12.4 6.1
 -4 -2 16 14.2 5.5
 5 -2 16 6.1 6.7
 5 2 -16 0.5 10.1
 -5 -2 -16 8 7.3
 -5 2 16 8.6 6.3
 5 -2 16 10.4 7.4
 5 2 16 0.5 4.7
 -5 -2 16 1.4 6.2
 5 -2 -16 0.9 6
 -5 -2 16 3 5
 -5 2 -16 -0.3 7.7
 -6 2 16 -2.3 7
 6 -2 16 -3.8 6.4
 6 -2 16 -0.7 6.7
 -6 -2 -16 7 8.9
 6 2 -16 -17.7 8.7
 6 -2 -16 6.5 7.3
 6 2 16 4.2 6.6
 -6 -2 16 5.8 7
 -6 2 -16 0.7 9.7
 7 -2 16 -11.5 6.9
 7 -2 16 -3.3 8.2
 -7 -2 -16 13.5 10.5
 7 2 -16 -18.4 7.2
 -7 2 16 9.5 8.6
 7 -2 -16 -5.2 7.6
 7 2 16 10.3 7.8
 -7 -2 16 7.9 7.9
 0 3 -16 13.1 9
 0 -3 16 4.2 5
 0 -3 16 10.4 4.3
 0 -3 -16 11.3 5.8
 0 3 -16 7.3 6.1
 0 3 16 4 3.9
 0 -3 -16 11.9 8.1
 1 3 -16 12.6 7.4
 1 -3 16 3.3 4.7
 -1 -3 -16 14.3 6.6
 -1 3 16 9.7 5.6
 1 -3 16 10.3 4.7
 1 3 -16 13.2 8.8
 -1 -3 -16 19.1 8
 -1 3 -16 17 9.4
 1 -3 -16 19.5 6.6
 -1 -3 16 16.1 5.7
 1 3 16 27.6 7.4
 -1 -3 16 23.7 7
 2 3 -16 3.1 7.2
 2 -3 16 1.2 4.9
 2 3 -16 -4.9 6.1
 -2 3 16 -6.3 3.6
 -2 -3 -16 7.3 6
 -2 -3 -16 5.2 6
 2 -3 16 4.8 4.4
 -2 3 -16 0.6 8
 -2 -3 16 1.3 3.7
 2 3 16 2.6 4.1
 -2 -3 16 -2.7 3.5
 2 -3 -16 11.3 6
 2 -3 -16 0.9 4.7
 -3 3 16 1.4 4.6
 3 3 -16 -3.4 5.3
 -3 -3 -16 3.2 5.8
 3 3 -16 -5.4 7.7
 3 -3 16 4.4 4.1
 -3 -3 -16 4.2 6.5
 3 -3 16 -1.5 3.9
 -3 -3 16 2.2 4
 -3 3 -16 -1.8 7.3
 -3 -3 16 -1.5 5.5
 3 3 16 1.1 4.2
 3 -3 -16 -1.5 4.1
 4 3 -16 -5.9 8.4
 4 -3 16 3 4.8
 -4 3 16 -5.5 4.5
 -4 -3 -16 13.3 7.5
 4 -3 16 -0.2 5.6
 4 -3 -16 10.8 7.3
 4 3 16 9.9 5
 -4 -3 16 6 6.3
 -4 3 -16 -2.5 6.8
 -5 -3 -16 7.8 6.6
 5 -3 16 7.6 6.6
 -5 3 16 3.4 6
 5 -3 16 9.3 6
 -5 -3 16 -0.3 5
 -5 3 -16 0.2 7.9
 5 3 16 -1 5.2
 6 -3 16 -6.1 6.3
 -6 3 16 1.7 7.5
 6 3 -16 -23.8 9.5
 -6 -3 -16 -2 7.1
 6 -3 -16 -1.7 6.7
 -6 3 -16 -1.1 8.4
 6 3 16 -11 4.2
 -6 -3 16 -2.5 5
 0 -4 16 11.9 6.6
 0 4 -16 1.5 6.7
 0 -4 -16 13.4 7.9
 0 -4 -16 12.5 6.5
 0 -4 16 13.2 4.8
 0 4 -16 7.1 9.4
 0 4 16 11.9 6.1
 -1 -4 -16 7.9 6.6
 -1 4 16 13.6 5.9
 1 4 -16 -3 7.2
 1 -4 16 9.5 4.7
 1 4 -16 5.6 8.5
 1 -4 16 2 4.1
 -1 -4 -16 11.4 6.6
 1 -4 -16 14.6 7.6
 -1 -4 16 14 6
 1 -4 -16 3.6 5.2
 1 4 16 2.3 3.7
 -1 4 -16 10.8 9.5
 2 4 -16 -5.4 6.4
 -2 -4 -16 9.5 6.5
 -2 -4 -16 4.6 5.3
 2 -4 16 -1.9 4.2
 -2 4 16 6.2 5.1
 2 -4 16 4.4 3.8
 2 4 -16 -6.7 7
 2 -4 -16 5.5 6.5
 2 4 16 -3.5 3.7
 -2 -4 16 3.2 4.4
 -2 4 -16 1.5 7.9
 3 4 -16 -13.6 7.4
 3 -4 16 0.3 3.7
 -3 -4 -16 3.6 5.3
 3 4 -16 -9.1 6
 3 -4 16 2.9 4.8
 -3 -4 -16 0.5 4.8
 -3 4 16 -1.7 4.6
 -3 -4 16 0.8 4.4
 -3 4 -16 -6.9 6
 3 -4 -16 2.1 6
 3 4 16 -2.2 3.9
 4 -4 16 5.3 5.7
 4 4 -16 -15.1 8.5
 -4 -4 -16 3.7 6.4
 4 -4 16 5 6.2
 -4 4 16 8.2 7.7
 4 4 16 6.4 5.6
 -4 4 -16 2.8 8.9
 -4 -4 16 2.9 4.9
 4 -4 -16 0.5 5.7
 -5 4 16 2.3 5.4
 5 4 -16 -14.5 10.6
 -5 -4 -16 21.8 9.2
 5 -4 16 6.1 6.6
 5 -4 16 -11.1 6.8
 5 -4 -16 8.1 7.4
 -5 -4 16 -3 6
 5 4 16 5.4 6.2
 -5 4 -16 -5.1 7.8
 6 -4 16 4.3 8.7
 -6 4 16 -7.6 6.5
 6 4 -16 -25.2 10.3
 -6 -4 -16 13.6 9.6
 6 -4 -16 -1.6 6.7
 -6 4 -16 -15.5 8.6
 6 4 16 4.2 5.7
 -6 -4 16 -4.7 5.5
 0 -5 16 -2.2 5.1
 0 -5 -16 1.8 5.2
 0 5 -16 -9.6 8.5
 0 5 16 1.6 5.3
 1 5 -16 -4.7 8.7
 -1 -5 -16 -3.6 4.5
 1 5 -16 -5.9 6.5
 1 -5 16 1.6 5.4
 -1 5 16 8.1 5.8
 -1 -5 -16 4.4 6.6
 -1 5 16 6.2 8.1
 1 -5 -16 3.9 5.7
 1 5 16 -0.8 4.4
 -1 -5 16 2 5.6
 -1 5 -16 3.6 7.6
 -2 5 16 0.8 5.6
 -2 -5 -16 7 7.7
 -2 -5 -16 -2.6 4.7
 2 5 -16 -3.6 6.8
 -2 5 16 -5.8 4.7
 2 5 -16 -0.3 8.8
 2 -5 16 9.4 7.3
 2 5 16 1 3.8
 -2 5 -16 -8.5 9.3
 -2 -5 16 -2.4 4.5
 2 -5 -16 -1.2 5.9
 3 -5 16 12.6 6.9
 -3 -5 -16 -0.4 6.2
 3 5 -16 -6 7.6
 3 5 -16 -12.3 6.9
 -3 -5 -16 6 7.3
 3 -5 16 1.8 5
 -3 5 16 8.9 7
 -3 5 -16 -3.3 9.7
 -3 -5 16 -2.3 4.2
 3 -5 -16 2.9 6.6
 3 5 16 -1.9 4.5
 -4 5 16 10.3 7.2
 4 -5 16 -5.5 6.4
 4 -5 16 10.3 7.1
 -4 -5 -16 5.8 8.7
 4 5 16 -2.5 5.3
 4 -5 -16 -4.5 4.4
 -4 5 -16 -2.8 10.7
 -4 -5 16 9.3 6.5
 5 -5 16 -8.9 8.4
 5 5 -16 -20 8.1
 5 -5 16 -8.1 6.1
 -5 5 16 -10.4 5.2
 -5 -5 -16 6.4 9
 -5 -5 16 1.8 6.6
 5 -5 -16 0 6.7
 -5 5 -16 -15.9 8
 5 5 16 3.8 7.2
 -6 5 16 7.7 8.2
 -6 -5 16 7.2 5.6
 6 5 16 0.6 6.1
 -6 5 -16 -22.9 10
 6 -5 -16 -2.2 8.5
 0 -6 -16 0.4 4.8
 0 6 -16 -5.3 10.2
 0 6 16 10.7 5.7
 0 6 16 13.7 9.2
 0 -6 16 4.9 6.1
 -1 6 16 14.7 9.1
 1 6 -16 0.3 9.3
 -1 -6 -16 9 7.6
 1 6 -16 8.7 7.6
 1 -6 16 7.3 6.7
 -1 6 16 3.9 4.4
 1 6 16 9 6.1
 -1 6 -16 -6.6 11.2
 1 -6 -16 3.4 5.8
 -1 -6 16 5.9 5.8
 1 6 16 10.5 9.6
 -2 -6 -16 -7.1 6.3
 2 -6 16 -2.4 5.9
 2 6 -16 4.2 7.9
 -2 6 16 4.2 5.6
 2 6 -16 -17.2 7
 -2 6 16 12.2 9.9
 -2 -6 16 1.1 5.2
 2 6 16 -0.3 4.4
 -2 6 -16 -3.3 9.6
 2 -6 -16 4.7 6.2
 3 -6 16 -3.3 7.1
 -3 6 16 3.3 6
 3 6 -16 -22.9 13.6
 -3 -6 -16 7.1 8
 3 6 -16 -10.1 6.9
 -3 -6 16 1.8 5.4
 3 -6 -16 3.1 6.2
 -3 6 -16 -4.7 10.7
 3 6 16 0.4 5.8
 -4 6 16 -1.3 6.1
 4 -6 16 -3.7 5.4
 4 6 -16 -8.4 8.7
 -4 6 -16 -10.9 11.1
 -4 -6 16 0.8 6.4
 4 6 16 8.2 11.6
 4 -6 -16 -4.6 6.5
 5 -6 16 -4.8 7.3
 -5 6 16 9.3 8.3
 5 6 -16 -21.2 10.7
 5 6 16 15.1 10.9
 5 6 16 -4.6 7.1
 5 -6 -16 8.5 8.6
 -5 6 -16 -24.9 9.8
 -5 -6 16 4.1 6.6
 0 7 16 0.4 5
 0 -7 -16 -2.6 5.9
 0 -7 16 10.9 8.2
 0 7 -16 5 12.2
 -1 7 16 3 9.3
 -1 7 16 5.7 5.3
 1 -7 16 10.1 8.1
 -1 -7 -16 -0.3 7.2
 -1 7 -16 -15.7 9.9
 1 -7 -16 -1.7 6.9
 1 7 16 11.8 7.3
 1 7 16 1.7 8.2
 -1 -7 16 -9.7 4.6
 2 7 -16 -7.6 12.6
 -2 7 16 18.1 11.3
 -2 -7 -16 -2.1 7.7
 -2 7 16 -12.7 5.2
 2 -7 16 8.1 8.9
 2 7 -16 6.3 9.6
 -2 -7 16 -2.3 5.2
 2 7 16 -10.3 4.4
 -2 7 -16 -10.1 11.5
 2 -7 -16 1.7 6.9
 2 7 16 8.8 9.3
 3 7 -16 2 10.1
 3 -7 16 0.8 7
 -3 -7 -16 -1.2 7.1
 -3 7 16 -3.2 6.2
 3 7 16 12.8 11.6
 -3 -7 16 1.4 5.5
 3 -7 -16 -5.8 5.7
 -3 7 -16 -21.8 11.3
 -4 7 16 5.7 7.9
 4 7 -16 -18.6 7.2
 4 -7 16 -6.9 8.4
 -4 7 -16 -8.4 10.8
 4 7 16 -1.6 10.8
 4 -7 -16 8.4 9.9
 -4 -7 16 2.1 6
 0 -8 -16 2 7.9
 0 8 16 2 10.4
 0 8 -16 -6.3 10.5
 0 -8 16 11.6 8.4
 0 8 16 -6.1 5.9
 -1 -8 -16 -0.8 8.1
 -1 8 16 4.7 6.2
 1 -8 16 4.1 7.9
 1 8 -16 -13.7 11.3
 -1 8 16 12.7 11.8
 1 8 16 20.8 13.9
 -1 8 -16 -10.2 11.9
 1 -8 -16 3.4 8.4
 -1 -8 16 -6.8 4.9
 -2 8 16 -2.1 5.8
 2 -8 16 -3.4 7.1
 -2 -8 -16 -0.3 9.1
 2 8 -16 -2.8 11.2
 -2 -8 16 19.8 8.9
 2 -8 -16 4.6 8.6
 2 8 16 15.8 11.4
 -2 8 -16 -17.1 12.6
 -3 -8 -16 4 10.5
 -3 8 16 10.4 8.2
 3 -8 16 -4.3 8.6
 3 8 16 11.6 13.2
 3 -8 -16 2.7 9.8
 -3 8 -16 -15.8 11.4
 -3 -8 16 2 8.5
 0 0 -17 6.6 4.4
 0 0 17 1.2 3.8
 0 0 17 6.5 3.1
 0 0 -17 5.2 6.1
 -1 0 17 -2.6 3.7
 -1 0 -17 -1.8 4.7
 -1 0 -17 -2.1 3
 1 0 -17 -0.3 4.7
 1 0 17 12.1 4.5
 1 0 -17 0.6 3.9
 -2 0 17 -1.6 3.2
 2 0 17 0.3 3
 2 0 17 1.9 3.4
 2 0 -17 -4.6 4.2
 2 0 -17 2.3 4.8
 -2 0 17 0.6 3
 -2 0 -17 4.3 5.1
 3 0 17 -0.3 3.2
 -3 0 17 3.4 4.3
 3 0 17 -1.2 3.3
 3 0 -17 -3.9 3.7
 -3 0 -17 -1.1 4.6
 -3 0 17 2.6 3
 -4 0 17 0.5 3.6
 -4 0 -17 -0.1 5.7
 4 0 17 0.4 4.1
 4 0 17 1.2 3.4
 4 0 -17 -0.7 6
 -4 0 17 9.3 5.5
 5 0 17 -8.1 3.8
 -5 0 17 -1.4 4.6
 -5 0 17 13.2 6.8
 5 0 -17 8.2 7.8
 5 0 17 -4.4 5
 -5 0 -17 7.2 7
 -6 0 -17 -1.9 6.2
 6 0 -17 2.6 8.4
 -6 0 17 4.5 4.7
 6 0 17 -0.7 5.2
 6 0 17 1.8 9.7
 -6 0 17 -2.5 8.9
 -7 0 17 3.5 10.2
 7 0 17 5.5 8.5
 -7 0 -17 4.3 10.6
 7 0 -17 2.6 8.5
 0 1 -17 5.8 5.6
 0 -1 17 -1.4 2.7
 0 1 17 -0.8 3.1
 0 1 -17 3.4 4.1
 0 -1 -17 4.4 5.1
 0 -1 -17 -1.9 3.8
 0 -1 17 0.3 3.6
 1 -1 17 4.4 3.7
 1 1 -17 -0.8 3.6
 1 -1 17 8.9 4.6
 -1 1 17 7.4 3.9
 1 1 -17 5.6 5.8
 -1 -1 -17 3.7 4.4
 -1 -1 -17 -1.5 4.4
 -1 -1 17 -0.3 3.1
 -1 1 -17 -0.4 5.3
 1 1 17 0.7 2.9
 -1 1 -17 6.8 4.2
 1 -1 -17 0.2 5.1
 -1 -1 17 13.5 6.2
 -2 -1 -17 -0.5 4.6
 2 1 -17 -2.1 3.9
 2 -1 17 7.1 3.6
 2 -1 17 3.7 4
 2 1 -17 -0.4 5.2
 -2 1 17 -4 3.4
 -2 1 -17 2.8 5.7
 2 -1 -17 2.6 4
 -2 -1 17 1.6 3.1
 2 1 17 0.1 3.6
 2 -1 -17 3.1 4.6
 -2 -1 17 1.3 4.5
 3 1 -17 0.6 6.2
 -3 -1 -17 2.5 4.3
 -3 1 17 3.4 5.1
 3 -1 17 2.7 3.8
 3 -1 17 -3.9 3.3
 -3 1 17 0 4
 -3 1 -17 -0.6 6.2
 3 1 17 2.7 3.7
 -3 -1 17 -5.5 3
 3 -1 -17 -1.6 4.8
 -3 -1 17 9.3 4.8
 4 1 -17 -0.5 6.9
 4 -1 17 2.9 4.5
 -4 1 17 -2.6 4.3
 -4 -1 -17 -0.5 6.5
 4 -1 17 2.4 5
 -4 1 -17 4.8 6
 -4 -1 17 5 6.2
 4 -1 -17 -4.3 4.9
 -4 -1 17 -3.8 3.5
 4 1 17 -4.3 3.8
 5 -1 17 7 6.5
 -5 1 17 -4.9 4.7
 5 -1 17 -0.4 5.3
 5 1 -17 -5 6
 -5 -1 -17 11.7 6.9
 -5 1 -17 -0.8 6
 5 1 17 -0.1 5.6
 5 -1 -17 -1.1 6.1
 -5 -1 17 3.2 4.8
 -5 -1 17 -1.5 6.1
 6 -1 17 3 6.5
 -6 1 17 -2.3 6
 -6 -1 -17 12 7.9
 6 1 -17 -9.4 5.3
 6 -1 -17 -9.9 4.8
 -6 1 -17 3.2 7
 -6 -1 17 -1.8 5.8
 -6 -1 17 -2.4 6.7
 6 1 17 -4.6 5
 -7 1 17 0.5 8.8
 7 -1 17 -2.4 6.2
 -7 -1 -17 4.8 10.4
 7 -1 -17 -11 7.3
 7 1 17 -0.9 5.8
 -7 -1 17 5.6 6.7
 -7 1 -17 -2.5 8.3
 0 -2 17 54.09 8.7
 0 -2 17 42.5 8.7
 0 -2 -17 58.29 11.4
 0 2 -17 64.29 13
 0 2 -17 53.59 9.2
 0 -2 -17 56.49 12.3
 0 2 17 63.39 10.7
 1 -2 17 11.4 4.5
 1 2 -17 7.7 5.8
 -1 -2 -17 10.6 5.3
 1 2 -17 12.7 7.4
 -1 -2 -17 9.9 6
 -1 2 17 17.9 6.5
 1 -2 17 12.8 6.1
 1 -2 -17 12.5 6.6
 -1 2 -17 6.5 6.8
 -1 -2 17 19.5 6.3
 1 2 17 15.2 5.8
 -2 -2 -17 3.7 5.5
 2 -2 17 13 5.7
 2 2 -17 -3 4.6
 -2 -2 -17 -0.4 4.5
 -2 2 17 -5.4 3.9
 2 -2 17 3.9 4.8
 2 2 -17 4.6 6.4
 -2 -2 17 -1.9 3.6
 2 2 17 -3.1 3.6
 2 -2 -17 6.5 5.6
 -2 -2 17 4.9 5.1
 2 -2 -17 2.1 4.9
 -2 2 -17 8.7 7.3
 3 2 -17 -2.5 5.6
 3 -2 17 -0.7 3.7
 -3 2 17 -0.8 4.9
 -3 -2 -17 -0.9 4.7
 3 -2 17 -3.9 3.6
 3 -2 -17 -2 4.1
 -3 -2 17 3.3 4.1
 3 2 17 0.4 4
 -3 -2 17 -11.2 4
 -3 2 -17 -0.1 7.1
 4 2 -17 -7.7 7.4
 4 -2 17 11 6.3
 -4 -2 -17 2.4 5.3
 4 -2 17 0.7 4.9
 -4 2 17 11.8 6.7
 -4 -2 17 6 6.5
 4 2 17 4.7 5.3
 4 -2 -17 9.2 7.1
 -4 2 -17 5.8 7.8
 -4 -2 17 6.8 5.2
 5 -2 17 3.5 4.7
 5 -2 17 2.8 6.3
 -5 -2 -17 4.7 6.3
 5 -2 -17 2.3 6.6
 -5 -2 17 0.4 4.7
 -5 2 -17 0.2 6.5
 6 -2 17 0.6 5.2
 -6 2 17 6.8 7.9
 -6 -2 -17 9.3 10.4
 6 -2 17 10.7 7.7
 6 2 -17 -16.5 8.5
 6 -2 -17 -7.1 6.8
 -6 2 -17 -3.2 7.9
 6 2 17 3.3 7.2
 -6 -2 17 -2.7 5.8
 0 3 -17 2.1 4.6
 0 -3 -17 1 4.9
 0 -3 17 4.7 4.2
 0 3 -17 3.7 8
 0 -3 -17 6.8 5.1
 0 -3 17 -0.3 3.8
 0 3 17 11.6 5.7
 1 3 -17 3 6.8
 -1 3 17 10 5.3
 1 -3 17 11 7.1
 1 -3 17 0.1 4.1
 -1 -3 -17 -0.2 4.1
 1 3 -17 0.8 6
 -1 -3 -17 -1.3 4.4
 1 -3 -17 5.6 5.4
 1 -3 -17 6.8 6.5
 1 3 17 7.6 5.5
 -1 3 -17 8.7 8.6
 -1 -3 17 1.6 4
 -1 -3 17 5.7 4.5
 2 3 -17 3.8 7
 -2 -3 -17 9.6 7.5
 2 -3 17 2.8 3.9
 2 -3 17 -2.4 3.2
 2 3 -17 1.3 6.5
 -2 -3 -17 6.5 5
 -2 3 17 4.8 4.2
 2 3 17 1.1 4.3
 -2 3 -17 7 8.4
 -2 -3 17 -0.8 3.9
 -2 -3 17 2.5 4.6
 2 -3 -17 -3.9 4.1
 3 -3 17 13.3 5.8
 -3 3 17 -0.2 4.2
 3 3 -17 0.4 8
 3 -3 17 -1.8 3.3
 -3 -3 -17 4.2 6
 3 3 17 4.4 3.9
 3 -3 -17 -5.6 3.6
 -3 3 -17 -3.9 7.1
 -3 -3 17 7 5.3
 4 3 -17 -14.3 8.4
 4 -3 17 3.6 5.1
 4 -3 17 -2.7 5.1
 -4 -3 -17 4.1 7.8
 -4 3 17 0.1 5.5
 -4 3 -17 4.3 8.3
 -4 -3 17 3.4 5.2
 4 -3 -17 3.1 6.2
 4 3 17 0.3 3.8
 -5 3 17 -0.5 4.7
 -5 -3 -17 0.8 5.3
 5 -3 17 -7.2 8.1
 5 3 -17 -16.3 8.7
 5 3 17 -1.8 5
 -5 3 -17 0.3 8.1
 5 -3 -17 6.1 7
 -6 3 17 13.8 9.2
 6 3 -17 -21 8
 -6 -3 -17 -1.6 9.2
 6 -3 17 -6.3 4.9
 6 -3 17 17.2 10.2
 6 -3 -17 3.2 7.4
 6 3 17 10 7.3
 -6 3 -17 -5.6 9.5
 -6 -3 17 2.9 6.3
 0 4 17 -2.6 3.6
 0 -4 -17 2.2 5.2
 0 -4 17 7.1 4.9
 0 4 -17 7.2 8.7
 0 -4 -17 1 6
 -1 4 17 13.2 6.5
 1 4 -17 -7.2 6.2
 1 4 -17 4.4 8.4
 1 -4 17 5.9 4.9
 1 -4 17 8.3 4.8
 -1 -4 -17 7.2 5.8
 -1 -4 -17 7.5 7.1
 1 -4 -17 2.6 5
 -1 4 -17 8.1 9.6
 1 -4 -17 11.2 6
 -1 -4 17 11.4 6.1
 1 4 17 6.6 5.1
 -2 4 17 6.5 5.4
 2 4 -17 0.5 8.4
 2 -4 17 -0.3 5
 2 -4 17 -1.2 4.7
 2 4 -17 -5 7
 -2 -4 -17 6.3 5.9
 -2 -4 -17 3.7 6.4
 2 4 17 6.3 5.8
 2 -4 -17 1.4 5.7
 -2 -4 17 4.9 5
 -2 4 -17 -1.1 8.8
 -3 -4 -17 9.1 6
 3 4 -17 -14.3 6.6
 -3 4 17 -0.6 4.4
 3 -4 17 8.7 6.9
 3 -4 17 0.6 4.3
 -3 -4 -17 3.4 8.6
 3 4 17 -3.8 3.9
 -3 -4 17 2.2 4.5
 3 -4 -17 10.5 7.6
 -3 4 -17 -0.9 8.2
 4 4 -17 -14.7 7.9
 4 -4 17 8.7 5.6
 4 -4 17 14.9 8.1
 4 4 17 3.3 5.9
 -4 -4 17 4.4 5.5
 -4 4 -17 -2.5 10.6
 5 -4 17 1.5 7
 5 -4 17 -7.3 6.5
 5 4 -17 -16.5 9.1
 -5 -4 -17 8 8.5
 -5 4 17 -5 6
 5 4 17 -7.3 4.9
 -5 4 -17 -4.2 8.9
 -5 -4 17 -2.7 6
 5 -4 -17 -0.9 6.5
 -6 4 17 16.1 7.3
 -6 -4 -17 5.5 7.8
 6 -4 17 19 9.7
 6 -4 17 0.9 7.8
 6 4 17 17.5 9.8
 6 -4 -17 -6 7.3
 -6 4 -17 -0.7 10.3
 -6 -4 17 -0.1 6.4
 0 5 17 -0.6 4.2
 0 -5 -17 3 6.5
 0 5 -17 -8.9 6.8
 0 -5 17 -0.8 5.4
 1 -5 17 3.5 6
 -1 5 17 -5.4 7.2
 -1 -5 -17 6.3 6
 1 5 -17 -13.2 7.1
 -1 -5 -17 10.1 7.3
 -1 5 17 1.8 4.9
 1 5 -17 -8.9 6.9
 -1 -5 17 2.3 4.8
 1 -5 -17 0.3 6.6
 1 5 17 0.5 4.4
 -1 5 -17 -4.4 9.7
 -2 5 17 6.2 7.6
 -2 -5 -17 -0.5 5.6
 -2 5 17 -2 4.7
 2 -5 17 5.4 6.6
 2 5 -17 -7.3 7.4
 -2 -5 -17 6.4 6.3
 2 5 -17 -5.6 8.3
 2 5 17 2.1 4.2
 2 -5 -17 2.4 6.8
 -2 5 -17 -3.6 8.8
 -2 -5 17 4.4 5.1
 3 -5 17 10.7 7.7
 3 5 -17 -3.3 8.4
 -3 5 17 1.6 7.2
 -3 -5 -17 3.5 7.1
 3 5 17 11.8 5.8
 -3 -5 17 13.7 7.3
 -4 -5 -17 5.5 8.4
 -4 5 17 1.6 6.1
 4 -5 17 5.5 6.6
 4 -5 17 7.1 7.7
 4 5 -17 -11.3 10
 4 5 17 0.2 5.7
 4 -5 -17 0.7 6.3
 -4 5 -17 -9.5 9.4
 -4 -5 17 2.4 5
 -5 -5 -17 14.9 9
 5 -5 17 4.4 8.7
 5 5 -17 -14.8 11.5
 -5 5 17 2.7 8.1
 5 -5 17 0.9 6.6
 -5 -5 17 10.7 6.7
 -5 5 -17 -5.8 9.4
 5 5 17 -9.1 5.7
 5 -5 -17 9 7.4
 0 6 17 -3 6.7
 0 -6 17 -0.4 6.1
 0 -6 -17 2.7 5.6
 0 6 -17 -8.1 10.1
 0 6 17 5.3 4.9
 1 -6 17 1 6.9
 -1 6 17 1.7 9.4
 1 6 -17 -8.6 9.4
 -1 -6 -17 4.1 6.2
 -1 6 17 -2.4 4.9
 1 6 17 -3.2 4.7
 1 6 17 3 8.6
 -1 6 -17 -5.4 11.6
 1 -6 -17 0.5 6.3
 -1 -6 17 3.6 6
 -2 6 17 15.1 10.5
 2 6 -17 -5.1 7.7
 2 6 -17 3.4 10.2
 2 -6 17 15.8 8.3
 -2 -6 -17 0.9 8.5
 -2 -6 17 -3.9 5.7
 -2 6 -17 -9.6 10.5
 2 -6 -17 1.7 6.6
 2 6 17 1.6 5.2
 -3 -6 -17 12.7 10
 3 6 -17 -7.1 9.2
 3 -6 17 -0.2 6.2
 -3 6 17 7.5 6.8
 3 -6 -17 -2.5 5.9
 -3 -6 17 -3.7 5.5
 -3 6 -17 -12.7 8.5
 4 -6 17 -1.4 7.2
 -4 6 17 -2.1 6.2
 4 6 -17 -21.1 9.7
 -4 6 -17 -11 10.1
 4 6 17 1.5 6.2
 -4 -6 17 -1 5.7
 4 -6 -17 -2.1 6.2
 -5 6 -17 -4.6 12.9
 0 -7 -17 -7 5.9
 0 7 -17 -17 10.2
 0 -7 17 -1.3 5.9
 0 7 17 0.2 8.9
 1 7 -17 -11.6 11.1
 -1 -7 -17 4.6 7.5
 -1 7 17 -2.8 5.4
 1 -7 17 4.2 7
 1 -7 -17 5.2 8
 -1 -7 17 -2.9 6.1
 -1 7 -17 -11.4 10.3
 1 7 17 1.5 11
 1 7 17 7.5 12.5
 -2 7 17 -4.6 4.4
 2 7 -17 -3.5 13.5
 -2 -7 -17 13.4 9.9
 2 -7 17 0.6 6.1
 -2 -7 17 8.9 6.5
 2 7 17 -5.1 6.1
 2 -7 -17 -3.6 6.7
 2 7 17 23.6 12.8
 -2 7 -17 -3.2 12.6
 -3 -7 -17 -0.4 9.2
 -3 7 17 -3.3 6.5
 3 7 -17 -18.4 8.3
 3 -7 17 3.1 7.3
 3 7 17 4.4 11.5
 3 7 17 -0.3 5.8
 3 -7 -17 6.7 9.1
 -3 -7 17 5.5 7.7
 -3 7 -17 -20.6 10.8
 0 8 17 18.4 14.6
 0 -8 -17 7.4 10.3
 0 8 -17 -9.6 11
 0 8 17 8.4 7.4
 0 -8 17 6.3 8.1
 -1 8 17 4.9 11
 1 8 -17 -12.6 10.4
 1 -8 17 7.8 8.1
 -1 8 17 2.9 7.1
 -1 -8 -17 0.7 10.1
 -1 8 -17 -3.1 15.1
 1 8 17 5.3 10
 -1 -8 17 6.6 7.8
 1 -8 -17 -7.8 7.9
 -2 8 17 -7 5.8
 2 -8 17 -6.7 6.5
 2 8 -17 -5.3 11.4
 -2 -8 -17 12.4 10.7
 2 8 17 1 11.9
 2 -8 -17 5.9 9.8
 -2 8 -17 1.1 14
 -2 -8 17 7.5 7.6
 0 0 18 84.99 9
 0 0 -18 81.59 11.2
 0 0 18 82.59 11.6
 0 0 -18 77.19 9.5
 1 0 -18 12 7.9
 1 0 18 19.2 6.1
 -1 0 18 17.3 4.6
 -1 0 18 11.7 4.8
 -1 0 -18 15.6 8.1
 1 0 18 13.1 4.7
 -1 0 -18 10 5
 -2 0 18 25.9 6.4
 -2 0 -18 30 10.6
 2 0 18 33.2 6.9
 2 0 18 24.7 6.9
 -2 0 18 51.59 8.8
 2 0 -18 31.6 7.8
 2 0 -18 18.1 7.6
 -3 0 18 11.8 6.5
 3 0 18 24.5 6.7
 -3 0 -18 24.5 9.4
 3 0 18 12.3 5.2
 -3 0 18 16.6 6.8
 3 0 -18 14.3 7.2
 4 0 -18 14.3 8.7
 4 0 18 15.2 7.2
 -4 0 -18 4.8 6.9
 -4 0 18 5.8 4.6
 4 0 18 11.6 6.5
 -4 0 18 3.1 4.9
 -5 0 -18 -5.1 11.4
 -5 0 18 4.2 5.5
 -5 0 18 2.6 6.2
 5 0 18 0.9 5.5
 5 0 -18 4.1 7.1
 -6 0 18 -7.2 6.8
 -6 0 -18 -1.2 8.2
 6 0 -18 -7.6 7.2
 6 0 18 8.7 7.8
 0 1 -18 11.5 6.7
 0 -1 18 1.4 4.1
 0 -1 18 1.7 3.6
 0 1 -18 5.2 3.7
 0 -1 -18 6.2 6.1
 0 1 18 15.1 5.8
 0 -1 -18 5.2 5.2
 1 1 -18 -1.2 5.4
 1 -1 18 6.9 4.9
 1 -1 18 -0.6 3.7
 1 1 -18 0.2 4.2
 -1 -1 -18 0 5
 -1 -1 -18 5.6 4.9
 -1 1 18 5.6 5.1
 -1 1 -18 3.2 5.5
 1 -1 -18 -0.7 5
 1 1 18 -0.2 2.9
 -1 -1 18 -0.8 4.1
 -1 -1 18 1 3.6
 1 -1 -18 1 4.7
 2 -1 18 3.4 4.1
 2 1 -18 9.2 5.6
 2 1 -18 1.9 5.2
 -2 -1 -18 12 6.9
 2 -1 18 11.6 5.2
 -2 1 18 0.2 4.4
 -2 -1 18 10 4.5
 -2 1 -18 13.2 8
 2 1 18 8.5 4.7
 2 -1 -18 1.6 4.6
 2 -1 -18 8.1 4.8
 -2 -1 18 16 5.8
 -3 -1 -18 0.6 4.8
 3 -1 18 7.9 5.3
 -3 1 18 4.4 5.2
 3 -1 18 2 4
 3 1 -18 -3.4 4.8
 3 -1 -18 -0.8 5
 -3 1 -18 7.8 5.7
 3 1 18 9 4.3
 -3 -1 18 -2.4 5.2
 -3 -1 18 9.8 4.4
 -4 -1 -18 -2.7 5.7
 4 -1 18 -2.6 5
 4 1 -18 -1.1 5.7
 4 -1 18 -0.2 5.2
 -4 1 18 -2.9 4.7
 -4 1 -18 -4 4.7
 -4 -1 18 -6.2 5.1
 4 1 18 -0.6 5.6
 -4 -1 18 -3.7 3.8
 4 -1 -18 0.4 5.8
 5 1 -18 -8.6 7.1
 5 -1 18 -3 5.9
 5 -1 18 4.9 5.4
 -5 1 18 1.2 6.8
 5 -1 -18 -0.5 7.2
 5 1 18 3.2 5.8
 -5 -1 18 0.9 6.9
 -5 -1 18 -1.7 4.4
 6 -1 18 0.8 6
 -6 1 18 6.6 7.5
 6 -1 18 14.5 7.8
 6 1 -18 1.5 9.3
 -6 -1 -18 6.8 7.9
 -6 -1 18 -0.8 8.1
 6 1 18 3.8 5.6
 -6 -1 18 7.8 7
 6 -1 -18 -2.1 7.4
 -6 1 -18 5.4 9.6
 0 -2 -18 23.3 8
 0 2 -18 29.9 10.8
 0 -2 18 29.5 7.9
 0 -2 18 39.9 8.4
 0 2 -18 24.4 7.1
 0 -2 -18 31.1 10
 0 2 18 30.3 8.3
 1 -2 18 5.1 5
 1 2 -18 -0.3 4.8
 1 2 -18 6.3 6.2
 -1 -2 -18 7.9 6.3
 -1 -2 -18 5.1 5
 -1 2 18 4.2 4.6
 1 -2 18 10.3 4.7
 -1 -2 18 5.4 4.5
 -1 2 -18 0.8 6.3
 1 -2 -18 3.9 4.8
 -1 -2 18 -4.7 3.5
 1 -2 -18 3.7 5.7
 1 2 18 7.1 4.5
 -2 2 18 14.3 5.9
 -2 -2 -18 16.7 8.4
 2 2 -18 10.1 6.7
 2 -2 18 10.8 5.2
 2 2 -18 5.7 6.2
 2 -2 18 13.1 6.2
 -2 2 -18 13.1 7.6
 2 -2 -18 13.4 6.3
 -2 -2 18 16.4 5.5
 -2 -2 18 13.5 4.6
 2 2 18 10.2 5
 2 -2 -18 4.9 6.3
 -3 2 18 6.5 6.7
 3 -2 18 6.7 5.4
 3 2 -18 -2 6
 3 -2 18 10.6 4.6
 -3 -2 -18 4.2 4.8
 -3 2 -18 6.7 7.4
 -3 -2 18 5.4 5.3
 3 2 18 9.2 5.8
 -3 -2 18 11.7 5.3
 3 -2 -18 3.7 6
 4 -2 18 10.5 6.8
 4 2 -18 -5.8 6.6
 -4 -2 -18 7.2 7.1
 4 -2 18 2.1 4.9
 -4 2 18 18.2 8.6
 4 2 18 5.3 4.7
 4 -2 -18 0.6 5.8
 -4 -2 18 2 5.7
 -4 2 -18 3.2 7.1
 -4 -2 18 6.1 5.1
 -5 2 18 2.2 6.4
 5 2 -18 -9 8.7
 5 -2 18 -2 5.2
 5 -2 18 7.4 6.9
 -5 -2 -18 11 8.6
 -5 -2 18 -4.6 4.7
 -5 2 -18 -3.2 6.2
 5 2 18 4.6 6.1
 5 -2 -18 -10.4 3.9
 -6 2 18 7.1 8.1
 6 -2 18 -0.4 6.5
 -6 -2 -18 2.5 9.5
 6 2 -18 -4.1 9
 6 -2 18 -1.8 6.7
 6 -2 -18 -9.8 5.9
 -6 -2 18 18.1 8
 -6 2 -18 -10.6 7.6
 6 2 18 -7.8 5.3
 0 3 18 -2.6 3.7
 0 -3 -18 4.8 6
 0 -3 -18 6.7 6.3
 0 3 -18 -4.9 6.1
 0 -3 18 5.4 5
 0 -3 18 7.8 5.5
 -1 3 18 8.6 5.8
 1 3 -18 -1.5 6.3
 -1 -3 -18 0.3 4.5
 -1 -3 -18 1.6 4.3
 1 -3 18 -1.8 3.7
 1 -3 18 -1.5 3
 1 3 -18 -4.9 5.6
 1 -3 -18 4.3 5.5
 -1 -3 18 1.9 4.2
 -1 3 -18 -1.9 7
 1 3 18 1.4 4.1
 -1 -3 18 1.8 4.2
 1 -3 -18 5.6 6.5
 2 -3 18 2.5 4.4
 -2 -3 -18 2.4 5.3
 -2 -3 -18 0.7 4.7
 2 3 -18 -6.2 6.1
 -2 3 18 4.4 4.1
 2 -3 18 9 5.1
 2 3 -18 -8 5.4
 -2 -3 18 0.4 4.8
 2 -3 -18 4.7 5.6
 -2 3 -18 1.9 7.7
 2 -3 -18 3.4 4.4
 2 3 18 0 4.3
 3 -3 18 1.4 5
 3 3 -18 -10.1 7
 -3 -3 -18 -0.4 5.5
 -3 3 18 3.3 5.7
 3 -3 18 7.1 5.4
 -3 -3 18 1.3 4.6
 3 -3 -18 -0.8 4.5
 3 3 18 4 4.8
 -3 3 -18 0 7.6
 4 3 -18 0.4 8.2
 -4 -3 -18 3.7 7.1
 4 -3 18 -0.9 4.3
 -4 3 18 -5.3 7.1
 4 -3 18 9.2 5.1
 -4 -3 18 -1.7 4.7
 4 -3 -18 -5.6 5.2
 -4 3 -18 -7 7.5
 4 3 18 -3.7 5.8
 -5 3 18 0.6 6.5
 5 -3 18 -4.9 5.7
 5 -3 18 7.2 6.3
 -5 -3 -18 -1.1 7.2
 5 3 -18 -19.6 8.1
 5 -3 -18 0.2 6.6
 -5 3 -18 -1 9.6
 5 3 18 6.1 6
 -5 -3 18 -6 5.7
 6 -3 18 9.5 8
 6 -3 18 -2.1 6.4
 -6 -3 -18 1.6 7.7
 -6 3 18 12.3 8.4
 -6 -3 18 2.3 6.1
 6 3 18 2.8 5.9
 -6 3 -18 -15.5 8.9
 6 -3 -18 13.1 10.9
 0 -4 -18 -6.6 4.6
 0 4 -18 -8.5 6.4
 0 4 18 8.1 5.4
 0 -4 18 -2.2 4.1
 0 -4 -18 5.9 5.3
 1 -4 18 -7.4 4
 -1 -4 -18 1.2 5.9
 1 -4 18 1.2 4.6
 -1 -4 -18 3.8 6.4
 1 4 -18 -11.7 6.1
 1 4 -18 -1.7 6.9
 -1 4 18 8.5 5.3
 1 -4 -18 -0.4 4.8
 1 -4 -18 6.5 6.9
 1 4 18 10.8 6.4
 -1 4 -18 -0.9 8
 -1 -4 18 -7.8 4.1
 2 4 -18 -12.7 6.8
 2 -4 18 7 5.7
 2 -4 18 11.5 5.4
 2 4 -18 -0.8 7.7
 -2 -4 -18 5.9 6.5
 -2 -4 -18 1.7 5.5
 -2 4 18 7.1 5.4
 2 -4 -18 0.6 5.9
 2 4 18 0.7 4.8
 -2 4 -18 -6.3 7.5
 -2 -4 18 -2.6 5.1
 3 -4 18 -6.9 5
 3 4 -18 -13.3 6.9
 -3 -4 -18 5.7 7
 3 -4 18 4.9 5.2
 -3 4 18 -7.1 4.2
 -3 -4 18 5.1 5.1
 3 4 18 -6.7 4.5
 -3 4 -18 -3.6 7.7
 3 -4 -18 0.5 5.1
 -4 -4 -18 -3.8 6
 -4 4 18 0.8 6.8
 4 -4 18 -2.4 5.4
 -4 -4 18 -5.4 6.9
 -4 4 -18 -9.7 7.6
 4 4 18 4 4.5
 4 -4 -18 -4.1 5.9
 5 -4 18 -2.4 6.8
 5 -4 18 8.9 6.9
 -5 4 18 2.6 7.9
 5 4 -18 -12.7 10.5
 -5 -4 -18 11.2 8.6
 -5 -4 18 -7.3 5
 -5 4 -18 -6.2 7.9
 5 -4 -18 0.9 6
 5 4 18 1.2 6.4
 0 5 18 -2.7 5
 0 5 -18 -0.1 8.5
 0 -5 18 7.5 5.1
 0 -5 -18 0.4 5.6
 -1 -5 -18 4.3 5.8
 -1 5 18 5.5 5.4
 -1 -5 -18 7.1 6.4
 1 -5 18 -2.4 5.2
 1 5 -18 -5.8 8.5
 1 -5 -18 5.3 7.2
 1 5 18 4.4 5.8
 -1 -5 18 7.5 6.5
 -1 5 -18 -2.3 8.5
 -2 -5 -18 -3.9 6.1
 2 5 -18 -11.7 7.9
 2 5 -18 -18.6 7.6
 2 -5 18 -6.2 4.9
 -2 -5 -18 1.1 6.8
 -2 5 18 -1.2 5.6
 -2 5 18 14.9 9.4
 -2 5 -18 1.7 10.1
 2 -5 -18 2.6 7.1
 -2 -5 18 -1.1 5.2
 2 5 18 11.4 6.1
 3 -5 18 3 6.8
 3 5 -18 -8.8 8.1
 -3 -5 -18 -3.2 6.5
 -3 5 18 -3.1 5
 -3 -5 18 0.9 5.9
 -3 5 -18 -1.9 10.1
 3 -5 -18 6.4 6.7
 3 5 18 -2.1 8.6
 4 -5 18 -2.1 6.2
 -4 5 18 0.7 6.6
 -4 -5 -18 1.9 6.7
 4 5 18 5.4 6.6
 -4 5 -18 -7.9 9.5
 -4 -5 18 -1.8 5.2
 4 -5 -18 -3.9 5.5
 5 -5 18 4.6 8.6
 5 -5 18 0.2 12.1
 -5 -5 -18 15.2 8.4
 -5 5 18 -1.5 7.8
 -5 -5 18 11.4 7.8
 5 -5 -18 -1.7 7.3
 5 5 18 2.9 5.8
 -5 5 -18 -5.8 11.7
 0 -6 18 5.8 6.6
 0 -6 -18 -0.7 6.5
 0 6 18 -6 6.5
 0 6 18 -3.7 5.2
 -1 6 18 -2.8 7.8
 1 -6 18 -2.3 5.9
 -1 -6 -18 -5.7 6.6
 1 6 -18 1 10
 1 -6 -18 4.8 8
 -1 -6 18 9 6.6
 -1 6 -18 -14.2 12.1
 1 6 18 3.2 5.9
 -2 -6 -18 -5.2 6.7
 2 -6 18 3.9 6.1
 -2 6 18 3.2 6.4
 2 6 -18 -4.4 8.8
 2 6 -18 -17.1 8.2
 2 -6 -18 7.1 8.5
 -2 -6 18 0.9 6.5
 -2 6 -18 -17.6 8.6
 -3 6 18 5.9 6.8
 3 -6 18 -6.2 6.1
 -3 -6 -18 5.2 7
 3 6 -18 -20.9 9.6
 3 6 18 4.2 6.7
 -3 -6 18 4.8 7
 -3 6 -18 -22.7 9
 3 -6 -18 1.2 7.7
 4 -6 18 -4.6 6.8
 4 6 -18 -23.4 8.9
 -4 6 18 -1.4 6.5
 -4 6 -18 -11.8 10.9
 4 -6 -18 -6 6.1
 4 6 18 -1.5 6
 -4 -6 18 2.6 5.7
 0 -7 -18 -16 6.4
 0 7 -18 -6.5 11.4
 0 7 18 13.7 10.8
 0 7 18 2.8 6.3
 0 -7 18 13.6 7.2
 -1 7 18 1.8 11.4
 1 -7 18 0.7 6.2
 1 7 -18 -7.2 12.8
 -1 -7 -18 7.8 8.9
 -1 7 18 4.2 5.8
 1 7 18 5.8 6.7
 -1 -7 18 -3 5.5
 1 -7 -18 -1.3 8.1
 -1 7 -18 -7.5 11.5
 1 7 18 -6 8.8
 -2 -7 -18 -1.2 9
 2 7 -18 -16.8 11.7
 2 -7 18 -3.4 6.5
 -2 7 18 0.5 7.4
 2 7 18 5.1 9.8
 2 -7 -18 -3.4 7.6
 -2 -7 18 -6.8 5.9
 2 7 18 0.3 7.2
 -2 7 -18 -11.6 14.2
 -3 7 18 -9 7.6
 3 -7 18 -0.1 6.5
 3 7 -18 -13.8 10.5
 -3 -7 -18 -10.1 9.4
 3 7 18 3.2 6.8
 3 7 18 3.1 11.9
 3 -7 -18 -7.9 7.2
 -3 -7 18 -1.2 7.6
 -3 7 -18 -14.4 9.4
 0 8 -18 -25.8 10.8
 0 -8 18 7.1 8.4
 0 8 18 18.1 12.7
 0 8 18 -0.6 7
 0 -8 -18 10.4 10.7
 1 -8 18 18.2 11.1
 1 8 -18 -25.6 10
 -1 8 18 8.9 13
 -1 -8 -18 8.1 10.4
 -1 8 18 -8.4 7
 1 8 18 -4.2 10.3
 1 -8 -18 -6.8 8.4
 -1 -8 18 4 7.7
 0 0 19 9.6 4.9
 0 0 -19 5.3 5.5
 0 0 -19 1.8 4.1
 -1 0 -19 2.1 5.7
 -1 0 19 0.4 3.8
 1 0 -19 0.6 4.3
 1 0 19 2.8 3.8
 1 0 -19 -2.8 3.8
 -2 0 19 -2.3 3.8
 -2 0 -19 -0.8 5.3
 2 0 -19 1.3 5.3
 2 0 19 1.3 4.8
 3 0 -19 -3.1 4.6
 -3 0 19 -3.4 5
 -3 0 -19 7.3 6.9
 3 0 19 6.2 4.9
 -4 0 19 -0.8 5.6
 4 0 -19 -0.9 4.6
 -4 0 -19 1.4 7.2
 4 0 19 1.8 5.3
 5 0 -19 -3.4 7.9
 -5 0 19 -2.3 6.1
 5 0 19 -10.7 4.1
 -5 0 -19 1.7 9
 -6 0 -19 -3.4 6.9
 -6 0 19 -9.1 8.7
 6 0 19 -1.6 6.2
 6 0 -19 -11.6 6.3
 0 1 -19 0.1 3.5
 0 -1 -19 4.1 5.6
 0 1 19 -7.1 3.5
 0 -1 19 4.4 5.1
 0 -1 19 8.3 4.4
 0 1 -19 2.8 5.9
 -1 -1 -19 6.3 5.3
 1 -1 19 12.1 5
 -1 1 19 7.2 4.9
 1 1 -19 -1.9 4.2
 -1 -1 -19 4.9 5.7
 1 -1 19 10.1 5.6
 1 1 -19 -0.5 5.1
 1 -1 -19 0.2 3.4
 -1 -1 19 10.1 5.2
 -1 1 -19 -0.4 5.8
 -1 -1 19 -1.8 3.9
 1 -1 -19 0.6 4.4
 1 1 19 8 4.7
 2 -1 19 1.6 4.6
 2 -1 19 -1.8 3.9
 -2 -1 -19 3.2 5.3
 2 1 -19 -0.6 4.9
 -2 1 19 1.1 4.7
 2 1 -19 5.6 6.1
 2 -1 -19 -2.7 4.3
 -2 -1 19 -2.8 3.5
 2 -1 -19 0.3 4
 2 1 19 8.1 5.4
 -2 1 -19 -4.3 5.6
 -2 -1 19 4.1 5.2
 -3 -1 -19 2.4 6
 3 1 -19 -1.6 6.3
 3 -1 19 -2 4.6
 -3 1 19 -1.8 4.7
 3 -1 19 3.5 4.3
 -3 1 -19 11 7.6
 3 1 19 -2.8 4.4
 -3 -1 19 0.8 3.4
 -3 -1 19 2 5.6
 3 -1 -19 -0.6 4.8
 -4 -1 -19 3.8 6.9
 -4 1 19 3.4 5.6
 4 -1 19 3.5 4.9
 4 1 -19 -2.3 5
 4 -1 19 -0.7 4.6
 -4 -1 19 -2.9 3.7
 -4 1 -19 -1.8 5.7
 -4 -1 19 -5.3 5.5
 4 -1 -19 2.9 5
 4 1 19 16 6.3
 5 -1 19 0.9 5.3
 5 1 -19 0 7.7
 -5 1 19 -7.8 5
 5 -1 19 -2.1 5.5
 -5 -1 -19 7 7.5
 -5 -1 19 7.9 8.3
 5 -1 -19 -2.7 5.9
 5 1 19 2.4 5.4
 -5 -1 19 -12.4 4.2
 -5 1 -19 -2 7
 6 -1 19 -2.9 6.4
 -6 -1 -19 2.7 7.1
 6 1 -19 -12.7 7.1
 -6 1 19 -5.4 6.7
 -6 1 -19 8.9 9.5
 -6 -1 19 -2.7 5.7
 6 1 19 -7.3 6.1
 6 -1 -19 -3.2 7.8
 0 -2 19 -1 3.5
 0 -2 19 -1.4 4.4
 0 -2 -19 2.3 5
 0 -2 -19 1.7 4.1
 0 2 -19 3.2 7.4
 0 2 19 0.4 4.9
 1 2 -19 1.5 5.6
 1 2 -19 -1.3 4.9
 1 -2 19 6.7 4.7
 1 -2 19 2.5 3.7
 -1 2 19 2 5.5
 -1 -2 -19 1.5 5.8
 -1 -2 19 0.2 4
 -1 -2 19 -1.7 3.1
 1 -2 -19 1.4 5.2
 -1 2 -19 6.2 6.6
 1 -2 -19 4.5 5.4
 1 2 19 4.9 4.4
 2 2 -19 0 4.6
 2 -2 19 3.4 4.6
 2 -2 19 0 4.3
 2 2 -19 -3.8 5.8
 -2 2 19 4.2 5.8
 -2 -2 -19 -3.3 4
 -2 2 -19 5.8 7.1
 2 2 19 0.9 4.2
 -2 -2 19 5.3 3.8
 -2 -2 19 -5.5 5
 2 -2 -19 -1.7 4.3
 2 -2 -19 3.2 4.7
 3 2 -19 -4.7 6.1
 -3 -2 -19 3.6 6.8
 -3 2 19 -0.5 5.4
 3 -2 19 4.3 5.5
 3 -2 19 0.5 4.2
 3 -2 -19 4.1 6
 -3 -2 19 -1 5.2
 -3 -2 19 2.8 4
 -3 2 -19 -2.7 5.4
 3 2 19 -7.4 3.8
 -4 2 19 10.4 6
 4 -2 19 -3.2 4.8
 4 2 -19 -4.4 6.3
 4 -2 19 5.9 6
 -4 -2 19 -3.1 5.8
 -4 -2 19 1.5 4
 -4 2 -19 4.2 9
 4 -2 -19 -3.8 5.9
 5 -2 19 -1.5 7.6
 -5 -2 -19 6.9 8.8
 5 -2 19 -6.1 5.3
 -5 2 19 -4.3 7.7
 5 2 -19 -17.2 7.8
 -5 2 -19 -9.3 6.3
 5 2 19 4.1 6.2
 5 -2 -19 -8.7 5.4
 -6 2 19 2.1 9
 -6 -2 -19 5.4 7.9
 6 -2 19 2 7.3
 6 2 -19 -12.8 9.4
 6 -2 19 -4.5 6.3
 -6 2 -19 -0.6 7.2
 6 -2 -19 0.1 9
 6 2 19 -7.1 6.6
 -6 -2 19 -5.5 4.3
 0 -3 19 -2.2 2.9
 0 3 19 7 6
 0 -3 19 6.1 4
 0 3 -19 -1 7.7
 0 -3 -19 4.3 4.9
 0 -3 -19 8.6 7.2
 1 3 -19 -5.9 4.4
 -1 -3 -19 4.5 6.2
 1 -3 19 8.9 4.9
 1 3 -19 1.1 7.8
 1 -3 19 -3.7 4.7
 -1 3 19 5.5 5.3
 -1 -3 -19 3.5 5.3
 -1 3 -19 2.2 8.6
 -1 -3 19 -2.2 4.4
 -1 -3 19 7 4.2
 1 -3 -19 -0.1 4.2
 1 -3 -19 6.9 5.6
 1 3 19 11.1 6.1
 2 -3 19 5.6 5
 2 -3 19 2.8 4.4
 2 3 -19 -2.3 6.8
 2 3 -19 -3.9 6.3
 -2 -3 -19 -2.4 5.1
 -2 3 19 2.2 5.2
 2 -3 -19 -0.2 5.3
 2 -3 -19 10.7 5.9
 -2 -3 19 4.1 4.8
 -2 3 -19 -0.9 7.8
 2 3 19 5 4.5
 -3 -3 -19 6.2 6.3
 -3 3 19 -0.5 4.6
 3 -3 19 9.2 6.4
 3 3 -19 -12.9 5
 3 -3 19 3.5 4.1
 -3 3 -19 -3.6 6.9
 3 3 19 4.7 5
 -3 -3 19 5 4.9
 3 -3 -19 1.3 5.4
 -4 3 19 4.2 5.5
 4 -3 19 -7 5.4
 -4 -3 -19 5.2 6.6
 4 -3 19 -3.9 5
 4 3 19 5.1 6.7
 -4 -3 19 1.5 4.1
 -4 3 -19 -5.2 7.1
 4 -3 -19 2.7 6.1
 5 -3 19 -0.9 5.7
 -5 3 19 4.1 7
 5 3 -19 -9.9 9.1
 -5 -3 -19 13.5 9
 5 -3 19 -0.4 7.5
 -5 3 -19 -1.5 7.9
 5 3 19 -0.9 5.7
 -5 -3 19 8.1 6.6
 5 -3 -19 -6 4.6
 0 4 -19 2.5 8.1
 0 -4 19 0.6 4.1
 0 -4 -19 -4.9 4.7
 0 -4 -19 10.3 6.3
 0 4 19 -3.1 4
 1 4 -19 -9.5 7.3
 -1 4 19 2.2 5.1
 -1 -4 -19 0.3 4.9
 1 -4 19 6.8 5.8
 -1 -4 -19 -3.5 5.5
 -1 -4 19 -1.6 4.4
 1 4 19 -0.4 5
 1 -4 -19 10.6 7.1
 1 -4 -19 -6.1 4.7
 -1 4 -19 -10.8 6.5
 -2 4 19 6.1 5.1
 2 4 -19 -10.3 6.7
 2 4 -19 -13.9 7.3
 -2 -4 -19 6.2 7.1
 2 -4 19 4.5 5
 -2 -4 -19 2.5 5.6
 2 -4 19 -9.1 4.1
 -2 -4 19 1.9 5
 2 4 19 -0.8 4.1
 -2 4 -19 -4.6 8.4
 2 -4 -19 1.6 5.8
 3 -4 19 2 6.3
 3 4 -19 -11.9 8.6
 3 -4 19 6.7 7.3
 -3 -4 -19 4.2 8
 -3 4 19 -0.6 6.6
 -3 4 -19 -4.4 8.1
 -3 -4 19 2.2 4.5
 -4 -4 -19 1.9 7.1
 4 4 -19 3.1 10.9
 4 -4 19 5.7 7.5
 -4 4 19 -3.9 5.3
 4 -4 19 -0.9 7.2
 -4 -4 19 -3.4 5
 4 4 19 -7.8 5.1
 4 -4 -19 0.3 6.7
 -5 -4 -19 5.5 7.9
 -5 4 19 6.9 7.2
 5 4 -19 -22.2 10.3
 5 -4 19 0.8 8.5
 5 -4 19 11.5 8
 5 4 19 15 6.8
 -5 4 -19 -5.5 8.9
 -5 -4 19 3.7 6.2
 5 -4 -19 -7.1 6.3
 0 5 19 0.8 5.6
 0 -5 -19 2.9 6
 0 -5 19 12 6.5
 0 5 -19 -17.3 8
 1 -5 19 8.2 7.1
 -1 -5 -19 -1.8 6.3
 -1 5 19 5.1 7.2
 1 5 -19 -7.2 7.4
 -1 -5 -19 2 6.4
 -1 5 -19 -2.4 9.8
 1 5 19 9.8 6.1
 -1 -5 19 1.5 5.1
 1 -5 -19 1.1 6.3
 -2 -5 -19 4.3 7.2
 2 -5 19 4.7 11.7
 -2 5 19 2.1 7.4
 2 5 -19 -18.9 7.8
 2 5 -19 -21.3 8.2
 -2 -5 -19 0.1 7.4
 -2 5 -19 -8.2 8.1
 2 -5 -19 -4.1 5.9
 3 -5 19 -4.9 6.2
 -3 5 19 12.2 6.9
 -3 -5 -19 5.4 8.3
 3 -5 -19 3.4 6.7
 3 5 19 3.4 6.3
 -3 -5 19 6.3 7
 -3 5 -19 -8.5 10.1
 -4 5 19 5.2 7.1
 -4 -5 -19 -0.7 8.6
 4 -5 19 11.7 8.1
 -4 -5 19 -1.2 6
 -4 5 -19 -5.7 10.7
 4 -5 -19 -7.8 6.7
 4 5 19 8.7 6.4
 0 6 19 16.7 14.5
 0 -6 -19 2.6 7.4
 0 6 -19 2.9 12.5
 0 6 19 -1.9 6.3
 0 -6 19 0.2 6
 -1 6 19 -2.8 5.9
 1 -6 19 12.3 9
 1 6 -19 -22.3 16.3
 -1 6 19 10.6 10.5
 1 -6 -19 2.1 8.3
 -1 6 -19 -4 10.7
 1 6 19 3.8 5
 -1 -6 19 -3.2 6.1
 2 6 -19 -15.1 10.1
 -2 6 19 14.2 8
 2 -6 19 11.5 8.2
 -2 6 -19 -20.5 8.6
 2 6 19 4.9 6.3
 2 -6 -19 -0.4 7
 -2 -6 19 -6.8 6.7
 3 -6 19 -7.7 7
 -3 6 19 13 8.3
 3 6 -19 -23.4 11
 3 -6 -19 3 7.4
 -3 -6 19 -0.9 5.8
 -3 6 -19 -8.4 10.5
 3 6 19 0.7 6.1
 4 -6 19 -4.5 6.7
 -4 6 19 3.1 7.3
 -4 -6 19 9 6.8
 4 -6 -19 -2.8 7.3
 -4 6 -19 -12.2 12
 0 7 -19 -15.9 10.3
 0 7 19 6.6 12.6
 0 -7 19 -2.9 5.6
 0 7 19 5.4 6.7
 0 -7 -19 -2.6 7.5
 1 -7 19 1.5 7.2
 -1 7 19 1.8 7
 -1 -7 -19 13.5 11.7
 -1 7 19 11.9 12.7
 1 7 -19 -22.8 9.6
 1 -7 -19 -7.5 8.1
 -1 7 -19 -7.4 14
 1 7 19 -0.3 6.1
 -1 -7 19 1.2 7.2
 1 7 19 11 13.3
 2 -7 19 10.3 9.4
 -2 7 19 2.2 7.3
 -2 -7 -19 -5 8.7
 2 7 -19 -19 10.9
 -2 7 -19 -19.1 11.3
 2 7 19 -5.2 9.9
 2 7 19 0.5 7.3
 2 -7 -19 1.1 8
 -2 -7 19 4.8 7.9
 0 0 -20 2.6 5.6
 0 0 -20 8.6 5.9
 0 0 20 6.9 4.5
 -1 0 20 2.4 4.9
 -1 0 -20 11.1 6.9
 1 0 -20 4.4 5.6
 1 0 -20 11 5.8
 1 0 20 6.4 4.9
 -2 0 -20 -0.3 4.2
 2 0 -20 4.3 5.6
 -2 0 20 2.9 5.3
 2 0 20 2.6 4.9
 2 0 -20 1.2 5.2
 3 0 -20 2.1 6.3
 -3 0 -20 -1.1 6.3
 3 0 20 2.4 4.2
 -3 0 20 -6.7 4.3
 -4 0 -20 1.1 6.6
 -4 0 20 -0.8 6.6
 4 0 20 -6.3 5.1
 4 0 -20 -4.6 12.4
 5 0 20 -5.3 5.9
 5 0 -20 -6 6
 -5 0 -20 3.1 7.5
 -5 0 20 -1.2 7.5
 -6 0 20 -0.4 8.9
 -6 0 -20 11.9 11.5
 6 0 20 0.7 6.9
 0 1 -20 -3.8 4.9
 0 -1 20 2.5 3.4
 0 -1 -20 2.9 5.9
 0 1 20 8.6 4.3
 0 -1 20 7.7 4.9
 0 -1 -20 1.6 5
 1 -1 20 -0.5 4.1
 1 1 -20 4 5.2
 1 1 -20 4.1 5.7
 -1 1 20 0.7 4.3
 -1 -1 -20 2.9 5.5
 1 1 20 4 4
 1 -1 -20 -6.5 3.3
 -1 1 -20 -1.1 5.9
 1 -1 -20 2.8 5.3
 -1 -1 20 7 4.8
 -1 -1 20 -6.9 4.4
 2 1 -20 -0.6 5.5
 2 1 -20 -2.7 4.7
 -2 -1 -20 2.7 5.6
 2 -1 20 -1.6 3.8
 2 -1 20 3.1 4.3
 -2 1 20 6.1 5
 -2 -1 20 -0.6 4.8
 2 -1 -20 -3.3 4.2
 -2 -1 20 -0.9 3.2
 2 1 20 -0.1 4.4
 -2 1 -20 3.9 6.1
 2 -1 -20 6.6 5.6
 3 1 -20 1.2 6
 3 -1 20 4 5
 -3 -1 -20 4.1 7.5
 -3 1 20 -2.6 5.2
 3 -1 20 -1.7 4.6
 -3 -1 20 0.5 4.1
 3 -1 -20 -0.5 5.6
 3 1 20 3.5 5.5
 -3 -1 20 6 5.2
 -3 1 -20 3.1 6.9
 4 1 -20 7.6 9.7
 -4 -1 -20 0.2 5.5
 -4 1 20 0.3 5.8
 -4 -1 20 8 6.5
 4 -1 -20 19.7 14.8
 -4 -1 20 3.2 5
 -4 1 -20 1.5 7.4
 4 1 20 1.6 4.3
 -5 1 20 -0.8 6.7
 5 1 -20 -7 8
 5 -1 20 -2.3 5.5
 -5 -1 -20 11.9 8
 5 1 20 -4.2 6.1
 -5 1 -20 -4.1 6.6
 5 -1 -20 7.8 9.2
 -6 1 20 2 10.1
 6 1 -20 -5.5 6.8
 -6 -1 -20 4.3 9.8
 6 -1 20 3.4 6.5
 -6 1 -20 -6.5 8
 6 1 20 0.7 7.1
 6 -1 -20 -4.1 8.2
 0 -2 -20 3.9 4.9
 0 -2 20 3.1 5
 0 -2 20 7.3 5.1
 0 2 20 -3 4
 0 -2 -20 2.2 5.3
 0 2 -20 -2 3.9
 1 -2 20 6.9 5.5
 1 2 -20 -0.6 6.2
 -1 -2 -20 -4.9 5.3
 1 -2 20 -2.2 4.4
 1 2 -20 2.3 5.7
 -1 2 20 2.7 5.5
 -1 -2 -20 2 5.6
 -1 2 -20 3.3 6.9
 -1 -2 20 0.4 4.5
 1 -2 -20 9.6 6.4
 -1 -2 20 -1.7 3.4
 1 2 20 5.3 4.3
 1 -2 -20 5.8 5.9
 2 -2 20 -0.9 4.7
 2 -2 20 1.6 4.7
 2 2 -20 0.6 5.3
 -2 -2 -20 1.2 7
 2 2 -20 -5.3 4.9
 -2 2 20 0.1 4.8
 2 -2 -20 12.1 6.5
 -2 -2 20 3.6 5.1
 -2 2 -20 3 8
 -2 -2 20 2.5 4.2
 2 2 20 0.1 4.4
 2 -2 -20 -2.1 5.3
 -3 -2 -20 9.7 8.5
 -3 2 20 4.9 6
 3 -2 20 13.9 6.8
 3 2 -20 -9.3 5.6
 3 -2 20 1.3 4.9
 -3 2 -20 -1 6.7
 -3 -2 20 5.3 4.9
 -3 -2 20 0.7 5.2
 3 -2 -20 0.1 5.6
 3 2 20 -0.6 4.5
 4 -2 20 3 9.5
 -4 -2 -20 -3.8 6.1
 4 -2 20 4.5 5.8
 -4 2 20 3.9 5.9
 -4 -2 20 0.6 5.3
 -4 2 -20 -8.8 7.5
 4 2 20 -1.4 5.2
 4 -2 -20 1.9 5.5
 -5 -2 -20 0.6 7.3
 5 -2 20 -6.6 6.3
 -5 2 20 6.8 7.3
 5 2 -20 -0.4 9.2
 5 -2 20 -5.1 6.9
 -5 -2 20 1.6 5.5
 -5 2 -20 -12.6 5.5
 5 -2 -20 4.3 7.7
 5 2 20 8.2 7.2
 0 -3 20 1.4 4.5
 0 3 -20 -5.4 7.2
 0 -3 20 -6.2 4.4
 0 3 20 -4.7 4.4
 0 -3 -20 2.5 6.1
 0 -3 -20 1.8 6
 1 -3 20 -3.1 4
 -1 -3 -20 3.8 6.7
 -1 -3 -20 0.7 5.4
 1 3 -20 -7.8 5.6
 1 3 -20 -6.2 5.1
 -1 3 20 -4.8 4.4
 1 -3 20 -1.3 3.9
 -1 -3 20 10.1 5
 -1 3 -20 -3.6 6.6
 1 3 20 6.2 4.5
 -1 -3 20 -4.1 4.1
 1 -3 -20 1.8 4.5
 1 -3 -20 -5.2 4.5
 -2 -3 -20 5.8 7.3
 2 3 -20 -7.2 5.8
 -2 3 20 2 5.1
 2 3 -20 -3.2 6.8
 2 -3 20 4.3 5.7
 2 -3 20 3.7 5.7
 2 -3 -20 5.9 5.9
 -2 -3 20 -6.7 3.9
 2 3 20 1 4.6
 -2 3 -20 -1.4 7.5
 2 -3 -20 1.3 5.6
 -3 -3 -20 2.4 8.1
 -3 3 20 -0.5 7.5
 3 -3 20 4.5 5.5
 3 -3 20 1.2 5.7
 -3 3 -20 -3.3 9
 3 -3 -20 -3 4.4
 -3 -3 20 4.1 5.6
 -4 -3 -20 13.3 7.4
 -4 3 20 1.8 6.2
 4 3 -20 -20.8 7.7
 4 -3 20 -2.2 5.4
 -4 3 -20 -7.1 7
 4 -3 -20 7.5 8.6
 4 3 20 -1.4 5.4
 -5 -3 -20 11.1 7.9
 5 -3 20 7.7 7.6
 -5 3 20 8.4 9
 5 3 -20 -18.5 7.7
 5 -3 20 -0.3 8.2
 5 -3 -20 1 6.7
 -5 3 -20 6.2 10.2
 -5 -3 20 11.8 7.1
 5 3 20 -2.1 6.6
 0 -4 -20 1.8 7.1
 0 4 20 -2 4.7
 0 4 -20 -8.8 6.2
 0 -4 -20 0.6 3.9
 0 -4 20 -2 5
 -1 -4 -20 -2.5 6.5
 -1 4 20 4.4 5.8
 1 -4 20 -2.7 4.3
 -1 -4 -20 2.9 6.4
 1 4 -20 -9.6 6.6
 1 -4 -20 3.2 6.3
 -1 -4 20 2 5.5
 -1 4 -20 -6.6 7.6
 1 -4 -20 3.7 5.5
 1 4 20 -5.2 4.2
 2 -4 20 -7.2 5.2
 -2 4 20 9.4 7.2
 2 -4 20 14.6 7
 2 4 -20 -17.2 7.5
 2 4 -20 -5.4 7.9
 2 -4 -20 0.6 6
 -2 -4 20 3.5 6.8
 -3 -4 -20 -1.9 6.2
 3 -4 20 1.4 7.1
 3 4 -20 -10.9 8.2
 -3 4 20 -1.6 5.9
 3 4 20 3.1 4.7
 3 -4 -20 -2 5.6
 -3 4 -20 -12.5 6.6
 4 -4 20 11.1 7.5
 4 -4 20 0.9 5.8
 -4 4 20 -4.7 5.6
 -4 -4 -20 2.4 6.3
 4 4 20 3.6 5.8
 -4 -4 20 -4.1 4
 4 -4 -20 5.8 7.2
 -4 4 -20 -10.6 7
 5 -4 20 -6.1 7.9
 -5 -4 -20 9.8 8.1
 -5 4 20 -7 7.2
 5 -4 20 -6 7.5
 5 -4 -20 4 9.3
 -5 4 -20 -6.8 9.8
 -5 -4 20 -2.8 6.7
 5 4 20 0.3 6.2
 0 5 -20 -11.7 8.7
 0 -5 -20 0.4 6.7
 0 5 20 6.4 6.3
 0 -5 20 9.4 7.1
 -1 -5 -20 6.8 6.7
 -1 -5 -20 1.3 7.8
 -1 5 20 4 6.3
 1 5 -20 -6.3 9.3
 1 5 20 -2.3 5.8
 -1 5 -20 6.2 11.2
 -2 -5 -20 2 8.1
 -2 -5 -20 3.9 6.9
 2 -5 20 3.7 7.7
 2 5 -20 -2.1 9.3
 -2 5 20 7.4 7
 -2 5 -20 -6 11.9
 2 5 20 -1.2 5.4
 -2 -5 20 -3 6.2
 2 -5 -20 6.7 7
 3 -5 20 -9.4 6.2
 -3 -5 -20 4.6 9.4
 -3 5 20 -0.1 5.5
 3 5 20 1.3 5.8
 -3 -5 20 3.1 7
 3 -5 -20 2.3 6.8
 -3 5 -20 -12.6 8.5
 -4 -5 -20 4.2 9.1
 4 5 -20 -10.5 11.9
 4 -5 20 19.5 9.4
 -4 5 20 -2.6 7
 -4 -5 20 -7.1 5.2
 4 -5 -20 12.2 9.1
 4 5 20 15.6 8.6
 -4 5 -20 -14.7 10.4
 0 6 20 0.7 5.9
 0 6 20 12.7 13.9
 0 6 -20 -8.1 10.5
 0 -6 20 2.6 7.4
 0 -6 -20 5.2 9.3
 -1 6 20 3.3 10.8
 1 -6 20 4.8 6.5
 -1 6 20 25.2 10.1
 1 6 -20 -16.5 9.8
 -1 -6 -20 -0.3 7
 -1 6 -20 -21.7 9.1
 -1 -6 20 1.9 6.7
 1 -6 -20 -7.8 6.1
 1 6 20 15 8.1
 -2 6 20 -1.2 6.2
 -2 -6 -20 -2.1 8.7
 2 -6 20 3.4 7.9
 2 6 -20 -20.3 9.2
 -2 -6 20 3.4 6.4
 2 6 20 6 5.8
 -2 6 -20 -16.9 11.7
 2 -6 -20 0.3 7.7
 3 -6 20 -1.4 7.2
 -3 6 20 11.7 9.2
 -3 -6 20 -5.8 5.9
 3 -6 -20 -5.2 7.6
 -3 6 -20 -19.6 9.1
 3 6 20 -8 5.8
 0 7 -20 -20.9 13.2
 0 -7 -20 -1.5 8.9
 0 7 20 8.8 6.7
 0 7 20 -2.3 13.3
 0 -7 20 3.5 7.4
 1 -7 20 7.9 7.9
 -1 7 20 -1.7 7.7
 -1 7 20 8.4 14.6
 -1 -7 -20 1.9 10.7
 1 7 20 -3.7 6.5
 1 -7 -20 -4.3 6.4
 1 7 20 0.7 11.4
 -1 -7 20 8.1 9
 0 0 -21 7.5 6
 0 0 -21 15.7 9.6
 0 0 21 10.8 6.3
 1 0 -21 -1.6 5.6
 -1 0 21 0.9 5.7
 1 0 -21 2.2 4.8
 -1 0 -21 4.5 6.9
 1 0 21 -2.1 3.7
 -2 0 -21 -4.9 6.4
 -2 0 21 0.4 4.9
 2 0 -21 10 6.6
 2 0 21 4.7 4.4
 2 0 -21 7.6 6.4
 3 0 21 6.6 5.2
 3 0 -21 -6.7 4.1
 -3 0 21 0.1 5.3
 -4 0 21 5.4 10.1
 -4 0 -21 10.2 7.8
 4 0 -21 -6 6.5
 4 0 21 3 5.9
 -5 0 21 -11.1 6.5
 -5 0 -21 8 9.2
 5 0 21 -7.5 5.5
 0 1 21 -2.1 3.9
 0 -1 -21 -4.9 4.4
 0 -1 -21 1.4 5.8
 0 -1 21 -0.8 4.9
 0 1 -21 -2.5 6.3
 1 1 -21 -3.4 5.4
 -1 1 21 2.9 3.6
 1 1 -21 2.3 5.5
 1 -1 21 -1.1 4.1
 -1 -1 -21 -0.4 4.7
 1 -1 -21 -3.1 4.2
 -1 -1 21 1.7 4.9
 -1 1 -21 2.9 7.1
 1 1 21 8.9 5
 1 -1 -21 -8.5 4.8
 -2 -1 -21 -3.4 4.3
 2 1 -21 1 6.7
 -2 1 21 8.7 5.9
 2 -1 21 5.3 4.7
 2 1 -21 -5.5 4.8
 2 1 21 -2.7 5.2
 2 -1 -21 7.6 5.5
 -2 -1 21 8.2 6.5
 -2 1 -21 2.5 8
 2 -1 -21 8.2 6.4
 -3 1 21 7.5 5.9
 3 1 -21 -6.9 5
 3 -1 21 -4 4
 3 -1 -21 0.9 6.3
 -3 -1 21 3.5 4.4
 4 -1 21 1.1 5.5
 -4 -1 -21 0 6.3
 4 1 -21 -10.5 5.6
 -4 1 21 0.8 6.7
 -4 -1 21 -1 6.6
 -4 1 -21 -3.6 6
 4 1 21 -1.1 5.1
 4 -1 -21 -1.4 6.5
 -5 -1 -21 5.6 8.7
 -5 1 21 -5.8 6.7
 5 -1 21 3.4 7.5
 5 1 -21 -1.7 7.1
 -5 1 -21 -3.9 7.3
 5 1 21 0.3 6.9
 -5 -1 21 0.6 9.8
 5 -1 -21 7.3 8.2
 0 -2 -21 2 6.2
 0 2 -21 6 6.9
 0 -2 21 6.2 4.4
 0 -2 21 -0.2 5.2
 0 2 21 3.6 5.1
 0 -2 -21 6.4 6.8
 1 -2 21 2.4 5
 -1 -2 -21 2.2 5.7
 1 2 -21 0.4 5.2
 -1 2 21 5.2 5.5
 1 -2 21 5.8 5.6
 1 2 -21 -7.4 4.2
 1 -2 -21 7 5.8
 1 -2 -21 7.4 5.9
 -1 -2 21 -5.1 4.8
 -1 2 -21 0 6.7
 1 2 21 4.7 4.9
 -1 -2 21 -2.1 4.1
 -2 2 21 0.4 5.4
 -2 -2 -21 8.1 6.7
 2 2 -21 -7.7 5.1
 2 -2 21 10.4 6.3
 2 2 -21 -0.5 6.6
 2 -2 21 1.6 5.1
 -2 -2 21 0 5.9
 -2 2 -21 -4.8 6.4
 2 2 21 8.8 5.9
 2 -2 -21 4.5 5.9
 -2 -2 21 2.3 3.8
 -3 -2 -21 -4.1 6.2
 3 -2 21 5.1 5.8
 -3 2 21 4.6 11.3
 3 -2 21 1.8 5.9
 3 2 -21 -4.9 6.3
 3 -2 -21 -6.5 5.4
 3 2 21 6.2 5.1
 -3 -2 21 4.5 4
 -3 -2 21 5.1 7.6
 -3 2 -21 -9.5 5.4
 -4 -2 -21 12.6 9.4
 4 2 -21 1.5 7.9
 4 -2 21 3.8 5.9
 4 -2 21 8.7 6.5
 -4 2 21 -3.7 6.5
 -4 -2 21 5.6 5.7
 4 2 21 0.9 6
 4 -2 -21 -9.5 6.3
 -4 2 -21 -1.4 8.1
 -5 -2 -21 2.4 7.3
 5 2 -21 -7.5 6.6
 5 -2 21 4.8 8.6
 -5 2 21 -2.3 5.5
 5 2 21 -6 6
 -5 2 -21 -10.2 7.4
 5 -2 -21 -2.4 7.3
 -5 -2 21 -4.9 5.3
 0 -3 21 -0.2 4.9
 0 -3 -21 6.7 6.7
 0 3 -21 -3.2 6.6
 0 -3 -21 10.4 7.5
 0 -3 21 -3.5 3.9
 0 3 21 -7.6 3.9
 1 3 -21 -5.9 6.5
 -1 -3 -21 6.4 7.7
 -1 3 21 7.1 4.8
 1 -3 21 2.8 5.2
 -1 -3 -21 7.3 7
 1 -3 21 6 5.6
 1 3 21 0.1 5.1
 1 -3 -21 4.6 6.1
 1 -3 -21 4.8 7
 -1 -3 21 4.4 5
 -1 3 -21 -4.7 6.5
 2 -3 21 1.8 4.5
 2 -3 21 8.2 7.5
 2 3 -21 -1.9 7.2
 2 3 -21 -1.6 6.3
 2 -3 -21 -2.8 5.5
 -2 -3 21 6.2 5.8
 3 -3 21 0.9 5.6
 -3 3 21 1.7 6.1
 3 -3 21 -3.6 6
 3 3 -21 -2.4 7.7
 -3 -3 -21 15.4 10.9
 -3 3 -21 -3.8 8.1
 3 3 21 -6.9 5.5
 3 -3 -21 4.6 7.2
 -3 -3 21 -0.3 5.2
 -4 3 21 -3.8 6.6
 -4 -3 -21 4.7 8.2
 4 -3 21 1.9 7.8
 4 3 -21 -18 7.8
 4 -3 21 7.7 7.5
 4 3 21 5.3 6
 -4 -3 21 5 6.2
 -4 3 -21 4.3 8.4
 4 -3 -21 -5.1 7.1
 -5 3 21 -4 8.2
 5 -3 21 -5.7 7.1
 5 -3 21 8.4 8.1
 -5 -3 -21 18.7 11.3
 5 3 21 2.5 6.4
 -5 -3 21 -0.6 4.6
 -5 3 -21 -9.7 6.9
 0 4 -21 -4.5 7.5
 0 -4 -21 -0.3 5.4
 0 -4 -21 16.3 8.7
 0 -4 21 4.5 5.7
 0 4 21 6.9 6.2
 1 -4 21 -1.3 5.1
 1 4 -21 -8.3 8.3
 -1 4 21 6 6.5
 -1 -4 -21 -0.1 7.2
 1 4 21 5.8 6.8
 1 -4 -21 9.1 8.2
 1 -4 -21 3 5.5
 -1 -4 21 -7.5 4.5
 2 -4 21 -4.5 5
 2 4 -21 -9.1 6.8
 -2 -4 -21 6.4 7.2
 -2 4 21 5.5 5.8
 -2 -4 21 6.8 6.3
 2 -4 -21 13.2 8.6
 -2 4 -21 -3.7 8.7
 2 4 21 -2.4 5.5
 -3 4 21 2.5 6.6
 -3 -4 -21 5.6 8.9
 3 -4 21 2.8 5
 3 -4 21 -0.8 7.3
 -3 4 -21 -0.6 9.5
 3 4 21 -8.3 5.2
 -3 -4 21 -4.7 5.2
 3 -4 -21 1.1 8.2
 -4 -4 -21 21.6 10.3
 4 -4 21 -4.9 7.9
 -4 4 21 -7.4 6.7
 4 -4 21 1.7 7.5
 -4 4 -21 -6.2 9
 4 -4 -21 -3.7 5.9
 4 4 21 0.5 6
 -4 -4 21 -5.9 5
 0 5 21 11 7.7
 0 -5 21 -4.3 5.1
 0 5 -21 -10.4 9.3
 -1 -5 -21 3.4 7.7
 -1 5 21 3.3 6.9
 1 -5 21 9.6 7
 -1 -5 -21 -0.5 8.3
 -1 5 -21 -6.2 9.6
 1 -5 -21 -5.9 6.1
 -1 -5 21 4.6 6.3
 1 5 21 -4.5 5.6
 -2 -5 -21 11.6 8.3
 2 -5 21 1.4 7.5
 -2 5 21 3.5 7.5
 2 5 21 12.5 8
 -2 -5 21 3.1 6.6
 2 -5 -21 -4.6 5.9
 -2 5 -21 -8.4 9.9
 -3 5 21 3 6.6
 -3 -5 -21 5.9 8.7
 3 -5 21 8.2 7
 3 -5 -21 -6.2 8
 -3 5 -21 -20 8.6
 3 5 21 0.7 5.1
 -3 -5 21 -1.2 6.2
 0 -6 -21 12.4 9.8
 0 -6 21 -3.4 6
 0 6 21 14.4 13.6
 0 6 21 -1.8 6.9
 1 6 -21 -5.6 11
 -1 -6 -21 7.6 10.8
 1 -6 21 -6.5 6
 -1 6 21 -8.2 6
 -1 6 21 4.6 12.2
 -1 6 -21 -5.3 13.5
 1 -6 -21 5.7 6.7
 -1 -6 21 0.7 6.5
 1 6 21 9.1 7.2
 2 -6 21 -1.4 7.3
 -2 6 21 -11.3 6.3
 2 -6 -21 8.4 8.5
 -2 6 -21 -16.1 11.6
 2 6 21 0.9 6.1
 -2 -6 21 4.4 7.7
 0 0 -22 19.2 8.9
 0 0 22 12 5.6
 -1 0 -22 -0.8 5.8
 1 0 -22 0.3 5.6
 1 0 -22 -3.7 5.2
 -1 0 22 11.3 7.3
 1 0 22 5.7 5.2
 -2 0 -22 13.2 8.9
 2 0 -22 1.2 6
 -2 0 22 14.6 7.1
 2 0 22 13.2 6.7
 3 0 22 11.3 6.8
 -3 0 22 4 7.3
 -3 0 -22 9.1 8.4
 3 0 -22 4.4 6.6
 4 0 -22 -8.7 6
 -4 0 -22 -8.8 5.3
 4 0 22 7.1 6.5
 -4 0 22 3.7 7.5
 -5 0 22 -3.2 7.3
 -5 0 -22 4.2 8.6
 5 0 22 -10.5 6.3
 5 0 -22 0.3 9
 0 1 22 4.8 5.5
 0 -1 22 -2.8 4.4
 0 1 -22 -1.5 6.1
 0 -1 -22 4.5 6.2
 -1 1 22 4.7 7.1
 1 -1 22 16 7
 1 1 -22 0.1 6.4
 -1 -1 -22 12.1 7.2
 1 1 -22 0.3 5.7
 1 -1 -22 1.4 6.4
 1 -1 -22 9.6 6.6
 -1 1 -22 3.5 7.4
 -1 -1 22 5.1 5.8
 1 1 22 8.8 5.7
 -2 -1 -22 -3.5 6.2
 2 1 -22 2 7.1
 2 -1 22 -5.7 3.9
 -2 1 22 6.1 7
 -2 1 -22 -2.7 9.2
 2 1 22 -1.5 5.8
 2 -1 -22 6.1 6.8
 -2 -1 22 4.9 6
 3 -1 22 7.4 5.9
 -3 -1 -22 15.8 8.1
 3 1 -22 -1.2 8.1
 -3 1 22 14.9 8.4
 -3 -1 22 13.9 8.6
 3 1 22 7.4 6.5
 -3 1 -22 11.9 9.4
 -4 1 22 -3.3 6.3
 4 -1 22 -6.9 5.9
 -4 -1 -22 7.9 9.7
 4 1 -22 -7.7 6
 4 1 22 1.3 5.6
 4 -1 -22 -11 6.3
 -4 1 -22 -0.1 6.1
 5 1 -22 -6.5 7.9
 -5 1 22 -9.6 6.2
 5 -1 22 -4 6.4
 -5 -1 -22 6.3 8.5
 -5 1 -22 4.7 10.9
 5 1 22 5.1 6.8
 5 -1 -22 -7.6 7.5
 0 2 -22 -8.7 5.4
 0 2 22 -2.2 5.9
 0 -2 22 -4.3 4.4
 0 -2 22 -1.5 5.2
 0 -2 -22 6.7 6.6
 0 -2 -22 -1.8 5.5
 1 -2 22 5 6.2
 1 -2 22 -1.2 4.8
 1 2 -22 3.7 6.7
 -1 2 22 2 5.2
 -1 -2 -22 1.8 6
 1 -2 -22 0.4 6.6
 -1 2 -22 -0.1 6.8
 -1 -2 22 -0.1 4.7
 1 2 22 7.1 6.2
 1 -2 -22 14.5 7.3
 -1 -2 22 1.5 5.5
 2 2 -22 -5.5 5.7
 2 -2 22 5.8 5.2
 -2 -2 -22 4 8.3
 -2 2 22 6.8 6.8
 2 -2 -22 0.1 5.5
 -2 2 -22 -0.5 7.6
 -2 -2 22 8 5.1
 -2 -2 22 1.7 6.9
 2 2 22 8.6 6.4
 3 -2 22 5 7
 3 2 -22 -4.2 7.3
 -3 2 22 2.3 6.1
 -3 -2 -22 12.2 9.3
 3 -2 -22 4.9 6.6
 -3 2 -22 -0.3 8.7
 3 2 22 9 7.5
 -3 -2 22 -1.2 4.6
 4 -2 22 7.6 6.6
 -4 -2 -22 4.4 6.8
 -4 2 22 8.9 7.5
 4 2 -22 0.3 9
 -4 2 -22 -7.9 7.3
 4 2 22 -1.3 6.4
 4 -2 -22 0.1 7.4
 5 -2 22 3.6 7.5
 -5 2 22 -4 7.6
 5 2 -22 -18.9 7.1
 -5 -2 -22 -4.9 8.1
 5 2 22 -2.9 7.7
 -5 2 -22 -10.6 8.5
 5 -2 -22 -4.2 8.1
 0 -3 22 -3.4 5.6
 0 3 -22 -5.9 6.8
 0 -3 22 13.7 6.7
 0 3 22 -0.1 5.1
 0 -3 -22 0.5 7.8
 0 -3 -22 9.2 7.3
 1 -3 22 -0.1 4.6
 -1 3 22 7.7 6.1
 1 3 -22 -3.2 7.5
 -1 -3 -22 30.8 15.3
 1 -3 22 7.6 7.1
 1 -3 -22 -0.5 6.2
 1 -3 -22 8.2 7.4
 -1 -3 22 4.4 4.7
 1 3 22 -1 6.9
 2 -3 22 5.4 7.1
 -2 3 22 -3.7 5.6
 2 3 -22 -3.8 7.1
 -2 -3 -22 -0.2 6.8
 2 -3 22 4.9 5.9
 -2 -3 22 6.6 5.8
 -2 3 -22 -0.8 7.7
 2 3 22 -0.6 5.3
 -3 3 22 4.7 7.3
 3 -3 22 -2.2 6.4
 -3 -3 -22 9.2 7.4
 3 -3 22 4.4 6.2
 3 -3 -22 1.6 5.6
 -3 3 -22 -2.7 8.1
 3 3 22 -0.5 5.3
 4 -3 22 -3.7 6.7
 -4 3 22 18.3 8
 4 -3 22 -5.5 7.3
 4 3 -22 -15.6 7.1
 -4 -3 -22 11.7 9.1
 -4 3 -22 -3.7 7.8
 4 -3 -22 -0.5 6.2
 4 3 22 -2.1 6.6
 -4 -3 22 -8.1 5.4
 0 4 -22 -6.5 7.8
 0 4 22 -1.7 5.4
 0 -4 22 -3.6 5.5
 0 -4 -22 5.6 7.4
 -1 -4 -22 7.2 14.7
 -1 -4 -22 16.7 8.9
 1 4 -22 -11.9 7.8
 1 -4 22 7.2 7.3
 -1 4 22 2.8 6.2
 -1 -4 22 2 5.8
 1 -4 -22 20.3 7.7
 1 4 22 2.8 6.4
 -1 4 -22 -2.5 8.8
 2 -4 22 3.2 6.8
 -2 -4 -22 6.9 7.6
 -2 4 22 6.8 6.1
 -2 4 -22 -5.9 7.7
 -2 -4 22 -5.3 5.7
 2 4 22 5.8 5.8
 2 -4 -22 6.4 7.5
 -3 -4 -22 0.2 5.7
 3 -4 22 4.3 7.7
 3 4 -22 -21.7 9.3
 -3 4 22 -1 5.5
 3 4 22 6.3 7.2
 -3 -4 22 -3 6
 -3 4 -22 -8.1 8.7
 3 -4 -22 1.7 8.2
 -4 -4 -22 3.1 9.3
 -4 4 22 -17.1 6.3
 4 -4 22 5 10.4
 4 -4 22 7.8 7.5
 4 4 22 -2.5 7.3
 -4 4 -22 -14.8 9.1
 4 -4 -22 2.4 9.2
 -4 -4 22 -7.3 5.7
 0 -5 -22 5.2 9.6
 0 5 22 6.8 6.7
 0 -5 22 -0.2 6.2
 0 5 -22 -12.3 8.1
 1 -5 22 11.7 7.4
 -1 -5 -22 -2.9 8.7
 1 5 -22 -14 8
 -1 5 22 0.1 6.3
 -1 -5 -22 2.2 6.4
 1 5 22 3.9 6.5
 1 -5 -22 -3.1 7.8
 -1 5 -22 -6.9 10.5
 -1 -5 22 -0.7 5.2
 2 -5 22 -0.1 4.7
 -2 -5 -22 10.6 8.9
 -2 5 22 -5.8 6.7
 2 -5 -22 -1.8 7.3
 2 5 22 2.7 8
 -2 5 -22 -7.5 9.8
 -2 -5 22 6.6 5.9
 -3 -5 -22 5.3 10.1
 3 -5 22 -4.5 7.1
 -3 5 22 1.7 7.3
 -3 -5 22 -4.2 6
 3 5 22 5.8 7.6
 -3 5 -22 -13 10.6
 3 -5 -22 3.8 9
 0 -6 22 -3.8 7.8
 0 6 22 1.3 6.5
 0 6 22 9.1 11.8
 0 6 -22 -16 11.3
 0 -6 -22 -1.1 9.3
 1 -6 22 2.1 8.5
 -1 -6 -22 8.2 10.6
 -1 6 22 24.9 13.3
 1 6 -22 -18.5 11.9
 -1 6 22 -2.1 6
 1 -6 -22 8.8 10.3
 1 6 22 11.4 7.5
 -1 -6 22 -6.3 6.6
 -1 6 -22 -12.3 10.2
 0 0 23 19.2 6.5
 0 0 -23 31.8 10.4
 1 0 -23 -0.4 5.7
 1 0 -23 -0.7 5.8
 1 0 23 2.2 5.6
 -1 0 -23 1.9 6
 -1 0 23 -9.7 4.7
 2 0 23 7.6 6
 2 0 -23 -2.3 5.7
 -2 0 -23 -1.4 6.4
 -2 0 23 -2.5 5.1
 3 0 -23 -2.5 6.8
 3 0 23 -6.1 5.7
 -3 0 -23 8.4 8.8
 -3 0 23 -4 7.3
 4 0 -23 0.6 7.5
 4 0 23 4.4 5.9
 -4 0 23 0.1 8.2
 -4 0 -23 2.6 7.1
 0 1 -23 1.3 5.8
 0 -1 -23 5.3 6.5
 0 -1 23 -7.5 5.3
 0 1 23 7.4 6.4
 -1 -1 -23 -2.7 5.3
 1 -1 23 11.1 6.7
 1 1 -23 -0.3 6.3
 1 -1 -23 -0.6 5.7
 -1 -1 23 -3.9 5.3
 1 -1 -23 0.1 5.9
 -1 1 -23 7.2 9.1
 2 1 -23 -9.2 5.5
 -2 1 23 -1.9 5.3
 -2 -1 -23 11.3 7.3
 -2 1 -23 8.4 9.1
 2 -1 -23 5.3 6.3
 -2 -1 23 2 6.7
 2 1 23 -4.4 4.7
 3 1 -23 -9.7 6.5
 -3 1 23 3 7.3
 -3 -1 -23 8.7 8.4
 3 -1 23 5.2 6.9
 -3 1 -23 6.7 7.7
 3 -1 -23 -5.8 5.4
 -3 -1 23 -10.5 10
 3 1 23 6.7 7.5
 -4 -1 -23 -0.7 7.7
 4 -1 23 -3.2 5.6
 -4 1 23 -6.8 6.5
 4 1 -23 -9 6.2
 4 -1 -23 3.1 8
 -4 -1 23 0.8 9.1
 -4 1 -23 -1.7 6.9
 4 1 23 -3.1 5.5
 0 2 -23 -6.1 6.5
 0 2 23 6.4 5.5
 0 -2 23 7.1 7.1
 0 -2 -23 11.2 7
 1 2 -23 -5 7.2
 -1 2 23 0.7 7.4
 1 -2 23 7.3 6
 1 2 23 -8.5 4.6
 -1 -2 23 5.6 6.4
 -1 2 -23 -10.8 6.6
 1 -2 -23 5.1 7.4
 1 -2 -23 20.6 9.2
 -2 -2 -23 8.1 7.8
 -2 2 23 -1.4 6.4
 2 2 -23 -5.5 6.8
 -2 -2 23 7.1 7.8
 -2 2 -23 -3.9 8.4
 2 2 23 4.9 5.5
 3 2 -23 -7.2 7.2
 3 -2 23 -0.7 6.2
 -3 -2 -23 5.7 8.5
 -3 2 23 4.3 7.1
 3 -2 -23 7 8.5
 -3 2 -23 -4.1 6.5
 3 2 23 5.6 5.9
 4 -2 23 -2.8 7.4
 -4 2 23 15 8.7
 -4 -2 -23 8.3 8.7
 4 -2 -23 2.2 7.3
 4 2 23 15.7 8
 -4 2 -23 -8.9 6.9
 0 3 -23 0.3 8.6
 0 3 23 -0.3 5.2
 0 -3 23 -6.4 5
 0 -3 -23 5.3 8.1
 -1 3 23 1.2 5.9
 -1 -3 -23 5.3 7.5
 1 -3 23 -1.3 6.2
 1 -3 23 3.5 5.7
 1 3 -23 -5.1 7.7
 1 -3 -23 -0.6 7
 1 3 23 -1.4 5
 -1 3 -23 -8.6 8.1
 -1 -3 23 -1.1 5.3
 1 -3 -23 0.8 6.5
 -2 3 23 -0.8 6.2
 2 -3 23 -4.8 12.2
 -2 -3 -23 7.6 7.9
 2 -3 23 5.2 6.8
 -2 -3 23 9.2 5.7
 2 -3 -23 -1.5 6.7
 -2 3 -23 -6.5 6.9
 2 3 23 11.9 6.6
 3 3 -23 -5.1 10
 3 -3 23 -6.4 7.7
 -3 -3 -23 9.8 7.7
 -3 3 23 3.1 5.9
 -3 -3 23 2.7 4.9
 3 -3 -23 -2.3 6.3
 3 3 23 2.3 5.8
 -3 3 -23 -5 9.3
 4 -3 23 2.3 8
 -4 -3 -23 10.5 9.9
 4 3 -23 -8.7 9.6
 -4 3 23 6 8.8
 -4 -3 23 -2.4 7.6
 4 3 23 -0.6 7.4
 4 -3 -23 5.2 9.2
 0 -4 23 0.8 5.7
 0 4 -23 -9.1 7.5
 0 4 23 -3.3 6.3
 0 -4 -23 9.6 6.6
 -1 -4 -23 11.6 9
 -1 4 23 -3.7 6.8
 1 -4 23 8.6 6.7
 1 4 -23 -12.4 8.5
 -1 -4 23 11.6 7.4
 1 -4 -23 4.1 8.1
 1 4 23 -0.7 6
 -1 4 -23 -7.8 7.9
 -2 -4 -23 9.4 7.7
 2 -4 23 4.5 8.2
 -2 4 23 6.8 9
 -2 4 -23 -10.9 7.2
 -2 -4 23 -9.6 5.4
 2 -4 -23 -4.5 6.5
 2 4 23 -11.2 4.8
 -3 -4 -23 10.5 9.9
 -3 4 23 -1.3 5.6
 3 -4 23 8.2 8.2
 -3 4 -23 -10.2 9.5
 -3 -4 23 3.3 6
 3 -4 -23 14.3 9.9
 3 4 23 -2.2 6.4
 0 -5 -23 3.9 9.8
 0 5 -23 -14.4 9.8
 0 5 23 6.8 7.9
 0 -5 23 -0.3 6.3
 -1 5 23 -0.8 8.9
 -1 -5 -23 16.5 8
 1 -5 23 6.6 7.2
 1 5 -23 -12.4 9.6
 -1 -5 23 -3.3 6.3
 1 -5 -23 1.8 10.3
 -1 5 -23 -13.1 10.4
 1 5 23 16.8 9.5
 -2 -5 -23 14.8 8.1
 -2 5 23 -0.9 6.6
 2 -5 23 -1.8 7.3
 -2 -5 23 -4.6 6.9
 -2 5 -23 -11.5 9.2
 2 -5 -23 0.6 9.1
 2 5 23 -4.4 7.4
 0 0 -24 24.5 10.6
 0 0 24 24.7 9.9
 1 0 -24 5.9 6.3
 -1 0 -24 5.4 8.1
 -1 0 24 -1.2 6.5
 1 0 24 6 6.4
 2 0 24 10.7 7.4
 2 0 -24 2 7.2
 -2 0 -24 4.2 7.9
 -2 0 24 1.2 7.3
 -3 0 24 4.8 8.7
 -3 0 -24 8.3 7
 3 0 -24 -2.6 8.5
 3 0 24 5.9 7.8
 4 0 -24 -3.5 7.4
 -4 0 24 -9.3 8.1
 -4 0 -24 4.1 8.9
 4 0 24 -1.5 7.6
 0 1 -24 -11 10.4
 0 1 24 -5.1 6.1
 0 -1 24 0.2 6.2
 0 -1 -24 14 8.8
 -1 -1 -24 5.2 7.3
 1 1 -24 6.2 6.8
 -1 1 24 5.7 7
 1 -1 24 0.5 7.3
 -1 1 -24 4.7 8.5
 1 -1 -24 9.3 6.5
 1 -1 -24 0.1 8.1
 1 1 24 7.2 6.1
 -1 -1 24 9.5 8
 2 -1 24 10.8 5.7
 -2 -1 -24 22.3 11.1
 -2 1 24 4 8.4
 2 1 -24 1.9 5.6
 -2 1 -24 2.2 8.9
 2 1 24 5.4 6.8
 3 1 -24 -11.4 6.8
 -3 -1 -24 3.9 7.9
 3 -1 24 5.1 6.3
 -3 1 24 -3.4 7.8
 3 -1 -24 -2.4 7.7
 3 1 24 -7.1 5.2
 -3 -1 24 4.9 8.9
 -3 1 -24 1.7 8
 4 1 -24 2.2 9.2
 -4 1 24 8.8 8.2
 -4 -1 -24 -1.2 8.3
 4 -1 24 -1.1 6.6
 4 -1 -24 -7.9 7.9
 -4 1 -24 -3 8.1
 0 2 -24 0.1 7.2
 0 -2 24 13.8 8.2
 0 2 24 -2.9 5.7
 0 -2 -24 14.6 9.1
 -1 -2 -24 10.5 8.3
 -1 2 24 9.7 7.3
 1 2 -24 -1.2 8
 1 -2 -24 -3.1 6.1
 -1 -2 24 4.1 7.5
 1 2 24 0.8 6.6
 1 -2 -24 14.2 7.7
 -1 2 -24 -3 7.6
 -2 -2 -24 8.1 8.2
 -2 2 24 -0.5 7.1
 2 -2 24 12.2 7.8
 -2 2 -24 -10.5 6.1
 2 -2 -24 5.5 9.1
 2 2 24 1.2 6.8
 3 -2 24 5.3 8.6
 -3 -2 -24 15.8 11.4
 3 2 -24 -10 7.6
 -3 2 24 -3.2 6.7
 -3 2 -24 -2.2 8.6
 3 2 24 8.7 6.9
 3 -2 -24 -3.4 6.6
 0 -3 -24 6.4 8.2
 0 3 24 7.6 6.5
 0 3 -24 -6.1 6
 -1 -3 -24 10.8 9.6
 -1 3 24 -2.6 7.5
 1 3 -24 -6.2 7
 1 -3 -24 -3.3 6.9
 1 3 24 -2.4 5.9
 -2 3 24 -2.3 5.7
 -2 -3 -24 4.8 7.6
 2 -3 24 -6.4 7.4
 2 3 24 2.3 6.4
 2 -3 -24 3.5 9.7
 -2 3 -24 -11.9 9
 -3 -3 -24 17.9 9.9
 3 -3 24 -0.8 8.3
 -3 3 24 -3.9 7.2
 3 -3 -24 -3.7 8.4
 3 3 24 -7.6 7
 -3 3 -24 19.2 12.8
 0 -4 24 3.8 6
 0 -4 -24 4.3 11.6
 0 -4 -24 27.5 9.1
 0 4 24 -8.4 6.3
 -1 -4 -24 7.5 6.9
 -1 4 24 10.5 9.1
 1 4 -24 -8.6 7.5
 1 -4 24 5.8 7.3
 1 -4 -24 17.8 11.6
 1 -4 -24 17.2 8.5
 -1 4 -24 -5.4 9.2
 1 4 24 4.5 6.1
 -1 -4 24 4.5 7.1
 -2 4 24 -0.4 7
 -2 -4 -24 16.1 9.1
 2 -4 24 -1.2 5.6
 -2 4 -24 -12.5 8.3
 2 4 24 1.7 6.6
 -2 -4 24 11.2 7.1
 0 -5 -24 -5.4 8.8
 0 -5 24 -6.4 7.1
 0 5 24 9.5 8.8
 0 0 -25 26.6 11.1
 0 0 25 16.3 8.2
 -1 0 25 14.5 8.7
 1 0 25 5.3 7.5
 -1 0 -25 -4 7.2
 -2 0 25 9.3 8.9
 2 0 25 -1.4 5.6
 -2 0 -25 -4 7.6
 2 0 -25 -7.2 6.3
 -3 0 25 -3.9 8.7
 -3 0 -25 7 10.2
 3 0 25 -3.2 7.1
 3 0 -25 3.5 9.1
 0 -1 25 -2.5 7.3
 0 1 25 9.4 7.8
 0 1 -25 1 6.5
 0 -1 -25 5.4 8.5
 -1 1 25 -2.1 6.6
 1 -1 25 -3.5 5.7
 -1 -1 -25 18.8 9.8
 1 1 -25 -7.3 10.2
 1 1 25 2.7 7.5
 -1 1 -25 3.5 8.9
 -1 -1 25 4.8 8
 -2 -1 -25 8.3 8.8
 2 -1 25 -4.2 6.3
 -2 1 25 -8.3 6.6
 -2 -1 25 9.7 9.5
 -2 1 -25 4.8 8.6
 2 1 25 -4.4 5.4
 2 -1 -25 -0.6 8.1
 3 -1 25 -2.4 7.9
 -3 -1 -25 -0.5 7.8
 3 1 -25 -6.3 8.4
 -3 1 25 1.9 9.2
 3 -1 -25 0.3 7.9
 -3 1 -25 -3.9 8.8
 3 1 25 -1.1 5.7
 -3 -1 25 2.5 9.3
 0 -2 25 4.2 8.1
 0 2 25 6.3 6.5
 0 -2 -25 11.5 9.4
 0 2 -25 -9.6 7.1
 1 -2 25 5.3 7.4
 -1 2 25 2.6 7.7
 1 2 -25 -4.8 7.1
 -1 -2 -25 8.4 8.1
 -1 2 -25 -8.9 7.2
 1 -2 -25 11.5 8.8
 -2 2 25 -3.2 7.8
 -2 -2 -25 11.7 8.9
 2 -2 25 -4.6 7.4
 2 -2 -25 -0.7 8.3
 2 2 25 1.4 6.7
 -2 2 -25 -4.7 7.5
 -3 -2 -25 18 9.3
 3 -2 25 1.9 7.9
 -3 2 25 2.1 6.9
 -3 2 -25 -6.5 7.9
 3 2 25 -6.6 5
 3 -2 -25 3.5 9.8
 0 3 -25 -17.5 7.3
 0 -3 -25 1.7 6.8
 0 3 25 8.1 7.3
 -1 3 25 6.1 8.1
 1 3 -25 -9.5 7.9
 -1 -3 -25 4.8 7.6
 -1 3 -25 -13.2 8.6
 1 -3 -25 -0.9 8.6
 1 3 25 -0.9 6.4
 -2 -3 -25 21.2 11.1
 -2 3 25 -1.7 8.2
 2 3 25 2.5 6.9
 2 -3 -25 -1.7 7.8
 -2 3 -25 -6.3 8.2
 0 -4 -25 19.9 9.8
 0 4 25 -4.2 5.9
 0 4 -25 -9.8 8.5
 1 4 -25 -13.5 7.7
 -1 -4 -25 27 10.2
 -1 4 25 -4.5 7.3
 1 4 25 11.3 8
 1 -4 -25 5.3 10.9
 0 0 -26 31.9 11.9
 0 0 26 34.5 11.1
 -1 0 26 3.1 9.2
 1 0 26 6 8.6
 -1 0 -26 -6.8 7.5
 -2 0 -26 8 9.2
 2 0 26 -0.7 8.2
 -2 0 26 -7.6 7.7
 0 -1 -26 11.2 9.5
 0 1 -26 0.9 8
 0 -1 26 -2.6 7.8
 0 1 26 -3.9 6.8
 -1 -1 -26 9.3 9.8
 1 -1 26 -2.9 7.3
 -1 1 26 1 7.2
 -1 1 -26 0.9 8.2
 -1 -1 26 5.3 9.9
 1 1 26 1.8 7.8
 -2 1 26 -0.3 7.1
 2 -1 26 -10.9 8
 -2 -1 -26 9.2 10.5
 -2 -1 26 -1.1 9.7
 -2 1 -26 -5.2 8.5
 2 1 26 -1.9 7.5
 0 2 26 7.4 6.4
 0 -2 -26 20.9 10.8
 0 2 -26 0.1 8.6
 0 -2 26 -1 8.4
 1 -2 26 -7.8 8.3
 -1 -2 -26 5.5 8.7
 -1 2 26 1.1 8.1
 -1 2 -26 4.7 9.5
 1 2 26 8.4 7.9
 -2 -2 -26 1.4 7.4
 2 -2 26 4 10.6
 -2 2 26 2.5 6.5
 -2 2 -26 2.8 9.6
 2 -2 -26 -7.7 9.6
 2 2 26 -5.8 6.8
 0 -3 -26 23.3 9.7
 0 3 26 28.9 11.8
 0 0 27 13.6 10.7
 0 0 -27 21.1 9.7
 -1 0 -27 0.5 9.4
 0 1 27 -5.5 7.3
 0 1 -27 -5.9 8.8
 0 -1 27 -3.9 10
 0 -1 -27 13.1 8.9

_iucr_refine_instructions_details
;
TITL 360k_a.res in P2(1)2(1)2(1)
    360k.res
    created by SHELXL-2018/3 at 11:25:04 on 22-Aug-2025
REM Old TITL 360K in P212121 #19
REM SHELXT solution in P2(1)2(1)2(1): R1 0.263, Rweak 0.100, Alpha 0.028
REM <I/s> 4.041 for 21 systematic absences, Orientation as input
REM Flack x = 0.469 ( 0.492 ) from 316 Parsons' quotients
REM Formula found by SHELXT: C5 B F5 N
CELL 0.71073 6.1477 7.3841 18.4441 90 90 90
ZERR 4 0.0003 0.0003 0.0008 0 0 0
LATT -1
SYMM 0.5-X,-Y,0.5+Z
SYMM -X,0.5+Y,0.5-Z
SYMM 0.5+X,0.5-Y,-Z
SFAC C H B F N
UNIT 24 32 4 16 4
SADI F4A B1A F1 B1
SADI F3A B1A F4 B1
SADI F1A B1A F2 B1
SADI F2A B1A F3 B1
SADI 0.04 F4A F3A F1 F4
SADI 0.04 F4A F1A F1 F2
SADI 0.04 F4A F2A F1 F3
SADI 0.04 F3A F1A F4 F2
SADI 0.04 F3A F2A F4 F3
SADI 0.04 F1A F2A F2 F3
SIMU
RIGU

L.S. 30
PLAN  5
SIZE 0.07 0.13 0.22
TEMP 86.85
CONF
BOND
list 4
MORE -1
BOND $H
fmap 2 53
acta
REM <olex2.extras>
REM <HklSrc ".\\qehweg_b">
REM </olex2.extras>

WGHT    0.151500    0.199600
FVAR       1.57281   0.77561
PART 2
F4    4    0.442591    1.098098    0.537547   -21.00000    0.11301    0.23527 =
         0.15371   -0.06449    0.00832   -0.07883
F1    4    0.210092    0.885367    0.575590   -21.00000    0.20889    0.12258 =
         0.18061    0.03900    0.00483   -0.00998
F2    4    0.094351    1.153100    0.538086   -21.00000    0.15825    0.07615 =
         0.21187   -0.05177   -0.03567    0.00262
F3    4    0.235985    0.956795    0.461809   -21.00000    0.16247    0.18440 =
         0.11213   -0.06823   -0.07142    0.04995

PART 1
F4A   4    0.426182    0.905002    0.546284    21.00000    0.11172    0.09083 =
         0.14361   -0.00042   -0.00874    0.02280
F3A   4    0.255989    1.155706    0.575005    21.00000    0.18728    0.07830 =
         0.12980   -0.04238   -0.00141   -0.00121
F2A   4    0.267981    1.066850    0.460023    21.00000    0.20827    0.18460 =
         0.07711    0.03277    0.01831    0.02445
F1A   4    0.065104    0.913530    0.541111    21.00000    0.10264    0.12774 =
         0.14022    0.01383   -0.00921   -0.03655

PART 2
B1    3    0.250756    1.020036    0.528123   -21.00000    0.09414    0.09690 =
         0.08256   -0.00583   -0.05592   -0.01092

PART 1
B1A   3    0.256451    1.015422    0.528797    21.00000    0.08669    0.03844 =
         0.07703   -0.00133    0.00803   -0.00438

PART 0
N1    5    0.248504    0.528002    0.575649    11.00000    0.10299    0.06013 =
         0.06634    0.00038    0.00346   -0.00607
AFIX 137
H1A   2    0.322769    0.621207    0.557669    11.00000   -1.20000
H1B   2    0.112001    0.532199    0.559665    11.00000   -1.20000
H1C   2    0.310112    0.424889    0.561416    11.00000   -1.20000
AFIX   0
C2    1    0.074829    0.614408    0.688858    11.00000    0.08021    0.07059 =
         0.08787   -0.00322   -0.00293    0.01408
AFIX  43
H2    2   -0.039257    0.663408    0.662182    11.00000   -1.20000
AFIX   0
C1    1    0.249537    0.537390    0.654883    11.00000    0.07192    0.04327 =
         0.06448    0.00052    0.00660   -0.00516
C3    1    0.071737    0.617755    0.764464    11.00000    0.10140    0.08796 =
         0.08635   -0.01744    0.02654   -0.00469
AFIX  43
H3    2   -0.047208    0.665311    0.789124    11.00000   -1.20000
AFIX   0
C4    1    0.246696    0.549884    0.802052    11.00000    0.12560    0.08912 =
         0.06871   -0.00196    0.00412   -0.01970
AFIX  43
H4    2    0.246168    0.554093    0.852446    11.00000   -1.20000
AFIX   0
C6    1    0.423830    0.471236    0.691658    11.00000    0.07366    0.07984 =
         0.08102    0.00530    0.00202    0.00932
AFIX  43
H6    2    0.542673    0.423360    0.667043    11.00000   -1.20000
AFIX   0
C5    1    0.420060    0.476920    0.767245    11.00000    0.10475    0.09352 =
         0.08022    0.01252   -0.01433   -0.00549
AFIX  43
H5    2    0.536255    0.430744    0.793716    11.00000   -1.20000
AFIX   0
HKLF 4


REM  360k_a.res in P2(1)2(1)2(1)
REM wR2 = 0.3352, GooF = S = 1.029, Restrained GooF = 1.003 for all data
REM R1 = 0.0991 for 1115 Fo > 4sig(Fo) and 0.1998 for all 2787 data
REM 156 parameters refined using 325 restraints

END  
     
WGHT      0.1515      0.1996 

REM Highest difference peak  0.310,  deepest hole -0.220,  1-sigma level  0.047
Q1    1   0.3592  0.8791  0.4939  11.00000  0.05    0.31
Q2    1   0.1259  1.1430  0.4855  11.00000  0.05    0.27
Q3    1   0.3681  1.1682  0.4969  11.00000  0.05    0.24
Q4    1   0.1449  0.8711  0.4956  11.00000  0.05    0.22
Q5    1   0.1260  1.0315  0.5727  11.00000  0.05    0.21

  REM The information below was added by Olex2.
  REM
  REM R1 = 0.0991 for 1115 Fo > 4sig(Fo) and 0.1998 for all 15675 data
  REM 156 parameters refined using n/a restraints
  REM Highest difference peak 0.31, deepest hole -0.22
  REM Mean Shift 0, Max Shift 0.000.

  REM +++ Tabular Listing of Refinement Information +++
  REM R1_all = 0.1998
  REM R1_gt = 0.0991
  REM wR_ref = 0.3352
  REM GOOF = 1.029
  REM Shift_max = 0.000
  REM Shift_mean = 0
  REM Reflections_all = 15675
  REM Reflections_gt = 1115
  REM Parameters = 156
  REM Hole = -0.22
  REM Peak = 0.31
  REM Flack = -0.1(5)

  
;
_olex2_submission_special_instructions  'No special instructions were received'


####### Begin powder crystal structure #######
data_C_1
_pd_block_id C_1
_pd_block_diffractogram_id d6b_01628_415K.raw_1
_diffrn_measurement_device_type Bruker_D8_ADVANCE
_pd_phase_name C
_cell_length_a  7.3727(5)
_cell_length_b  6.3267(5)
_cell_length_c  9.1348(10)
_cell_angle_alpha 90
_cell_angle_beta  90
_cell_angle_gamma 90
_cell_volume 426.09(7)
_cell_formula_units_Z   2
_chemical_formula_weight 180.939033
_cell_measurement_temperature 423
_diffrn_ambient_temperature 423
_cell_measurement_pressure 101
_diffrn_ambient_pressure 101
_exptl_crystal_density_diffrn 1.4103(2)
_exptl_absorpt_coefficient_mu 0.15038(2)
_diffrn_radiation_wavelength 0.709300000
_cell_measurement_theta_min 1.50004995
_cell_measurement_theta_max 15.001565
_space_group_crystal_system orthorhombic
_space_group_name_H-M_alt P21212
loop_
 _space_group_symop_id
 _space_group_symop_operation_xyz
   1 'x, y, z '
   2 '-x+1/2, y+1/2, -z '
   3 '-x, -y, z '
   4 'x+1/2, -y+1/2, -z '
loop_
 _atom_site_label
 _atom_site_type_symbol
 _atom_site_site_symmetry_multiplicity
 _atom_site_fract_x
 _atom_site_fract_y
 _atom_site_fract_z
 _atom_site_occupancy
 _atom_site_B_iso_or_equiv
B1 B   2 0 0.5 0.94408 1 9.0(3)
N1 N   2 0 4.930381e-32 0.15158 1 9.0(3)
C1x C   2 9.860761e-32 0 0.31 1 9.0(3)
C2x C   4 0.92784 0.17359 0.38128 1 9.0(3)
C3x C   4 0.92658 0.17176 0.53194 1 9.0(3)
C4x C   2 0 -1.972152e-31 0.60454 1 9.0(3)
H1 H   2 0 1.972152e-31 0.70546 1 9.0(3)
H2 H   4 0.89734 0.06907 0.09545 0.5 9.0(3)
H3 H   4 2.46519e-32 0.138132 0.095448 0.5 9.0(3)
H4 H   4 0.102658 0.069068 0.095448 0.5 9.0(3)
H8 H   4 0.126123 0.692877 0.320349 1 9.0(3)
H9 H   4 0.131173 0.696841 0.592835 1 9.0(3)
F0 F   4 -0.079(9) 0.457(13) 1.079(2) 0.25 9.0(3)
F1 F   4 0.143(7) 0.639(10) 0.963(4) 0.25 9.0(3)
F2 F   4 0.051(9) 0.312(7) 0.878(8) 0.25 9.0(3)
F3 F   4 -0.131(8) 0.575(9) 0.849(7) 0.25 9.0(3)
F4 F   4 -0.092(14) 0.324(11) 0.892(6) 0.25 9.0(3)
F5 F   4 0.129(8) 0.563(11) 0.842(6) 0.25 9.0(3)
F6 F   4 -0.123(12) 0.658(12) 0.978(6) 0.25 9.0(3)
F7 F   4 0.074(10) 0.454(12) 1.080(3) 0.25 9.0(3)
loop_
 _geom_bond_atom_site_label_1
 _geom_bond_atom_site_label_2
 _geom_bond_distance
 _geom_bond_site_symmetry_1
 _geom_bond_site_symmetry_2
 B1        F1        1.387(5) 1_555   3_565
 B1        F0        1.387(5) 1_555   1_555
 B1        F3        1.387(5) 1_555   3_565
 B1        F3        1.387(5) 1_555   1_555
 B1        F4        1.387(5) 1_555   1_555
 B1        F7        1.387(5) 1_555   3_565
 B1        F6        1.387(5) 1_555   3_565
 B1        F6        1.387(5) 1_555   1_555
 B1        F7        1.387(5) 1_555   1_555
 B1        F4        1.387(5) 1_555   3_565
 B1        F2        1.387(5) 1_555   1_555
 B1        F2        1.387(5) 1_555   3_565
 B1        F5        1.387(5) 1_555   1_555
 B1        F1        1.387(5) 1_555   1_555
 B1        F5        1.387(5) 1_555   3_565
 B1        F0        1.387(5) 1_555   3_565
 B1        H3        2.67458(18) 1_555   1_556
 B1        H3        2.67458(18) 1_555   3_566
 B1        H2        2.98382(19) 1_555   2_556
 B1        H2        2.98382(19) 1_555   4_456
 B1        H4        2.98383(19) 1_555   4_456
 B1        H4        2.98383(19) 1_555   2_556
 B1        H4        3.1493(2) 1_555   1_556
 B1        H4        3.1493(2) 1_555   3_566
 B1        H2        3.1493(2) 1_555   1_456
 B1        H2        3.1493(2) 1_555   3_666
 N1        H3        1.01324(7) 1_555   1_555
 N1        H3        1.01324(7) 1_555   3_555
 N1        H4        1.01327(5) 1_555   1_555
 N1        H4        1.01327(5) 1_555   3_555
 N1        H2        1.01327(5) 1_555   1_455
 N1        H2        1.01327(5) 1_555   3_655
 N1        C1x       1.44713(17) 1_555   1_555
 N1        C2x       2.4273(2) 1_555   3_655
 N1        C2x       2.4273(2) 1_555   1_455
 N1        H8        2.64895(16) 1_555   1_545
 N1        H8        2.64895(16) 1_555   3_565
 N1        F3        2.76(6) 1_555   2_446
 N1        F3        2.76(6) 1_555   4_556
 N1        F5        2.77(7) 1_555   4_456
 N1        F5        2.77(7) 1_555   2_546
 N1        F6        2.83(10) 1_555   3_564
 N1        F6        2.83(10) 1_555   1_544
 N1        F1        2.96(7) 1_555   2_546
 N1        F1        2.96(7) 1_555   4_456
 N1        F7        3.00(8) 1_555   1_554
 N1        F7        3.00(8) 1_555   3_554
 N1        F0        3.02(9) 1_555   3_554
 N1        F0        3.02(9) 1_555   1_554
 N1        F1        3.05(7) 1_555   3_564
 N1        F1        3.05(7) 1_555   1_544
 N1        F6        3.18(11) 1_555   4_556
 N1        F6        3.18(11) 1_555   2_446
 C1x       C2x       1.38317(8) 1_555   3_655
 C1x       C2x       1.38317(8) 1_555   1_455
 C1x       N1        1.44713(17) 1_555   1_555
 C1x       H3        2.1459(2) 1_555   1_555
 C1x       H3        2.1459(2) 1_555   3_555
 C1x       H2        2.1459(2) 1_555   3_655
 C1x       H2        2.1459(2) 1_555   1_455
 C1x       H4        2.1459(2) 1_555   1_555
 C1x       H4        2.1459(2) 1_555   3_555
 C1x       H8        2.15618(15) 1_555   3_565
 C1x       H8        2.15618(15) 1_555   1_545
 C1x       C3x       2.3631(2) 1_555   3_655
 C1x       C3x       2.3631(2) 1_555   1_455
 C1x       C4x       2.6906(3) 1_555   1_555
 C1x       F5        3.10(4) 1_555   2_546
 C1x       F5        3.10(4) 1_555   4_456
 C1x       F3        3.12(4) 1_555   4_556
 C1x       F3        3.12(4) 1_555   2_446
 C1x       H9        3.11979(17) 1_555   4_456
 C1x       H9        3.11979(17) 1_555   2_546
 C2x       H8        1.08711(6) 1_555   3_665
 C2x       C3x       1.37632(16) 1_555   1_555
 C2x       C1x       1.38317(8) 1_555   1_655
 C2x       H9        2.1438(2) 1_555   3_665
 C2x       C4x       2.3766(2) 1_555   1_655
 C2x       N1        2.4273(2) 1_555   1_655
 C2x       C2x       2.44065(17) 1_555   3_755
 C2x       H3        2.6741(3) 1_555   1_655
 C2x       H2        2.7028(3) 1_555   1_555
 C2x       C3x       2.79642(16) 1_555   3_755
 C2x       H4        2.9859(3) 1_555   1_655
 C2x       H4        3.0372(3) 1_555   3_655
 C2x       F3        3.095(10) 1_555   2_546
 C3x       H9        1.08712(6) 1_555   3_665
 C3x       C2x       1.37632(16) 1_555   1_555
 C3x       C4x       1.38336(8) 1_555   1_655
 C3x       H1        1.99657(15) 1_555   1_655
 C3x       H8        2.1495(2) 1_555   3_665
 C3x       C1x       2.3631(2) 1_555   1_655
 C3x       C3x       2.42806(17) 1_555   3_755
 C3x       C2x       2.79642(16) 1_555   3_755
 C4x       H1        0.92188(11) 1_555   1_555
 C4x       C3x       1.38336(8) 1_555   1_455
 C4x       C3x       1.38336(8) 1_555   3_655
 C4x       H9        2.15068(15) 1_555   3_565
 C4x       H9        2.15068(15) 1_555   1_545
 C4x       C2x       2.3766(2) 1_555   1_455
 C4x       C2x       2.3766(2) 1_555   3_655
 C4x       C1x       2.6906(3) 1_555   1_555
 C4x       H8        3.09161(17) 1_555   4_456
 C4x       H8        3.09161(17) 1_555   2_546
 H1        C4x       0.92188(11) 1_555   1_555
 H1        C3x       1.99657(15) 1_555   1_455
 H1        C3x       1.99657(15) 1_555   3_655
 H1        H9        2.38168(14) 1_555   3_565
 H1        H9        2.38168(14) 1_555   1_545
 H1        F2        2.55(3) 1_555   3_555
 H1        F2        2.55(3) 1_555   1_555
 H1        F4        2.75(7) 1_555   3_555
 H1        F4        2.75(7) 1_555   1_555
 H1        H8        3.02372(17) 1_555   4_456
 H1        H8        3.02372(17) 1_555   2_546
 H1        F3        3.14(7) 1_555   1_545
 H1        F3        3.14(7) 1_555   3_565
 H1        F5        3.18(8) 1_555   1_545
 H1        F5        3.18(8) 1_555   3_565
 H2        H3        0.87395(5) 1_555   1_655
 H2        H4        0.87396(7) 1_555   3_655
 H2        N1        1.01327(5) 1_555   1_655
 H2        H3        1.51372(10) 1_555   3_655
 H2        H4        1.51375(10) 1_555   1_655
 H2        H2        1.74795(10) 1_555   3_755
 H2        F3        2.03(7) 1_555   2_546
 H2        C1x       2.1459(2) 1_555   1_655
 H2        F6        2.20(11) 1_555   2_546
 H2        F5        2.22(8) 1_555   4_556
 H2        F1        2.23(6) 1_555   3_664
 H2        F1        2.35(8) 1_555   4_556
 H2        F4        2.46(7) 1_555   1_654
 H2        F0        2.47(8) 1_555   1_654
 H2        H8        2.5532(2) 1_555   3_665
 H2        F6        2.63(12) 1_555   3_664
 H2        F2        2.67(7) 1_555   4_556
 H2        C2x       2.7028(3) 1_555   1_555
 H2        F4        2.73(12) 1_555   2_546
 H2        F2        2.76(9) 1_555   1_654
 H2        F7        2.77(9) 1_555   1_654
 H2        F6        2.82(8) 1_555   1_644
 H2        F7        2.88(7) 1_555   4_556
 H2        F0        2.92(8) 1_555   2_546
 H2        B1        2.98382(19) 1_555   2_546
 H2        F7        3.03(8) 1_555   3_664
 H2        F2        3.15(7) 1_555   3_654
 H2        B1        3.1493(2) 1_555   1_654
 H3        H4        0.87394(5) 1_555   1_555
 H3        H2        0.87395(5) 1_555   1_455
 H3        N1        1.01324(7) 1_555   1_555
 H3        H4        1.51370(10) 1_555   3_555
 H3        H2        1.51372(10) 1_555   3_655
 H3        H3        1.74783(15) 1_555   3_555
 H3        F6        1.91(11) 1_555   3_564
 H3        F7        2.08(8) 1_555   1_554
 H3        F0        2.10(9) 1_555   1_554
 H3        F1        2.14(7) 1_555   3_564
 H3        C1x       2.1459(2) 1_555   1_555
 H3        F4        2.30(9) 1_555   1_554
 H3        F2        2.30(8) 1_555   1_554
 H3        H8        2.4957(2) 1_555   3_565
 H3        F0        2.63(7) 1_555   3_564
 H3        F7        2.64(7) 1_555   3_564
 H3        C2x       2.6741(3) 1_555   1_455
 H3        B1        2.67458(18) 1_555   1_554
 H3        F1        2.68(5) 1_555   2_546
 H3        F3        2.80(7) 1_555   2_446
 H3        F5        2.84(6) 1_555   2_546
 H3        F6        2.86(10) 1_555   2_446
 H3        F4        3.02(10) 1_555   4_556
 H3        F3        3.05(5) 1_555   3_564
 H3        F5        3.07(8) 1_555   4_456
 H3        F3        3.08(7) 1_555   4_556
 H3        F5        3.14(6) 1_555   3_564
 H4        H3        0.87394(5) 1_555   1_555
 H4        H2        0.87396(7) 1_555   3_655
 H4        N1        1.01327(5) 1_555   1_555
 H4        H3        1.51370(10) 1_555   3_555
 H4        H2        1.51375(10) 1_555   1_455
 H4        H4        1.74791(10) 1_555   3_555
 H4        F1        2.00(6) 1_555   2_546
 H4        F6        2.04(8) 1_555   3_564
 H4        F5        2.06(7) 1_555   2_546
 H4        C1x       2.1459(2) 1_555   1_555
 H4        F3        2.22(7) 1_555   4_556
 H4        F4        2.35(11) 1_555   4_556
 H4        F7        2.45(8) 1_555   1_554
 H4        F2        2.54(8) 1_555   1_554
 H4        F6        2.57(12) 1_555   4_556
 H4        F0        2.80(10) 1_555   1_554
 H4        F0        2.84(6) 1_555   4_556
 H4        F4        2.85(10) 1_555   1_554
 H4        F1        2.86(7) 1_555   3_564
 H4        F7        2.96(8) 1_555   2_546
 H4        B1        2.98383(19) 1_555   2_546
 H4        C2x       2.9859(3) 1_555   1_455
 H4        F1        2.99(6) 1_555   1_544
 H4        F0        3.01(8) 1_555   3_564
 H4        F2        3.03(7) 1_555   2_546
 H4        C2x       3.0372(3) 1_555   3_655
 H4        H8        3.05517(18) 1_555   3_565
 H4        F4        3.11(7) 1_555   3_554
 H4        H8        3.1488(2) 1_555   1_545
 H4        B1        3.1493(2) 1_555   1_554
 H4        F3        3.19(6) 1_555   3_564
 H8        C2x       1.08711(6) 1_555   3_665
 H8        C3x       2.1495(2) 1_555   3_665
 H8        C1x       2.15618(15) 1_555   1_565
 H8        F0        2.43(3) 1_555   3_564
 H8        H9        2.4895(3) 1_555   1_555
 H8        H3        2.4957(2) 1_555   3_565
 H8        H2        2.5532(2) 1_555   3_665
 H8        N1        2.64895(16) 1_555   1_565
 H8        F7        2.69(6) 1_555   1_554
 H8        F3        2.781(14) 1_555   4_566
 H8        F7        2.80(7) 1_555   3_564
 H8        H1        3.02372(17) 1_555   2_556
 H8        H4        3.05517(18) 1_555   3_565
 H8        F0        3.06(4) 1_555   1_554
 H8        H8        3.06837(18) 1_555   3_565
 H8        F2        3.08(6) 1_555   2_556
 H8        C4x       3.09161(17) 1_555   2_556
 H8        H4        3.1488(2) 1_555   1_565
 H9        C3x       1.08712(6) 1_555   3_665
 H9        C2x       2.1438(2) 1_555   3_665
 H9        C4x       2.15068(15) 1_555   1_565
 H9        H1        2.38168(14) 1_555   1_565
 H9        F5        2.43(6) 1_555   1_555
 H9        H8        2.4895(3) 1_555   1_555
 H9        F4        2.75(5) 1_555   3_565
 H9        F3        2.90(6) 1_555   3_565
 H9        F2        2.93(6) 1_555   3_565
 H9        C1x       3.11979(17) 1_555   2_556
 H9        F3        3.13(8) 1_555   1_555
 H9        H9        3.15353(18) 1_555   3_565
 F0        F7        0.56(11) 1_555   3_565
 F0        F7        1.13(10) 1_555   1_555
 F0        F0        1.28(8) 1_555   3_565
 F0        F1        1.31(7) 1_555   3_565
 F0        B1        1.387(5) 1_555   1_555
 F0        F6        1.61(9) 1_555   1_555
 F0        F6        1.90(10) 1_555   3_565
 F0        F4        1.91(5) 1_555   1_555
 F0        H3        2.10(9) 1_555   1_556
 F0        F5        2.20(5) 1_555   3_565
 F0        F3        2.266(9) 1_555   1_555
 F0        F1        2.266(9) 1_555   1_555
 F0        F2        2.266(9) 1_555   1_555
 F0        F2        2.36(8) 1_555   3_565
 F0        H8        2.43(3) 1_555   3_566
 F0        H2        2.47(8) 1_555   1_456
 F0        F4        2.53(4) 1_555   3_565
 F0        F3        2.62(5) 1_555   3_565
 F0        H3        2.63(7) 1_555   3_566
 F0        F5        2.731(19) 1_555   1_555
 F0        H4        2.80(10) 1_555   1_556
 F0        H4        2.84(6) 1_555   4_456
 F0        H2        2.92(8) 1_555   2_556
 F0        F6        2.94(5) 1_555   2_447
 F0        H4        3.01(8) 1_555   3_566
 F0        N1        3.02(9) 1_555   1_556
 F0        H8        3.06(4) 1_555   1_556
 F1        F4        0.79(9) 1_555   3_565
 F1        F5        1.21(7) 1_555   1_555
 F1        F0        1.31(7) 1_555   3_565
 F1        B1        1.387(5) 1_555   1_555
 F1        F2        1.66(3) 1_555   3_565
 F1        F7        1.67(8) 1_555   1_555
 F1        F3        1.72(4) 1_555   3_565
 F1        F6        1.89(10) 1_555   3_565
 F1        F6        1.98(10) 1_555   1_555
 F1        H4        2.00(6) 1_555   2_556
 F1        F7        2.02(7) 1_555   3_565
 F1        H3        2.14(7) 1_555   3_566
 F1        F6        2.21(2) 1_555   4_567
 F1        H2        2.23(6) 1_555   3_666
 F1        F0        2.266(9) 1_555   1_555
 F1        F3        2.314(9) 1_555   1_555
 F1        F2        2.314(9) 1_555   1_555
 F1        H2        2.35(8) 1_555   4_456
 F1        F5        2.62(3) 1_555   3_565
 F1        H3        2.68(5) 1_555   2_556
 F1        F4        2.72(3) 1_555   1_555
 F1        F1        2.753(14) 1_555   3_565
 F1        H4        2.86(7) 1_555   3_566
 F1        F2        2.89(6) 1_555   2_557
 F1        F7        2.91(7) 1_555   2_557
 F1        N1        2.96(7) 1_555   2_556
 F1        H4        2.99(6) 1_555   1_566
 F1        F3        3.00(7) 1_555   4_567
 F1        N1        3.05(7) 1_555   1_566
 F2        F3        0.96(6) 1_555   3_565
 F2        F4        1.07(12) 1_555   1_555
 F2        F6        1.07(8) 1_555   3_565
 F2        B1        1.387(5) 1_555   1_555
 F2        F5        1.58(9) 1_555   3_565
 F2        F1        1.66(3) 1_555   3_565
 F2        F5        1.72(9) 1_555   1_555
 F2        F7        2.06(7) 1_555   1_555
 F2        F3        2.158(8) 1_555   1_555
 F2        F0        2.266(9) 1_555   1_555
 F2        H3        2.30(8) 1_555   1_556
 F2        F1        2.314(9) 1_555   1_555
 F2        F4        2.32(8) 1_555   3_565
 F2        F0        2.36(8) 1_555   3_565
 F2        F2        2.50(7) 1_555   3_565
 F2        F7        2.54(5) 1_555   3_565
 F2        H4        2.54(8) 1_555   1_556
 F2        H1        2.55(3) 1_555   1_555
 F2        H2        2.67(7) 1_555   4_456
 F2        F6        2.70(3) 1_555   1_555
 F2        H2        2.76(9) 1_555   1_456
 F2        F1        2.89(6) 1_555   2_547
 F2        H9        2.93(6) 1_555   3_565
 F2        H4        3.03(7) 1_555   2_556
 F2        H8        3.08(6) 1_555   2_546
 F2        H2        3.15(7) 1_555   3_656
 F3        F5        0.88(9) 1_555   3_565
 F3        F2        0.96(6) 1_555   3_565
 F3        F6        1.29(9) 1_555   1_555
 F3        B1        1.387(5) 1_555   1_555
 F3        F4        1.66(10) 1_555   1_555
 F3        F1        1.72(4) 1_555   3_565
 F3        F4        1.81(9) 1_555   3_565
 F3        F5        1.92(8) 1_555   1_555
 F3        H2        2.03(7) 1_555   2_556
 F3        F3        2.16(10) 1_555   3_565
 F3        F2        2.158(8) 1_555   1_555
 F3        F7        2.17(7) 1_555   3_565
 F3        H4        2.22(7) 1_555   4_456
 F3        F0        2.266(9) 1_555   1_555
 F3        F1        2.314(9) 1_555   1_555
 F3        F0        2.62(5) 1_555   3_565
 F3        F6        2.66(3) 1_555   3_565
 F3        F7        2.71(2) 1_555   1_555
 F3        N1        2.76(6) 1_555   2_456
 F3        H8        2.781(14) 1_555   4_466
 F3        H3        2.80(7) 1_555   2_456
 F3        H9        2.90(6) 1_555   3_565
 F3        F1        3.00(7) 1_555   4_467
 F3        H3        3.05(5) 1_555   3_566
 F3        H3        3.08(7) 1_555   4_456
 F3        C2x       3.095(10) 1_555   2_556
 F3        C1x       3.12(4) 1_555   2_456
 F3        H9        3.13(8) 1_555   1_555
 F3        H1        3.14(7) 1_555   1_565
 F3        H4        3.19(6) 1_555   3_566
 F4        F1        0.79(9) 1_555   3_565
 F4        F5        0.89(7) 1_555   3_565
 F4        F2        1.07(12) 1_555   1_555
 F4        B1        1.387(5) 1_555   1_555
 F4        F3        1.66(10) 1_555   1_555
 F4        F6        1.77(3) 1_555   3_565
 F4        F3        1.81(9) 1_555   3_565
 F4        F0        1.91(5) 1_555   1_555
 F4        F7        2.22(7) 1_555   3_565
 F4        F6        2.266(9) 1_555   1_555
 F4        F7        2.266(9) 1_555   1_555
 F4        F5        2.266(9) 1_555   1_555
 F4        H3        2.30(9) 1_555   1_556
 F4        F2        2.32(8) 1_555   3_565
 F4        H4        2.35(11) 1_555   4_456
 F4        H2        2.46(7) 1_555   1_456
 F4        F0        2.53(4) 1_555   3_565
 F4        F4        2.61(4) 1_555   3_565
 F4        F6        2.63(5) 1_555   2_447
 F4        F1        2.72(3) 1_555   1_555
 F4        H2        2.73(12) 1_555   2_556
 F4        H9        2.75(5) 1_555   3_565
 F4        H1        2.75(7) 1_555   1_555
 F4        H4        2.85(10) 1_555   1_556
 F4        H3        3.02(10) 1_555   4_456
 F4        F7        3.04(10) 1_555   4_457
 F4        H4        3.11(7) 1_555   3_556
 F5        F3        0.88(9) 1_555   3_565
 F5        F4        0.89(7) 1_555   3_565
 F5        F1        1.21(7) 1_555   1_555
 F5        B1        1.387(5) 1_555   1_555
 F5        F2        1.58(9) 1_555   3_565
 F5        F2        1.72(9) 1_555   1_555
 F5        F6        1.87(7) 1_555   3_565
 F5        F3        1.92(8) 1_555   1_555
 F5        F5        2.06(10) 1_555   3_565
 F5        H4        2.06(7) 1_555   2_556
 F5        F0        2.20(5) 1_555   3_565
 F5        H2        2.22(8) 1_555   4_456
 F5        F4        2.266(9) 1_555   1_555
 F5        F6        2.314(9) 1_555   1_555
 F5        F7        2.314(9) 1_555   1_555
 F5        H9        2.43(6) 1_555   1_555
 F5        F1        2.62(3) 1_555   3_565
 F5        F7        2.64(4) 1_555   3_565
 F5        F0        2.731(19) 1_555   1_555
 F5        N1        2.77(7) 1_555   2_556
 F5        H3        2.84(6) 1_555   2_556
 F5        F6        3.03(5) 1_555   4_567
 F5        H3        3.07(8) 1_555   4_556
 F5        C1x       3.10(4) 1_555   2_556
 F5        H3        3.14(6) 1_555   3_566
 F5        H1        3.18(8) 1_555   1_565
 F6        F2        1.07(8) 1_555   3_565
 F6        F7        1.23(10) 1_555   3_565
 F6        F3        1.29(9) 1_555   1_555
 F6        B1        1.387(5) 1_555   1_555
 F6        F0        1.61(9) 1_555   1_555
 F6        F4        1.77(3) 1_555   3_565
 F6        F5        1.87(7) 1_555   3_565
 F6        F1        1.89(10) 1_555   3_565
 F6        F0        1.90(10) 1_555   3_565
 F6        H3        1.91(11) 1_555   3_566
 F6        F1        1.98(10) 1_555   1_555
 F6        H4        2.04(8) 1_555   3_566
 F6        F7        2.158(8) 1_555   1_555
 F6        H2        2.20(11) 1_555   2_556
 F6        F1        2.21(2) 1_555   4_467
 F6        F4        2.266(9) 1_555   1_555
 F6        F5        2.314(9) 1_555   1_555
 F6        H4        2.57(12) 1_555   4_456
 F6        H2        2.63(12) 1_555   3_666
 F6        F4        2.63(5) 1_555   2_457
 F6        F3        2.66(3) 1_555   3_565
 F6        F2        2.70(3) 1_555   1_555
 F6        F6        2.71(3) 1_555   3_565
 F6        H2        2.82(8) 1_555   1_466
 F6        N1        2.83(10) 1_555   1_566
 F6        H3        2.86(10) 1_555   2_456
 F6        F0        2.94(5) 1_555   2_457
 F6        F5        3.03(5) 1_555   4_467
 F6        N1        3.18(11) 1_555   2_456
 F7        F0        0.56(11) 1_555   3_565
 F7        F0        1.13(10) 1_555   1_555
 F7        F6        1.23(10) 1_555   3_565
 F7        F7        1.23(12) 1_555   3_565
 F7        B1        1.387(5) 1_555   1_555
 F7        F1        1.67(8) 1_555   1_555
 F7        F1        2.02(7) 1_555   3_565
 F7        F2        2.06(7) 1_555   1_555
 F7        H3        2.08(8) 1_555   1_556
 F7        F6        2.158(8) 1_555   1_555
 F7        F3        2.17(7) 1_555   3_565
 F7        F4        2.22(7) 1_555   3_565
 F7        F4        2.266(9) 1_555   1_555
 F7        F5        2.314(9) 1_555   1_555
 F7        H4        2.45(8) 1_555   1_556
 F7        F2        2.54(5) 1_555   3_565
 F7        H3        2.64(7) 1_555   3_566
 F7        F5        2.64(4) 1_555   3_565
 F7        H8        2.69(6) 1_555   1_556
 F7        F3        2.71(2) 1_555   1_555
 F7        H2        2.77(9) 1_555   1_456
 F7        H8        2.80(7) 1_555   3_566
 F7        H2        2.88(7) 1_555   4_456
 F7        F1        2.91(7) 1_555   2_547
 F7        H4        2.96(8) 1_555   2_556
 F7        N1        3.00(8) 1_555   1_556
 F7        H2        3.03(8) 1_555   3_666
 F7        F4        3.04(10) 1_555   4_557
 loop_
  _geom_angle_atom_site_label_1
  _geom_angle_atom_site_label_2
  _geom_angle_atom_site_label_3
  _geom_angle
  _geom_angle_site_symmetry_1
  _geom_angle_site_symmetry_2
  _geom_angle_site_symmetry_3
 F0        B1        F1         56(3)   1_555 1_555   3_565
 F3        B1        F0         141(6)   3_565 1_555   1_555
 F3        B1        F1         113.005(4)   3_565 1_555   3_565
 F3        B1        F3         102(6)   1_555 1_555   3_565
 F3        B1        F0         109.500(6)   1_555 1_555   1_555
 F3        B1        F1         76(2)   1_555 1_555   3_565
 F4        B1        F3         74(5)   1_555 1_555   1_555
 F4        B1        F3         81(5)   1_555 1_555   3_565
 F4        B1        F0         87(3)   1_555 1_555   1_555
 F4        B1        F1         33(4)   1_555 1_555   3_565
 F7        B1        F4         106(5)   3_565 1_555   1_555
 F7        B1        F3         103(4)   3_565 1_555   1_555
 F7        B1        F3         155(4)   3_565 1_555   3_565
 F7        B1        F0         23(5)   3_565 1_555   1_555
 F7        B1        F1         74(4)   3_565 1_555   3_565
 F6        B1        F7         102.088(4)   3_565 1_555   3_565
 F6        B1        F4         79.5(18)   3_565 1_555   1_555
 F6        B1        F3         148(4)   3_565 1_555   1_555
 F6        B1        F3         56(4)   3_565 1_555   3_565
 F6        B1        F0         86(5)   3_565 1_555   1_555
 F6        B1        F1         91(6)   3_565 1_555   3_565
 F6        B1        F6         154(5)   1_555 1_555   3_565
 F6        B1        F7         53(5)   1_555 1_555   3_565
 F6        B1        F4         109.500(5)   1_555 1_555   1_555
 F6        B1        F3         56(4)   1_555 1_555   1_555
 F6        B1        F3         148(4)   1_555 1_555   3_565
 F6        B1        F0         71(5)   1_555 1_555   1_555
 F6        B1        F1         86(6)   1_555 1_555   3_565
 F7        B1        F6         102.088(4)   1_555 1_555   1_555
 F7        B1        F6         53(5)   1_555 1_555   3_565
 F7        B1        F7         53(6)   1_555 1_555   3_565
 F7        B1        F4         109.500(4)   1_555 1_555   1_555
 F7        B1        F3         155(4)   1_555 1_555   1_555
 F7        B1        F3         103(4)   1_555 1_555   3_565
 F7        B1        F0         48(4)   1_555 1_555   1_555
 F7        B1        F1         93(4)   1_555 1_555   3_565
 F4        B1        F7         106(5)   3_565 1_555   1_555
 F4        B1        F6         79.5(18)   3_565 1_555   1_555
 F4        B1        F6         109.500(5)   3_565 1_555   3_565
 F4        B1        F7         109.500(4)   3_565 1_555   3_565
 F4        B1        F4         140(5)   3_565 1_555   1_555
 F4        B1        F3         81(5)   3_565 1_555   1_555
 F4        B1        F3         74(5)   3_565 1_555   3_565
 F4        B1        F0         132(4)   3_565 1_555   1_555
 F4        B1        F1         158(5)   3_565 1_555   3_565
 F2        B1        F4         114(6)   1_555 1_555   3_565
 F2        B1        F7         96(4)   1_555 1_555   1_555
 F2        B1        F6         153(5)   1_555 1_555   1_555
 F2        B1        F6         46(4)   1_555 1_555   3_565
 F2        B1        F7         133(5)   1_555 1_555   3_565
 F2        B1        F4         45(5)   1_555 1_555   1_555
 F2        B1        F3         102.088(5)   1_555 1_555   1_555
 F2        B1        F3         41(3)   1_555 1_555   3_565
 F2        B1        F0         109.500(4)   1_555 1_555   1_555
 F2        B1        F1         73.6(17)   1_555 1_555   3_565
 F2        B1        F2         128(6)   3_565 1_555   1_555
 F2        B1        F4         45(5)   3_565 1_555   3_565
 F2        B1        F7         133(5)   3_565 1_555   1_555
 F2        B1        F6         46(4)   3_565 1_555   1_555
 F2        B1        F6         153(5)   3_565 1_555   3_565
 F2        B1        F7         96(4)   3_565 1_555   3_565
 F2        B1        F4         114(6)   3_565 1_555   1_555
 F2        B1        F3         41(3)   3_565 1_555   1_555
 F2        B1        F3         102.088(5)   3_565 1_555   3_565
 F2        B1        F0         116(6)   3_565 1_555   1_555
 F2        B1        F1         113.005(4)   3_565 1_555   3_565
 F5        B1        F2         69(4)   1_555 1_555   3_565
 F5        B1        F2         76(5)   1_555 1_555   1_555
 F5        B1        F4         37(3)   1_555 1_555   3_565
 F5        B1        F7         113.005(6)   1_555 1_555   1_555
 F5        B1        F6         113.005(4)   1_555 1_555   1_555
 F5        B1        F6         85(4)   1_555 1_555   3_565
 F5        B1        F7         144(5)   1_555 1_555   3_565
 F5        B1        F4         109.500(5)   1_555 1_555   1_555
 F5        B1        F3         88(5)   1_555 1_555   1_555
 F5        B1        F3         37(4)   1_555 1_555   3_565
 F5        B1        F0         160(4)   1_555 1_555   1_555
 F5        B1        F1         142(3)   1_555 1_555   3_565
 F1        B1        F5         52(3)   1_555 1_555   1_555
 F1        B1        F2         73.6(17)   1_555 1_555   3_565
 F1        B1        F2         113.005(4)   1_555 1_555   1_555
 F1        B1        F4         33(4)   1_555 1_555   3_565
 F1        B1        F7         74(4)   1_555 1_555   1_555
 F1        B1        F6         91(6)   1_555 1_555   1_555
 F1        B1        F6         86(6)   1_555 1_555   3_565
 F1        B1        F7         93(4)   1_555 1_555   3_565
 F1        B1        F4         158(5)   1_555 1_555   1_555
 F1        B1        F3         113.005(4)   1_555 1_555   1_555
 F1        B1        F3         76(2)   1_555 1_555   3_565
 F1        B1        F0         109.500(4)   1_555 1_555   1_555
 F1        B1        F1         166(3)   1_555 1_555   3_565
 F5        B1        F1         142(3)   3_565 1_555   1_555
 F5        B1        F5         96(6)   3_565 1_555   1_555
 F5        B1        F2         76(5)   3_565 1_555   3_565
 F5        B1        F2         69(4)   3_565 1_555   1_555
 F5        B1        F4         109.500(5)   3_565 1_555   3_565
 F5        B1        F7         144(5)   3_565 1_555   1_555
 F5        B1        F6         85(4)   3_565 1_555   1_555
 F5        B1        F6         113.005(4)   3_565 1_555   3_565
 F5        B1        F7         113.005(6)   3_565 1_555   3_565
 F5        B1        F4         37(3)   3_565 1_555   1_555
 F5        B1        F3         37(4)   3_565 1_555   1_555
 F5        B1        F3         88(5)   3_565 1_555   3_565
 F5        B1        F0         105(3)   3_565 1_555   1_555
 F5        B1        F1         52(3)   3_565 1_555   3_565
 F0        B1        F5         160(4)   3_565 1_555   3_565
 F0        B1        F1         56(3)   3_565 1_555   1_555
 F0        B1        F5         105(3)   3_565 1_555   1_555
 F0        B1        F2         109.500(4)   3_565 1_555   3_565
 F0        B1        F2         116(6)   3_565 1_555   1_555
 F0        B1        F4         87(3)   3_565 1_555   3_565
 F0        B1        F7         23(5)   3_565 1_555   1_555
 F0        B1        F6         86(5)   3_565 1_555   1_555
 F0        B1        F6         71(5)   3_565 1_555   3_565
 F0        B1        F7         48(4)   3_565 1_555   3_565
 F0        B1        F4         132(4)   3_565 1_555   1_555
 F0        B1        F3         141(6)   3_565 1_555   1_555
 F0        B1        F3         109.500(6)   3_565 1_555   3_565
 F0        B1        F0         55(4)   3_565 1_555   1_555
 F0        B1        F1         109.500(4)   3_565 1_555   3_565
 H3        B1        F0         73(3)   1_556 1_555   3_565
 H3        B1        F5         96(3)   1_556 1_555   3_565
 H3        B1        F1         119(3)   1_556 1_555   1_555
 H3        B1        F5         126(3)   1_556 1_555   1_555
 H3        B1        F2         164(3)   1_556 1_555   3_565
 H3        B1        F2         60(3)   1_556 1_555   1_555
 H3        B1        F4         150(4)   1_556 1_555   3_565
 H3        B1        F7         50(3)   1_556 1_555   1_555
 H3        B1        F6         120(3)   1_556 1_555   1_555
 H3        B1        F6         43(5)   1_556 1_555   3_565
 H3        B1        F7         73(3)   1_556 1_555   3_565
 H3        B1        F4         59(4)   1_556 1_555   1_555
 H3        B1        F3         128(3)   1_556 1_555   1_555
 H3        B1        F3         92(3)   1_556 1_555   3_565
 H3        B1        F0         51(4)   1_556 1_555   1_555
 H3        B1        F1         53(3)   1_556 1_555   3_565
 H3        B1        H3         117.740(7)   3_566 1_555   1_556
 H3        B1        F0         51(4)   3_566 1_555   3_565
 H3        B1        F5         126(3)   3_566 1_555   3_565
 H3        B1        F1         53(3)   3_566 1_555   1_555
 H3        B1        F5         96(3)   3_566 1_555   1_555
 H3        B1        F2         60(3)   3_566 1_555   3_565
 H3        B1        F2         164(3)   3_566 1_555   1_555
 H3        B1        F4         59(4)   3_566 1_555   3_565
 H3        B1        F7         73(3)   3_566 1_555   1_555
 H3        B1        F6         43(5)   3_566 1_555   1_555
 H3        B1        F6         120(3)   3_566 1_555   3_565
 H3        B1        F7         50(3)   3_566 1_555   3_565
 H3        B1        F4         150(4)   3_566 1_555   1_555
 H3        B1        F3         92(3)   3_566 1_555   1_555
 H3        B1        F3         128(3)   3_566 1_555   3_565
 H3        B1        F0         73(3)   3_566 1_555   1_555
 H3        B1        F1         119(3)   3_566 1_555   3_565
 H2        B1        H3         86.3996(14)   2_556 1_555   3_566
 H2        B1        H3         100.8318(10)   2_556 1_555   1_556
 H2        B1        F0         119(3)   2_556 1_555   3_565
 H2        B1        F5         45(4)   2_556 1_555   3_565
 H2        B1        F1         132(3)   2_556 1_555   1_555
 H2        B1        F5         123(3)   2_556 1_555   1_555
[truncated: 1,682,864 more chars]
