# Supplementary material for: Prediction and analysis of symmetry-raising transitions in anilinium tetra­fluoro­borate
Source: Acta Crystallogr B Struct Sci Cryst Eng Mater. 2025 Nov 13;81(Pt 6):587–94. doi: 10.1107/S2052520625009618 (PMC12786386; doi:10.1107/S2052520625009618)
Supplement: Supplementary file 2 [file b-81-00587-qehweg_asup2.hkl]

#
# h,k,l, Fc-squared, Fo-squared, sigma(Fo-squared), status flag
#
data_qehweg_a
_shelx_title ' 290K in P21 #4'
_shelx_refln_list_code          4
_shelx_F_calc_maximum       71.66
_exptl_crystal_F_000       184.00
_reflns_d_resolution_high  0.7834

loop_
 _space_group_symop_operation_xyz
 'x, y, z'
 '-x, y+1/2, -z'

_cell_length_a     7.3672
_cell_length_b     5.9633
_cell_length_c     9.3181
_cell_angle_alpha  90.000
_cell_angle_beta   96.520
_cell_angle_gamma  90.000

_shelx_F_squared_multiplier     1.000

loop_
 _refln_index_h
 _refln_index_k
 _refln_index_l
 _refln_F_squared_calc
 _refln_F_squared_meas
 _refln_F_squared_sigma
 _refln_observed_status
   1  -7   0          1.47          0.46         1.06 o
   2  -7   0          3.37          3.71         0.93 o
   3  -7   0          1.36          0.00         2.12 o
   0  -6   0         99.97         93.69         4.44 o
   1  -6   0          2.10          2.39         0.80 o
   2  -6   0         35.48         32.36         1.26 o
   3  -6   0          6.50          6.90         1.66 o
   4  -6   0          0.70          2.19         1.79 o
   5  -6   0          1.82          1.72         0.93 o
   1  -5   0          6.81          7.16         0.53 o
   2  -5   0         12.21          9.61         0.60 o
   3  -5   0         19.10         18.70         1.66 o
   4  -5   0          5.32          4.58         1.66 o
   5  -5   0          2.71          2.92         0.66 o
   6  -5   0          1.66          1.59         1.26 o
   0  -4   0        199.76        163.18         4.91 o
   1  -4   0         15.84         14.12         0.46 o
   2  -4   0        100.56         88.72         2.06 o
   3  -4   0         36.92         37.33         2.12 o
   4  -4   0         40.30         42.44         1.26 o
   5  -4   0         21.19         20.49         0.86 o
   6  -4   0         21.00         19.89         1.39 o
   7  -4   0          0.92          0.00         1.79 o
   1  -3   0          6.50          6.23         0.27 o
   2  -3   0        384.56        370.19         7.03 o
   3  -3   0         10.52          9.81         0.60 o
   4  -3   0         45.62         49.27         1.53 o
   5  -3   0         15.57         13.39         0.66 o
   6  -3   0          0.59          2.52         0.80 o
   7  -3   0         21.10         17.37         1.13 o
   8  -3   0          2.17          1.86         0.99 o
   0  -2   0        170.02        173.92         4.31 o
   1  -2   0        450.39        416.21         6.10 o
   2  -2   0        123.05        124.19         1.79 o
   3  -2   0        430.31        354.81        14.85 o
   4  -2   0        226.63        223.79         4.04 o
   5  -2   0         55.93         47.34         1.13 o
   6  -2   0        170.65        160.13         3.71 o
   7  -2   0          9.49          8.89         0.99 o
   8  -2   0         21.03         20.09         1.19 o
   9  -2   0          2.47          3.98         1.13 o
   1  -1   0         95.34         66.97         1.06 o
   2  -1   0        878.80        820.35        12.07 o
   3  -1   0        695.86        675.80        15.18 o
   4  -1   0        157.95        148.13         3.32 o
   5  -1   0         68.05         59.54         1.26 o
   6  -1   0         11.73         10.94         0.60 o
   7  -1   0          1.18          0.33         0.86 o
   8  -1   0         15.01         16.64         1.06 o
   9  -1   0          0.36          1.46         1.06 o
   1   0   0          0.52          0.27         0.07 o
   2   0   0       5135.10       6630.67       123.86 o
   3   0   0        103.86        116.77         2.06 o
   4   0   0         54.96         52.51         1.33 o
   5   0   0         21.21         25.93         0.66 o
   6   0   0          3.56         15.65         1.06 o
   7   0   0          9.25         20.36         1.06 o
   8   0   0          4.34          6.10         0.93 o
   9   0   0          0.08          1.19         1.06 o
   1   1   0         95.25         68.16         1.19 o
   2   1   0        880.12        844.35        14.45 o
   3   1   0        696.04        701.53        18.76 o
   4   1   0        157.86        147.00         3.71 o
   5   1   0         68.06         60.74         1.46 o
   6   1   0         11.74         14.39         0.86 o
   7   1   0          1.18          1.66         0.73 o
   8   1   0         14.98         16.84         1.39 o
   9   1   0          0.36          1.53         1.06 o
   0   2   0        170.06        174.65         5.50 o
   1   2   0        449.84        427.41         7.36 o
   2   2   0        123.04        129.36         2.59 o
   3   2   0        429.36        385.44         8.95 o
   4   2   0        226.50        231.54         5.30 o
   5   2   0         56.01         50.13         1.26 o
   6   2   0        170.65        171.27         3.98 o
   7   2   0          9.50          8.75         0.93 o
   8   2   0         21.05         20.95         1.26 o
   9   2   0          2.47          3.05         1.06 o
   1   3   0          6.55          6.83         0.20 o
   2   3   0        384.19        370.26         7.03 o
   3   3   0         10.53          9.61         0.60 o
   4   3   0         45.58         53.18         1.59 o
   5   3   0         15.59         16.11         0.93 o
   6   3   0          0.57          2.39         0.60 o
   7   3   0         21.10         18.23         1.13 o
   8   3   0          2.16          1.92         1.26 o
   0   4   0        199.82        178.03         5.30 o
   1   4   0         15.91         15.38         0.40 o
   2   4   0        100.62         92.43         1.86 o
   3   4   0         37.00         43.23         1.59 o
   4   4   0         40.29         44.03         1.59 o
   5   4   0         21.14         21.35         0.99 o
   6   4   0         20.99         18.57         1.33 o
   7   4   0          0.92          0.93         0.99 o
   1   5   0          6.76          7.96         0.46 o
   2   5   0         12.25         11.27         0.53 o
   3   5   0         19.11         22.81         1.26 o
   4   5   0          5.35          4.84         1.13 o
   5   5   0          2.72          3.78         0.80 o
   6   5   0          1.65          2.19         0.99 o
   0   6   0         99.97        104.17         3.25 o
   1   6   0          2.11          1.72         0.53 o
   2   6   0         35.47         34.74         1.33 o
   3   6   0          6.51          6.56         1.26 o
   4   6   0          0.70          0.46         1.46 o
   5   6   0          1.82          1.86         0.99 o
   1   7   0          1.47          0.00         2.85 o
   2   7   0          3.39          3.65         1.79 o
   3   7   0          1.36          0.00         2.85 o
  -3  -7   1          0.57          0.00         2.19 o
  -2  -7   1          4.97          3.58         0.93 o
  -1  -7   1          0.23          0.00         0.86 o
   0  -7   1          0.51          0.00         1.33 o
   1  -7   1          0.78          1.06         1.06 o
   2  -7   1          3.15          1.46         1.13 o
   3  -7   1          0.86          1.92         2.19 o
  -5  -6   1          1.52          2.32         0.99 o
  -4  -6   1          0.26          1.72         1.46 o
  -3  -6   1          7.88          9.15         1.66 o
  -2  -6   1          1.36          1.33         0.66 o
  -1  -6   1          4.25          4.31         0.60 o
   0  -6   1          0.91          0.00         0.53 o
   1  -6   1          1.02          0.00         0.73 o
   2  -6   1          1.08          0.99         0.86 o
   3  -6   1          1.41          3.91         1.26 o
   4  -6   1          0.50          3.58         1.86 o
   5  -6   1          0.73          1.13         0.99 o
  -6  -5   1          2.43          2.85         1.13 o
  -5  -5   1          0.16          0.07         0.80 o
  -4  -5   1          4.93          2.78         1.19 o
  -3  -5   1         21.69         21.42         1.13 o
  -2  -5   1          7.24          8.35         0.46 o
  -1  -5   1        121.69        114.84         3.38 o
   0  -5   1         41.49         41.77         1.53 o
   1  -5   1         77.79         75.19         2.25 o
   2  -5   1         27.54         25.40         0.99 o
   3  -5   1          0.66          1.13         1.39 o
   4  -5   1          3.43          2.45         1.66 o
   5  -5   1          8.81          9.81         0.66 o
   6  -5   1          0.90          2.52         2.85 o
  -6  -4   1          1.10          2.32         1.19 o
  -5  -4   1         13.42         14.19         0.60 o
  -4  -4   1          0.48          0.13         0.73 o
  -3  -4   1         46.66         46.88         1.66 o
  -2  -4   1          1.84          1.92         0.27 o
  -1  -4   1         12.79         13.46         0.46 o
   0  -4   1         42.58         35.08         0.99 o
   1  -4   1         39.54         37.40         0.99 o
   2  -4   1         40.84         39.25         1.26 o
   3  -4   1         56.70         59.61         2.78 o
   4  -4   1          3.33          4.58         0.93 o
   5  -4   1          5.67          5.57         0.60 o
   6  -4   1          0.24          1.46         0.93 o
   7  -4   1          0.38          1.13         1.19 o
  -6  -3   1         15.98         16.11         0.80 o
  -5  -3   1        177.14        181.81         4.18 o
  -4  -3   1         93.16         99.66         2.12 o
  -3  -3   1          2.53          2.19         0.40 o
  -2  -3   1        196.73        187.18         3.71 o
  -1  -3   1        232.66        233.53         4.44 o
   0  -3   1         11.75         10.87         0.27 o
   1  -3   1         16.83         20.69         0.46 o
   2  -3   1        219.46        205.29         4.44 o
   3  -3   1         25.47         25.53         1.46 o
   4  -3   1          2.10          0.99         0.80 o
   5  -3   1         22.95         22.61         0.80 o
   7  -3   1          3.72          2.85         1.06 o
   8  -3   1          3.12          2.39         1.33 o
  -9  -2   1          2.81          2.98         1.06 o
  -8  -2   1         14.71         18.04         1.72 o
  -7  -2   1          1.58          1.53         0.99 o
  -6  -2   1          1.52          1.79         0.46 o
  -5  -2   1         23.29         22.41         0.73 o
  -4  -2   1         10.31          9.88         0.99 o
  -3  -2   1        115.62        133.14         3.12 o
  -2  -2   1         28.34         25.06         0.40 o
  -1  -2   1         54.76         46.15         0.73 o
   0  -2   1        428.75        425.36         6.90 o
   1  -2   1        589.61        521.44         8.22 o
   2  -2   1        306.50        298.91         4.71 o
   3  -2   1        451.77        406.06         7.09 o
   4  -2   1         15.94         15.52         0.73 o
   5  -2   1         10.35          9.55         0.60 o
   6  -2   1          0.14          0.60         0.86 o
   7  -2   1          0.19          0.27         0.93 o
   8  -2   1          1.02          2.59         1.19 o
  -9  -1   1          2.15          3.51         0.99 o
  -8  -1   1         21.50         22.01         1.72 o
  -7  -1   1          3.69          3.51         1.13 o
  -6  -1   1         44.34         46.61         1.26 o
  -5  -1   1         29.15         22.74         0.60 o
  -4  -1   1        144.63        162.45         4.84 o
  -3  -1   1        138.11        125.19         2.19 o
  -2  -1   1        770.41        732.23        11.54 o
  -1  -1   1       1989.00       2255.16        60.54 o
   0  -1   1        897.50        792.70        26.26 o
   1  -1   1       1791.64       2781.24        43.56 o
   2  -1   1        436.79        419.06         6.03 o
   3  -1   1         49.67         52.91         0.99 o
   4  -1   1        139.33        129.96         2.78 o
   5  -1   1         76.50         72.47         1.53 o
   6  -1   1          4.21          4.18         0.60 o
   7  -1   1          0.02          0.00         0.86 o
   8  -1   1          1.86          1.19         0.93 o
   9  -1   1          0.69          0.99         1.06 o
  -9   0   1          1.05          0.53         1.06 o
  -8   0   1          0.02          0.99         0.93 o
  -7   0   1         18.55         15.65         0.93 o
  -6   0   1          2.10          2.19         0.40 o
  -5   0   1         64.02         62.93         1.53 o
  -4   0   1          8.18         10.48         0.46 o
  -3   0   1        670.81        661.01        13.00 o
  -2   0   1          5.25          5.04         0.13 o
  -1   0   1         54.96         40.78         0.66 o
   0   0   1        301.71        368.47         8.75 o
   1   0   1         26.45         31.03         0.60 o
   2   0   1         16.84         19.76         0.40 o
   3   0   1         79.85         69.82         1.92 o
   4   0   1        166.20        155.82         3.12 o
   5   0   1          2.55          2.72         0.27 o
   6   0   1         30.90         35.08         1.33 o
   7   0   1          0.99          0.93         0.93 o
   8   0   1         48.16         43.83         1.66 o
   9   0   1          0.24          0.00         1.13 o
  -9   1   1          2.15          2.78         1.13 o
  -8   1   1         21.54         22.21         1.53 o
  -7   1   1          3.69          5.30         0.80 o
  -6   1   1         44.32         50.86         1.33 o
  -5   1   1         29.10         24.80         0.66 o
  -4   1   1        145.05        167.42         3.51 o
  -3   1   1        137.95        132.02         2.65 o
  -2   1   1        769.94        761.53        12.00 o
   0   1   1        897.55       1228.33        29.71 o
   1   1   1       1791.12       3050.57        68.03 o
   2   1   1        435.95        426.88         7.49 o
   3   1   1         49.96         58.35         1.59 o
   4   1   1        139.09        131.29         3.85 o
   5   1   1         76.63         74.40         2.19 o
   6   1   1          4.22          5.11         0.66 o
   7   1   1          0.02          0.20         0.73 o
   8   1   1          1.86          1.72         0.86 o
   9   1   1          0.70          0.00         2.59 o
  -9   2   1          2.83          1.99         1.13 o
  -8   2   1         14.70         12.73         1.26 o
  -7   2   1          1.57          1.13         0.80 o
  -6   2   1          1.49          2.25         0.46 o
  -5   2   1         23.31         21.62         0.73 o
  -4   2   1         10.33         11.14         0.86 o
  -3   2   1        115.94        138.32         3.51 o
  -2   2   1         28.47         26.52         0.66 o
  -1   2   1         54.89         49.46         1.06 o
   0   2   1        428.90        439.15         8.29 o
   1   2   1        590.19        548.36         8.69 o
   2   2   1        306.54        314.63         5.57 o
   3   2   1        452.65        436.63         9.88 o
   4   2   1         15.95         14.26         0.86 o
   5   2   1         10.31          8.82         0.46 o
   6   2   1          0.15          0.60         0.60 o
   7   2   1          0.19          0.73         0.80 o
   8   2   1          1.02          1.06         1.19 o
  -8   3   1          2.65          2.52         1.33 o
  -7   3   1         67.24         38.33         2.39 o
  -6   3   1         15.97         18.70         0.80 o
  -5   3   1        177.12        195.87         8.16 o
  -4   3   1         93.25         98.93         2.52 o
  -3   3   1          2.56          2.39         0.66 o
  -2   3   1        196.94        191.29         4.31 o
  -1   3   1        232.65        246.79         4.71 o
   0   3   1         11.78         11.67         0.33 o
   1   3   1         16.77         22.35         0.46 o
   2   3   1        219.74        220.27         3.85 o
   3   3   1         25.48         26.99         0.86 o
   4   3   1          2.12          1.66         0.66 o
   5   3   1         22.92         22.41         1.06 o
   6   3   1         39.08         41.71         1.46 o
   7   3   1          3.71          2.85         0.86 o
   8   3   1          3.12          1.99         0.99 o
  -8   4   1          3.65          1.59         1.39 o
  -7   4   1          0.56          0.00         1.33 o
  -6   4   1          1.09          2.45         0.99 o
  -5   4   1         13.48         15.32         0.93 o
  -4   4   1          0.48          2.25         1.72 o
  -3   4   1         46.68         54.24         1.86 o
  -2   4   1          1.85          1.92         0.33 o
  -1   4   1         12.77         14.79         0.40 o
   0   4   1         42.57         36.40         0.99 o
   1   4   1         39.48         40.65         0.86 o
   2   4   1         40.80         42.37         0.93 o
   3   4   1         56.59         60.14         1.92 o
   4   4   1          3.34          4.04         0.93 o
   5   4   1          5.68          6.10         0.53 o
   6   4   1          0.24          0.73         0.73 o
   7   4   1          0.38          0.27         0.93 o
  -6   5   1          2.43          0.60         0.99 o
  -5   5   1          0.17          0.73         0.73 o
  -4   5   1          4.88          5.77         1.13 o
  -3   5   1         21.68         23.07         2.12 o
  -2   5   1          7.23          6.56         0.46 o
  -1   5   1        121.70        128.97         2.85 o
   0   5   1         41.48         45.09         1.26 o
   1   5   1         77.84         78.11         1.86 o
   2   5   1         27.48         27.98         0.73 o
   3   5   1          0.65          0.00         0.93 o
   4   5   1          3.43          1.39         1.13 o
   5   5   1          8.82          8.62         0.86 o
   6   5   1          0.90          0.00         1.19 o
  -5   6   1          1.51          0.53         0.93 o
  -4   6   1          0.27          0.33         1.39 o
  -3   6   1          7.85          6.76         1.26 o
  -2   6   1          1.36          0.99         0.60 o
  -1   6   1          4.24          3.71         0.66 o
   0   6   1          0.90          0.66         0.60 o
   1   6   1          1.03          1.33         0.53 o
   2   6   1          1.08          1.33         0.46 o
   3   6   1          1.42          1.26         1.26 o
   4   6   1          0.49          1.39         1.39 o
   5   6   1          0.74          0.20         0.99 o
  -3   7   1          0.57          0.53         1.59 o
  -2   7   1          4.97          5.24         0.86 o
  -1   7   1          0.22          2.72         3.25 o
   0   7   1          0.51          0.66         1.66 o
   1   7   1          0.78          0.00         1.53 o
   2   7   1          3.14          3.51         1.66 o
   3   7   1          0.86          1.72         2.72 o
  -3  -7   2          0.95          0.00         2.25 o
  -2  -7   2          0.82          1.46         0.99 o
  -1  -7   2          0.76          0.00         1.13 o
   0  -7   2          0.07          0.07         0.93 o
   1  -7   2          1.54          1.13         1.13 o
   2  -7   2          0.35          0.07         1.13 o
  -5  -6   2          0.47          0.46         0.93 o
  -4  -6   2          0.34          2.12         1.53 o
  -3  -6   2          1.06          1.33         1.33 o
  -2  -6   2          3.74          2.25         0.66 o
  -1  -6   2          2.15          2.65         0.93 o
   0  -6   2          3.55          1.79         0.66 o
   1  -6   2          4.59          4.18         0.60 o
   2  -6   2          0.51          1.53         0.86 o
   3  -6   2          1.89          1.99         1.26 o
   4  -6   2          2.10          2.98         1.59 o
   5  -6   2          3.09          4.38         0.86 o
  -7  -5   2          1.05          1.33         1.66 o
  -6  -5   2          1.42          1.92         0.93 o
  -5  -5   2          7.80          6.70         0.80 o
  -4  -5   2          2.70          4.64         1.19 o
  -3  -5   2         18.27         19.76         1.26 o
  -2  -5   2          2.08          1.46         0.40 o
  -1  -5   2          9.80         10.54         0.53 o
   0  -5   2          9.66          9.28         0.66 o
   1  -5   2          2.05          2.52         0.46 o
   2  -5   2          6.83          6.56         0.53 o
   4  -5   2          1.31          0.00         1.79 o
   5  -5   2          0.93          0.27         0.66 o
   6  -5   2          0.77          2.06         1.26 o
  -7  -4   2          2.15          2.52         0.99 o
  -6  -4   2          3.16          1.79         0.73 o
  -5  -4   2          7.75          5.24         0.86 o
  -4  -4   2         17.11         16.51         0.86 o
  -3  -4   2         15.98         13.20         0.73 o
  -2  -4   2         13.24         10.94         0.33 o
  -1  -4   2          6.10          7.23         0.27 o
   0  -4   2          2.90          4.38         0.27 o
   1  -4   2          7.80         10.08         0.46 o
   2  -4   2          2.90          4.04         0.40 o
   3  -4   2         17.85         19.16         1.53 o
   4  -4   2          8.59          8.69         1.53 o
   5  -4   2          3.03          2.98         0.73 o
   6  -4   2          2.83          4.77         1.06 o
   7  -4   2          0.21          0.93         1.06 o
  -7  -3   2          0.21          0.20         0.66 o
  -6  -3   2          5.39          7.23         0.53 o
  -5  -3   2         24.38         24.00         0.80 o
  -4  -3   2         46.69         53.31         2.65 o
  -3  -3   2          6.57          9.42         0.40 o
  -2  -3   2         34.98         26.19         0.46 o
  -1  -3   2          8.19          9.35         0.27 o
   0  -3   2          0.28          0.20         0.13 o
   1  -3   2        299.76        279.55         6.03 o
   2  -3   2          8.89          8.95         0.53 o
   3  -3   2        149.06        150.58         6.30 o
   4  -3   2          8.01          6.23         0.86 o
   5  -3   2          1.26          1.33         0.46 o
   6  -3   2         12.00         13.66         1.06 o
   7  -3   2          0.66          0.46         1.06 o
   8  -3   2          0.41          0.80         1.06 o
  -9  -2   2          1.18          3.05         1.06 o
  -8  -2   2          0.85          0.27         0.93 o
  -7  -2   2         18.65         21.22         0.93 o
  -6  -2   2         21.79         19.23         0.80 o
  -5  -2   2         76.82         80.30         1.92 o
  -4  -2   2          9.64         11.21         1.33 o
  -3  -2   2         51.41         45.88         2.12 o
  -2  -2   2        382.66        372.91         5.11 o
  -1  -2   2        361.02        360.51         5.83 o
   0  -2   2        209.90        206.55         4.51 o
   1  -2   2        737.54        663.33        10.48 o
   2  -2   2         32.67         27.19         0.53 o
   3  -2   2        235.22        235.06         5.57 o
   4  -2   2          3.99          4.64         0.53 o
   5  -2   2          3.44          4.71         0.40 o
   6  -2   2          0.74          0.80         0.66 o
   7  -2   2          2.88          4.18         0.99 o
   8  -2   2          0.58          0.27         0.93 o
  -9  -1   2          0.76          0.07         0.99 o
  -8  -1   2          6.10          5.90         1.06 o
  -7  -1   2          1.64          3.12         0.86 o
  -6  -1   2         37.85         35.41         1.06 o
  -5  -1   2        105.31        101.45         2.39 o
  -4  -1   2         80.52         80.50         1.86 o
  -3  -1   2        296.94        276.70         4.84 o
  -2  -1   2        145.88        138.05         2.06 o
  -1  -1   2        216.90        214.24         3.71 o
   0  -1   2        699.29        608.43        13.13 o
   1  -1   2        199.15        200.98         3.18 o
   2  -1   2         74.21         69.82         0.99 o
   3  -1   2         27.73         30.04         0.93 o
   4  -1   2          5.02          5.77         0.27 o
   5  -1   2          1.24          0.53         0.46 o
   6  -1   2         16.78         18.37         0.93 o
   7  -1   2         12.60         14.59         1.13 o
   8  -1   2          5.61          4.97         0.99 o
  -9   0   2          2.92          2.59         1.06 o
  -8   0   2         38.94         34.48         1.46 o
  -7   0   2         11.91         13.73         0.80 o
  -6   0   2         78.20         83.35         1.99 o
  -5   0   2         36.50         39.25         0.93 o
  -4   0   2         38.25         29.57         0.86 o
  -3   0   2        447.54        482.98        11.40 o
  -2   0   2        758.26        701.99        11.07 o
  -1   0   2        144.50        160.79         2.78 o
   0   0   2       1050.98       1742.41        36.27 o
   1   0   2        290.52        282.80         4.84 o
   2   0   2         12.74         12.53         0.40 o
   3   0   2        217.67        217.29         5.90 o
   4   0   2        291.95        285.58         8.75 o
   5   0   2        128.22        130.09         3.65 o
   6   0   2          9.56          8.42         0.73 o
   7   0   2          9.09          7.76         0.93 o
   8   0   2          3.66          3.18         0.99 o
   9   0   2          0.19          0.66         1.19 o
  -9   1   2          0.76          0.46         0.93 o
  -8   1   2          6.09          6.17         1.06 o
  -7   1   2          1.64          1.72         0.66 o
  -6   1   2         37.91         39.25         1.13 o
  -5   1   2        105.22        106.02         2.45 o
  -4   1   2         80.18         79.90         1.53 o
  -3   1   2        296.71        289.03         5.04 o
  -2   1   2        145.50        140.17         2.45 o
  -1   1   2        216.81        219.61         4.31 o
   0   1   2        699.23        626.60        10.87 o
   1   1   2        199.16        208.80         4.71 o
   2   1   2         74.25         75.59         2.19 o
   3   1   2         27.53         33.75         1.72 o
   4   1   2          5.11          6.50         0.73 o
   5   1   2          1.21          1.06         0.46 o
   6   1   2         16.78         17.77         0.99 o
   7   1   2         12.60         14.06         0.99 o
   8   1   2          5.62          6.50         0.99 o
  -9   2   2          1.16          1.39         1.72 o
  -8   2   2          0.86          0.66         0.99 o
  -7   2   2         18.67         18.76         0.93 o
  -6   2   2         21.79         20.49         0.80 o
  -5   2   2         76.69         81.03         1.92 o
  -4   2   2          9.66         11.67         0.80 o
  -3   2   2         51.49         50.00         2.12 o
  -2   2   2        382.50        388.76         7.63 o
  -1   2   2        361.19        358.39         8.02 o
   0   2   2        209.93        216.69         5.30 o
   1   2   2        737.28        711.87        12.20 o
   2   2   2         32.56         29.90         0.53 o
   3   2   2        235.05        246.46         4.91 o
   4   2   2          3.98          4.58         0.53 o
   5   2   2          3.46          3.51         0.40 o
   6   2   2          0.74          1.39         0.66 o
   7   2   2          2.88          2.78         0.86 o
   8   2   2          0.58          0.53         0.99 o
  -8   3   2          2.56          4.18         2.39 o
  -7   3   2          0.21          1.46         1.06 o
  -6   3   2          5.38          7.36         0.93 o
  -5   3   2         24.42         24.33         1.06 o
  -4   3   2         46.67         53.44         1.72 o
  -3   3   2          6.56          8.82         0.60 o
  -2   3   2         35.00         27.65         0.73 o
  -1   3   2          8.21         10.01         0.27 o
   0   3   2          0.31          0.20         0.27 o
   1   3   2        299.77        303.55         6.56 o
   2   3   2          8.82          8.16         0.27 o
   3   3   2        148.98        157.15         3.18 o
   4   3   2          8.02          7.56         0.66 o
   5   3   2          1.27          0.66         0.46 o
   6   3   2         12.00         14.45         0.93 o
   7   3   2          0.67          1.13         0.93 o
   8   3   2          0.40          0.40         1.66 o
  -7   4   2          2.14          4.31         1.13 o
  -6   4   2          3.15          1.06         0.86 o
  -5   4   2          7.75          7.49         0.73 o
  -4   4   2         17.06         14.12         1.99 o
  -3   4   2         15.94         16.05         1.13 o
  -2   4   2         13.25         12.07         0.66 o
  -1   4   2          6.08          7.16         0.33 o
   0   4   2          2.89          3.38         0.27 o
   1   4   2          7.82         10.34         0.40 o
   2   4   2          2.92          4.04         0.33 o
   3   4   2         17.90         19.30         0.73 o
   4   4   2          8.57          6.50         0.99 o
   5   4   2          3.03          3.98         0.60 o
   6   4   2          2.82          1.99         0.80 o
   7   4   2          0.21          1.19         0.99 o
  -7   5   2          1.05          0.53         1.99 o
  -6   5   2          1.42          1.33         0.99 o
  -5   5   2          7.81          7.36         0.86 o
  -4   5   2          2.73          3.58         1.13 o
  -3   5   2         18.30         20.95         1.19 o
  -2   5   2          2.09          1.72         0.53 o
  -1   5   2          9.81          9.95         0.73 o
   0   5   2          9.64         12.27         0.53 o
   1   5   2          2.05          2.45         0.33 o
   2   5   2          6.84          7.76         0.40 o
   3   5   2          1.19          0.00         0.86 o
   4   5   2          1.30          0.00         1.19 o
   5   5   2          0.93          0.00         0.80 o
   6   5   2          0.77          2.06         1.39 o
  -5   6   2          0.47          0.33         0.93 o
  -4   6   2          0.34          0.00         1.39 o
  -3   6   2          1.07          0.00         1.19 o
  -2   6   2          3.75          3.58         0.66 o
  -1   6   2          2.15          3.71         0.66 o
   0   6   2          3.54          6.17         1.39 o
   1   6   2          4.58          4.77         0.66 o
   2   6   2          0.52          1.33         0.66 o
   3   6   2          1.89          0.99         2.25 o
   4   6   2          2.11          2.12         1.86 o
   5   6   2          3.09          3.45         1.26 o
  -3   7   2          0.95          0.00         1.99 o
  -2   7   2          0.82          0.53         0.86 o
  -1   7   2          0.76          0.80         0.86 o
   0   7   2          0.07          0.00         1.66 o
   1   7   2          1.54          1.46         1.66 o
   2   7   2          0.35          0.00         1.72 o
  -3  -7   3          0.25          0.00         2.45 o
  -2  -7   3          0.92          0.46         1.26 o
  -1  -7   3          0.30          0.07         1.06 o
   0  -7   3          1.00          0.60         0.99 o
   1  -7   3          0.04          0.86         1.13 o
   2  -7   3          0.34          0.00         0.93 o
  -5  -6   3          0.90          1.46         0.93 o
  -4  -6   3          2.65          4.18         1.53 o
  -3  -6   3          0.53          0.13         1.39 o
  -2  -6   3          4.27          4.11         0.80 o
  -1  -6   3          1.90          2.85         0.86 o
   0  -6   3          0.32          0.07         0.86 o
   1  -6   3          3.05          1.66         0.86 o
   2  -6   3          0.30          0.80         0.53 o
   3  -6   3          0.17          3.18         1.33 o
   4  -6   3          0.14          0.00         2.12 o
  -6  -5   3          1.74          2.39         0.86 o
  -5  -5   3          1.36          0.07         0.73 o
  -4  -5   3          2.05          3.18         1.26 o
  -3  -5   3         10.85         11.27         1.06 o
  -2  -5   3          0.62          0.99         0.60 o
  -1  -5   3          1.81          2.39         0.66 o
   0  -5   3         12.32         12.53         0.80 o
   1  -5   3          5.63          6.23         0.60 o
   2  -5   3          1.40          0.93         0.46 o
   3  -5   3          5.66          5.70         1.72 o
   4  -5   3          3.49          2.25         1.99 o
   5  -5   3          0.29          0.40         0.86 o
   6  -5   3          1.22          0.00         1.33 o
  -7  -4   3          2.25          2.78         1.13 o
  -6  -4   3          1.11          0.66         0.73 o
  -5  -4   3         13.93         15.38         0.93 o
  -4  -4   3         13.30         16.44         1.46 o
  -3  -4   3          5.58          6.70         1.59 o
  -2  -4   3          6.27          6.50         0.33 o
  -1  -4   3          0.73          0.86         0.27 o
   0  -4   3          0.02          0.33         0.27 o
   1  -4   3          8.05          9.42         0.40 o
   2  -4   3          3.04          2.98         0.46 o
   3  -4   3          5.18          3.71         1.19 o
   5  -4   3          1.45          0.80         0.73 o
   6  -4   3          0.37          0.27         1.13 o
   7  -4   3          0.99          0.60         1.13 o
  -7  -3   3          1.02          1.26         0.93 o
  -6  -3   3         21.08         24.07         1.19 o
  -5  -3   3          5.78          6.17         0.40 o
  -4  -3   3         15.68         18.63         0.60 o
  -3  -3   3         12.76         14.19         0.73 o
  -2  -3   3        137.46        150.38         4.38 o
  -1  -3   3         67.15         67.70         1.39 o
   0  -3   3        243.71        263.83         5.17 o
   1  -3   3          8.28          5.64         0.33 o
   2  -3   3          6.65          7.29         0.40 o
   3  -3   3         30.12         39.25         2.06 o
   4  -3   3         11.01          8.69         1.33 o
   5  -3   3          3.45          4.38         0.53 o
   6  -3   3          1.98          3.78         0.93 o
   7  -3   3          5.22          5.83         1.13 o
  -8  -2   3          0.48          1.59         0.99 o
  -7  -2   3         11.01         11.47         0.73 o
  -6  -2   3          0.39          0.20         0.46 o
  -5  -2   3        120.59        126.58         2.92 o
  -4  -2   3         19.95         23.07         0.73 o
  -3  -2   3         11.61         13.39         0.86 o
  -2  -2   3         15.56         14.52         0.60 o
  -1  -2   3        131.63        121.47         2.45 o
   0  -2   3          8.34          8.02         0.27 o
   1  -2   3          6.36          5.30         0.20 o
   2  -2   3        102.71         94.35         1.59 o
   3  -2   3         23.86         24.14         0.86 o
   4  -2   3         18.12         15.58         0.99 o
   5  -2   3         17.53         17.17         0.93 o
   6  -2   3          0.62          1.19         0.86 o
   7  -2   3          2.76          2.19         1.19 o
   8  -2   3          0.71          1.19         1.13 o
  -9  -1   3          2.17          1.53         0.99 o
  -8  -1   3          1.19          1.99         0.93 o
  -7  -1   3         21.73         22.68         0.93 o
  -6  -1   3          2.02          3.12         0.46 o
  -5  -1   3         12.30         10.41         0.46 o
  -4  -1   3         21.45         26.52         0.80 o
  -3  -1   3        257.76        241.29         3.98 o
  -2  -1   3        156.49        166.16         2.85 o
  -1  -1   3          4.10          3.25         0.13 o
   0  -1   3          9.88          8.95         0.27 o
   1  -1   3         79.57         74.20         1.33 o
   2  -1   3          4.14          4.38         0.20 o
   3  -1   3         20.67         19.63         1.26 o
   4  -1   3         28.74         30.57         1.26 o
   5  -1   3          4.49          3.91         0.53 o
   6  -1   3          0.24          0.07         0.80 o
   7  -1   3          0.20          0.27         0.99 o
   8  -1   3          0.79          0.80         0.93 o
  -9   0   3          5.75          5.83         0.93 o
  -8   0   3          4.43          3.32         0.99 o
  -7   0   3         27.13         28.51         1.26 o
  -6   0   3          1.44          0.33         0.40 o
  -5   0   3         37.52         37.46         0.99 o
  -4   0   3        398.04        380.07         7.89 o
  -3   0   3          4.59          7.49         0.40 o
  -2   0   3        415.66        374.90         5.90 o
  -1   0   3        184.41        186.65         3.25 o
   0   0   3        156.59        115.17         2.19 o
   1   0   3        431.50        414.15         7.29 o
   2   0   3        232.10        208.73         3.32 o
   3   0   3         10.40          9.88         0.60 o
   4   0   3          9.86          8.09         0.93 o
   5   0   3         10.99          9.48         0.66 o
   6   0   3          9.28          9.68         0.80 o
   7   0   3          5.27          8.16         1.13 o
   8   0   3          6.38          3.58         0.99 o
  -9   1   3          2.17          0.86         0.99 o
  -8   1   3          1.19          1.86         0.93 o
  -7   1   3         21.74         24.00         0.93 o
  -6   1   3          2.00          1.79         0.46 o
  -5   1   3         12.37         10.94         0.53 o
  -4   1   3         21.49         26.99         0.86 o
  -3   1   3        257.95        241.95         4.24 o
  -2   1   3        156.52        167.69         2.65 o
  -1   1   3          4.10          3.38         0.13 o
   0   1   3          9.87          9.02         0.20 o
   1   1   3         79.52         74.86         1.19 o
   2   1   3          4.14          4.04         0.20 o
   3   1   3         20.67         18.23         1.46 o
   4   1   3         28.73         29.17         1.19 o
   5   1   3          4.49          4.04         0.60 o
   6   1   3          0.24          0.27         0.66 o
   7   1   3          0.20          0.00         0.99 o
   8   1   3          0.79          0.86         0.99 o
  -8   2   3          0.48          1.66         2.12 o
  -7   2   3         11.02         11.54         0.99 o
  -6   2   3          0.38          0.73         0.60 o
  -5   2   3        120.63        137.06         3.85 o
  -4   2   3         19.94         23.14         0.66 o
  -3   2   3         11.52         16.91         0.93 o
  -2   2   3         15.66         14.39         0.53 o
  -1   2   3        131.43        126.98         2.52 o
   0   2   3          8.29          7.49         0.20 o
   1   2   3          6.34          5.50         0.20 o
   2   2   3        102.70         99.00         2.19 o
   3   2   3         23.82         27.85         0.86 o
   4   2   3         18.13         18.90         1.06 o
   5   2   3         17.53         18.04         1.06 o
   6   2   3          0.64          1.13         0.73 o
   7   2   3          2.76          3.91         1.06 o
   8   2   3          0.71          1.66         1.06 o
  -8   3   3          0.23          2.32         2.32 o
  -7   3   3          1.01          2.98         1.06 o
  -6   3   3         21.08         24.00         1.39 o
  -5   3   3          5.76          6.90         0.60 o
  -4   3   3         15.69         17.84         0.99 o
  -3   3   3         12.76         19.76         0.99 o
  -2   3   3        137.50        156.48         4.31 o
  -1   3   3         67.18         72.08         2.06 o
   0   3   3        243.81        294.00         6.90 o
   1   3   3          8.28          6.17         0.27 o
   2   3   3          6.65          6.90         0.33 o
   3   3   3         30.15         42.10         1.19 o
   4   3   3         11.01         10.08         0.99 o
   5   3   3          3.44          4.64         0.66 o
   6   3   3          1.97          3.05         0.80 o
   7   3   3          5.21          5.64         1.13 o
  -7   4   3          2.25          3.25         1.06 o
  -6   4   3          1.11          0.46         0.80 o
  -5   4   3         13.93         16.11         0.99 o
  -4   4   3         13.34         14.79         1.33 o
  -3   4   3          5.58          6.03         0.86 o
  -2   4   3          6.27          6.63         0.46 o
  -1   4   3          0.72          0.73         0.40 o
   0   4   3          0.01          0.40         0.46 o
   1   4   3          8.05          9.61         0.40 o
   2   4   3          3.04          3.85         0.40 o
   3   4   3          5.20          4.04         0.60 o
   4   4   3          1.22          1.33         1.46 o
   5   4   3          1.46          0.66         0.66 o
   6   4   3          0.37          0.86         0.93 o
   7   4   3          0.99          1.79         1.06 o
  -6   5   3          1.74          2.59         0.99 o
  -5   5   3          1.34          0.00         0.73 o
  -4   5   3          2.05          1.46         1.13 o
  -3   5   3         10.81         12.86         1.13 o
  -2   5   3          0.61          4.64         1.19 o
  -1   5   3          1.81          1.79         0.53 o
   0   5   3         12.31         13.92         0.73 o
   1   5   3          5.63          4.97         0.40 o
   2   5   3          1.40          1.53         0.40 o
   3   5   3          5.66          5.70         1.13 o
   4   5   3          3.49          4.64         1.59 o
   5   5   3          0.29          0.33         1.19 o
   6   5   3          1.22          0.73         0.93 o
  -5   6   3          0.90          1.19         0.93 o
  -4   6   3          2.65          4.91         1.46 o
  -3   6   3          0.52          0.80         1.33 o
  -2   6   3          4.26          2.52         0.73 o
  -1   6   3          1.89          1.39         0.66 o
   0   6   3          0.31          0.93         0.73 o
   1   6   3          3.04          2.06         0.60 o
   2   6   3          0.29          0.13         0.73 o
   3   6   3          0.17          2.45         1.46 o
  -3   7   3          0.25          0.00         2.12 o
  -2   7   3          0.93          0.27         0.93 o
  -1   7   3          0.30          0.20         0.86 o
   0   7   3          1.00          0.46         0.93 o
   1   7   3          0.04          0.00         0.93 o
   2   7   3          0.34          0.53         1.86 o
  -2  -7   4          0.33          0.86         0.99 o
  -1  -7   4          0.60          0.13         1.13 o
   0  -7   4          0.63          0.00         1.46 o
   1  -7   4          0.46          1.19         1.26 o
  -5  -6   4          0.22          0.13         1.06 o
  -4  -6   4          0.01          0.00         1.72 o
  -3  -6   4          0.15          0.93         1.46 o
  -2  -6   4          0.31          1.13         0.80 o
  -1  -6   4          0.39          0.00         0.86 o
   0  -6   4          7.53          6.90         0.99 o
   1  -6   4          0.82          0.86         0.86 o
   2  -6   4          5.16          5.11         0.93 o
   3  -6   4          1.10          3.71         2.39 o
   4  -6   4          0.02          0.00         2.72 o
  -6  -5   4          0.15          0.00         0.93 o
  -5  -5   4          3.35          3.78         0.80 o
  -4  -5   4          2.61          2.52         1.33 o
  -3  -5   4         20.63         19.96         1.39 o
  -2  -5   4          9.65         11.14         0.80 o
  -1  -5   4          3.47          1.72         0.60 o
   0  -5   4         10.11         11.14         0.86 o
   1  -5   4          2.58          3.51         0.46 o
   2  -5   4          4.47          4.18         0.53 o
   3  -5   4          1.20          0.73         1.59 o
   4  -5   4          0.72          0.00         2.19 o
   5  -5   4          1.72          0.99         0.99 o
  -7  -4   4          0.28          0.00         1.06 o
  -6  -4   4          3.51          4.51         1.13 o
  -5  -4   4          3.88          4.58         0.66 o
  -4  -4   4          1.53          1.59         0.99 o
  -3  -4   4          0.83          0.00         0.93 o
  -2  -4   4          1.92          1.99         0.53 o
  -1  -4   4          4.09          2.78         0.46 o
   0  -4   4         19.81         20.16         0.73 o
   1  -4   4          0.72          1.13         0.53 o
   2  -4   4         16.88         13.33         0.80 o
   3  -4   4          1.74          1.13         0.99 o
   4  -4   4          4.88          4.71         1.59 o
   5  -4   4          0.86          0.86         0.80 o
   6  -4   4          1.15          0.00         1.19 o
  -7  -3   4          3.53          3.12         0.99 o
  -6  -3   4         19.30         17.11         1.06 o
  -5  -3   4          0.18          0.27         0.60 o
  -4  -3   4         20.76         24.73         1.99 o
  -3  -3   4          1.64          0.00         0.73 o
  -2  -3   4         70.44         70.09         2.19 o
  -1  -3   4          8.84          8.29         0.53 o
   0  -3   4         70.47         68.83         1.86 o
   1  -3   4         24.95         22.08         0.60 o
   2  -3   4         29.72         28.18         1.06 o
   3  -3   4         16.65         18.10         0.99 o
   4  -3   4         51.63         48.34         2.39 o
   5  -3   4          1.55          1.92         0.66 o
   6  -3   4         10.97         13.73         1.06 o
   7  -3   4          0.67          0.73         1.33 o
  -8  -2   4          0.67          0.80         0.93 o
  -7  -2   4          1.45          1.92         0.73 o
  -6  -2   4         22.94         23.34         0.73 o
  -5  -2   4         32.00         34.41         0.86 o
  -4  -2   4         26.78         26.52         0.86 o
  -3  -2   4         18.68         15.98         0.60 o
  -2  -2   4         17.66         17.31         0.46 o
  -1  -2   4        253.15        265.76         7.63 o
   0  -2   4         56.64         56.16         1.53 o
   1  -2   4          2.86          3.71         0.27 o
   2  -2   4         18.29         18.30         0.46 o
   3  -2   4         39.17         34.08         1.79 o
   4  -2   4          8.20          7.89         0.66 o
   5  -2   4          4.24          5.24         0.66 o
   6  -2   4          9.42          9.95         1.13 o
   7  -2   4          2.78          2.25         1.19 o
  -9  -1   4          0.55          2.19         1.39 o
  -8  -1   4          0.13          0.20         0.80 o
  -7  -1   4          3.49          3.05         0.86 o
  -6  -1   4          4.41          4.58         0.46 o
  -5  -1   4         12.25         11.07         0.46 o
  -4  -1   4         40.71         39.32         1.39 o
  -3  -1   4        387.43        377.88         8.49 o
  -2  -1   4         11.40          9.22         0.27 o
  -1  -1   4         69.34         73.67         1.19 o
   0  -1   4          7.02          5.70         0.20 o
   1  -1   4         41.22         37.66         0.86 o
   2  -1   4         90.28         84.87         1.79 o
   3  -1   4         27.13         32.36         0.86 o
   4  -1   4         14.41         15.32         0.99 o
   5  -1   4         23.22         24.87         1.06 o
   6  -1   4          3.78          3.78         0.86 o
   7  -1   4          2.63          2.19         1.06 o
   8  -1   4          3.40          2.98         1.13 o
  -9   0   4          0.01          0.53         0.93 o
  -8   0   4          9.35          6.90         0.86 o
  -7   0   4          6.76          6.70         0.93 o
  -6   0   4         22.53         19.49         0.80 o
  -5   0   4          6.05          5.57         0.53 o
  -4   0   4        102.72        105.23         2.98 o
  -3   0   4         15.99         12.80         0.46 o
  -2   0   4          3.10          1.92         0.20 o
  -1   0   4         30.05         33.42         0.60 o
   0   0   4       1741.26       1593.42        38.99 o
   1   0   4         13.69         19.63         0.40 o
   2   0   4        826.93        769.36        15.05 o
   3   0   4         11.39         10.74         1.19 o
   4   0   4          4.53          2.59         0.86 o
   5   0   4          2.16          0.00         0.86 o
   6   0   4          4.89          3.65         0.73 o
   7   0   4          2.40          3.05         1.19 o
   8   0   4          0.50          0.00         1.06 o
  -9   1   4          0.55          1.92         1.46 o
  -8   1   4          0.14          1.72         1.19 o
  -7   1   4          3.49          3.71         0.93 o
  -6   1   4          4.42          5.83         1.19 o
  -5   1   4         12.26         11.94         0.66 o
  -4   1   4         40.69         39.85         1.19 o
  -3   1   4        387.77        373.84         7.16 o
  -2   1   4         11.54          9.42         0.20 o
  -1   1   4         69.28         75.92         1.26 o
   0   1   4          6.92          6.70         0.20 o
   1   1   4         41.46         37.33         0.66 o
   2   1   4         90.23         87.33         1.79 o
   3   1   4         27.21         33.62         0.99 o
   4   1   4         14.41         15.25         0.93 o
   5   1   4         23.22         21.95         0.99 o
   6   1   4          3.79          2.92         0.73 o
   7   1   4          2.63          0.66         1.19 o
   8   1   4          3.39          5.83         1.19 o
  -8   2   4          0.67          2.92         1.33 o
  -7   2   4          1.45          1.86         0.93 o
  -6   2   4         22.97         21.68         1.06 o
  -5   2   4         32.05         36.07         1.26 o
  -4   2   4         26.77         29.64         1.19 o
  -3   2   4         18.65         17.11         0.40 o
  -2   2   4         17.63         15.91         0.46 o
  -1   2   4        253.11        270.00         4.97 o
   0   2   4         56.66         60.94         1.46 o
   1   2   4          2.85          3.98         0.20 o
   2   2   4         18.31         19.16         0.46 o
   3   2   4         39.09         37.26         1.33 o
   4   2   4          8.18          8.29         0.66 o
   5   2   4          4.21          3.98         0.66 o
   6   2   4          9.40         10.34         0.86 o
   7   2   4          2.78          2.52         1.26 o
   8   2   4          1.16          0.99         1.26 o
  -7   3   4          3.53          3.25         0.93 o
  -6   3   4         19.31         19.30         0.99 o
  -5   3   4          0.17          0.00         0.60 o
  -4   3   4         20.76         24.14         2.12 o
  -3   3   4          1.64          3.18         0.80 o
  -2   3   4         70.42         70.82         2.06 o
  -1   3   4          8.83          8.35         0.46 o
   0   3   4         70.47         74.33         1.53 o
   1   3   4         24.93         23.34         0.60 o
   2   3   4         29.72         28.84         0.66 o
   3   3   4         16.64         21.48         0.86 o
   4   3   4         51.65         53.58         1.53 o
   5   3   4          1.55          3.38         0.73 o
   6   3   4         10.97         10.81         0.99 o
   7   3   4          0.67          0.99         1.13 o
  -7   4   4          0.28          0.66         1.13 o
  -6   4   4          3.50          4.31         0.86 o
  -5   4   4          3.87          5.30         0.80 o
  -4   4   4          1.53          0.00         1.06 o
  -3   4   4          0.83          2.78         0.99 o
  -2   4   4          1.91          1.33         0.46 o
  -1   4   4          4.09          3.65         0.46 o
   0   4   4         19.80         19.83         0.86 o
   1   4   4          0.72          0.53         0.33 o
   2   4   4         16.90         14.65         0.53 o
   3   4   4          1.75          2.32         0.86 o
   4   4   4          4.90          6.30         1.79 o
   5   4   4          0.85          1.79         0.80 o
   6   4   4          1.16          2.06         0.93 o
  -6   5   4          0.16          0.07         0.93 o
  -5   5   4          3.35          3.12         0.86 o
  -4   5   4          2.62          3.51         1.19 o
  -3   5   4         20.62         22.74         1.33 o
  -2   5   4          9.64         10.81         0.73 o
  -1   5   4          3.47          3.05         0.53 o
   0   5   4         10.09         11.27         0.80 o
   1   5   4          2.56          2.72         0.60 o
   2   5   4          4.48          4.51         0.60 o
   3   5   4          1.19          1.39         0.93 o
   4   5   4          0.74          1.59         1.46 o
   5   5   4          1.72          1.72         0.86 o
  -5   6   4          0.22          1.72         1.06 o
  -4   6   4          0.01          0.66         1.53 o
  -3   6   4          0.15          0.07         1.39 o
  -2   6   4          0.31          0.13         0.73 o
  -1   6   4          0.39          0.73         0.73 o
   0   6   4          7.53          9.81         0.93 o
   1   6   4          0.83          1.13         0.66 o
   2   6   4          5.16          5.17         0.80 o
   3   6   4          1.10          3.12         1.53 o
  -2   7   4          0.33          0.00         0.86 o
  -1   7   4          0.60          0.07         1.06 o
   0   7   4          0.62          0.00         1.19 o
   1   7   4          0.46          0.33         1.06 o
  -3  -6   5          5.79          3.32         1.59 o
  -2  -6   5          0.33          0.00         0.86 o
  -1  -6   5         12.26          8.62         0.99 o
   0  -6   5          0.60          0.13         1.06 o
   1  -6   5          5.65          3.71         0.93 o
   2  -6   5          1.19          1.46         0.93 o
   3  -6   5          0.52          0.00         1.86 o
  -6  -5   5          1.16          1.06         1.86 o
  -5  -5   5          0.48          0.27         0.86 o
  -4  -5   5          0.96          2.85         1.72 o
  -3  -5   5          1.34          2.32         1.26 o
  -2  -5   5          0.22          0.46         0.66 o
  -1  -5   5          5.65          6.03         0.80 o
   0  -5   5          6.61          6.30         0.86 o
   1  -5   5         10.71          9.95         0.80 o
   2  -5   5          5.89          7.29         0.80 o
   3  -5   5          1.91          0.07         1.46 o
   4  -5   5          0.02          1.99         2.45 o
   5  -5   5          3.81          3.45         0.99 o
  -7  -4   5          2.12          1.99         1.13 o
  -6  -4   5          0.60          0.80         1.19 o
  -5  -4   5          9.51          8.09         0.86 o
  -4  -4   5          4.87          5.77         1.19 o
  -3  -4   5         12.19         14.26         1.13 o
  -2  -4   5          5.81          4.51         0.53 o
  -1  -4   5          0.92          0.80         0.53 o
   0  -4   5          9.17         12.66         1.26 o
   1  -4   5          4.76          3.91         0.60 o
   2  -4   5         28.74         27.72         1.19 o
   3  -4   5         12.06         10.01         1.19 o
   4  -4   5         10.46          9.75         1.39 o
   5  -4   5          3.79          2.32         0.86 o
   6  -4   5          0.41          0.00         1.46 o
  -8  -3   5          2.44          1.46         2.06 o
  -7  -3   5          4.38          2.78         0.99 o
  -6  -3   5          3.82          3.58         0.73 o
  -5  -3   5         33.58         34.41         1.39 o
  -4  -3   5          2.64          0.00         0.99 o
  -3  -3   5          4.54          3.78         0.86 o
  -2  -3   5         22.86         19.76         0.93 o
  -1  -3   5         17.46         19.23         0.86 o
   0  -3   5          2.09          1.59         0.33 o
   1  -3   5          3.55          3.78         0.46 o
   2  -3   5         43.32         43.43         1.46 o
   3  -3   5          0.63          0.60         0.93 o
   4  -3   5          5.82          5.50         1.06 o
   5  -3   5          0.29          0.40         0.80 o
   6  -3   5          5.13          4.11         0.99 o
  -8  -2   5          5.14          7.56         1.13 o
  -7  -2   5         11.45          9.68         1.13 o
  -6  -2   5          5.69          3.18         0.46 o
  -5  -2   5         39.66         37.07         0.99 o
  -4  -2   5         20.48         20.56         0.73 o
  -3  -2   5          6.42          7.96         0.46 o
  -2  -2   5         15.77         16.97         0.53 o
  -1  -2   5         76.63         73.93         1.79 o
   0  -2   5          1.45          1.39         0.27 o
   1  -2   5          9.08          8.35         0.40 o
   2  -2   5         35.16         34.68         0.86 o
   3  -2   5        117.54        112.66         3.45 o
   4  -2   5         21.68         21.35         1.72 o
   5  -2   5         26.74         26.26         1.19 o
   6  -2   5          2.56          3.58         0.86 o
   7  -2   5          1.33          2.06         1.19 o
  -8  -1   5          2.98          2.78         0.80 o
  -7  -1   5          3.54          3.45         0.86 o
  -6  -1   5         10.66          9.35         0.60 o
  -5  -1   5         21.93         20.42         0.73 o
  -4  -1   5          4.51          4.04         0.53 o
  -3  -1   5         45.84         45.42         1.66 o
  -2  -1   5         61.23         65.05         1.53 o
  -1  -1   5         42.65         42.50         0.86 o
   0  -1   5        227.44        226.44         5.11 o
   1  -1   5        226.52        213.24         4.38 o
   2  -1   5          8.78         10.01         0.46 o
   3  -1   5         32.32         27.58         1.33 o
   5  -1   5         21.00         19.36         1.06 o
   6  -1   5          5.23          6.30         0.86 o
   7  -1   5          4.54          2.98         1.19 o
  -8   0   5          0.46          1.72         1.26 o
  -7   0   5          9.91          8.16         0.93 o
  -6   0   5          0.95          0.20         0.46 o
  -5   0   5          5.98          6.90         0.46 o
  -4   0   5         48.80         49.33         1.26 o
  -3   0   5        337.62        334.38         6.63 o
  -2   0   5         45.27         40.31         0.86 o
  -1   0   5        372.58        402.42         7.63 o
   0   0   5        309.66        303.62         5.30 o
   1   0   5        130.54        138.65         2.45 o
   2   0   5        183.00        176.51         3.51 o
   3   0   5         19.11         20.29         0.86 o
   4   0   5          2.74          2.39         0.80 o
   5   0   5          0.02          0.20         0.60 o
   6   0   5          0.78          0.86         0.73 o
   7   0   5          0.19          0.00         1.19 o
   8   0   5          2.95          2.98         1.19 o
  -8   1   5          2.98          3.25         1.33 o
  -7   1   5          3.54          4.84         0.99 o
  -6   1   5         10.63          9.68         0.60 o
  -5   1   5         21.95         21.62         0.73 o
  -4   1   5          4.53          5.37         0.73 o
  -3   1   5         45.66         46.35         1.06 o
  -2   1   5         61.20         65.84         1.53 o
  -1   1   5         42.74         43.56         0.86 o
   0   1   5        227.52        244.41         6.03 o
   1   1   5        226.10        218.22         3.38 o
   2   1   5          8.80         11.60         0.53 o
   3   1   5         32.23         28.78         1.13 o
   4   1   5         12.19         13.79         0.99 o
   5   1   5         21.06         18.96         0.99 o
   6   1   5          5.23          3.45         0.80 o
   7   1   5          4.54          2.78         1.19 o
  -8   2   5          5.13          5.50         1.46 o
  -7   2   5         11.45          8.82         1.06 o
  -6   2   5          5.66          4.38         0.66 o
  -5   2   5         39.65         40.38         1.79 o
  -4   2   5         20.40         20.89         1.06 o
  -3   2   5          6.47          8.16         0.80 o
  -2   2   5         15.85         18.90         0.53 o
  -1   2   5         76.68         78.11         1.33 o
   0   2   5          1.46          1.66         0.20 o
   1   2   5          9.06          8.49         0.27 o
   2   2   5         35.23         36.40         0.80 o
   3   2   5        117.63        117.23         2.78 o
   4   2   5         21.73         23.54         1.26 o
   5   2   5         26.77         24.00         1.13 o
   6   2   5          2.56          1.86         0.93 o
   7   2   5          1.33          0.33         1.33 o
  -8   3   5          2.45          2.06         2.19 o
  -7   3   5          4.39          3.05         0.99 o
  -6   3   5          3.81          4.97         0.86 o
  -5   3   5         33.59         37.66         1.39 o
  -4   3   5          2.64          1.79         0.99 o
  -3   3   5          4.53          5.77         0.86 o
  -2   3   5         22.83         20.56         0.86 o
  -1   3   5         17.46         15.58         0.66 o
   0   3   5          2.05          2.19         0.40 o
   1   3   5          3.54          3.78         0.27 o
   2   3   5         43.33         45.22         0.99 o
   3   3   5          0.63          1.72         0.80 o
   5   3   5          0.29          0.53         0.73 o
   6   3   5          5.13          4.84         0.99 o
   7   3   5          0.21          1.26         1.26 o
  -7   4   5          2.12          1.13         1.99 o
  -6   4   5          0.60          1.19         0.86 o
  -5   4   5          9.53         11.27         0.86 o
  -4   4   5          4.87          3.71         1.06 o
  -3   4   5         12.19         13.39         1.06 o
  -2   4   5          5.80          7.36         0.60 o
  -1   4   5          0.91          2.32         0.53 o
   0   4   5          9.17          9.68         1.19 o
   1   4   5          4.77          4.51         0.40 o
   2   4   5         28.68         28.91         0.80 o
   3   4   5         12.06         11.80         0.80 o
   4   4   5         10.45         10.41         1.99 o
   5   4   5          3.79          3.98         0.93 o
   6   4   5          0.41          0.13         1.06 o
  -6   5   5          1.16          0.00         2.06 o
  -5   5   5          0.48          0.80         0.80 o
  -4   5   5          0.95          0.00         1.33 o
  -3   5   5          1.35          0.93         1.13 o
  -2   5   5          0.22          0.00         0.60 o
  -1   5   5          5.64         10.34         0.73 o
   0   5   5          6.62          8.35         0.80 o
   1   5   5         10.75         11.47         0.80 o
   2   5   5          5.88          5.64         0.73 o
   3   5   5          1.92          2.32         1.33 o
   4   5   5          0.02          1.66         2.19 o
   5   5   5          3.80          3.32         1.39 o
  -3   6   5          5.79          2.65         1.46 o
  -2   6   5          0.34          0.60         0.80 o
  -1   6   5         12.25         11.67         0.93 o
   0   6   5          0.60          0.13         0.86 o
   1   6   5          5.63          2.65         0.80 o
   2   6   5          1.20          1.92         0.80 o
   3   6   5          0.52          2.72         1.72 o
  -2  -6   6          0.10          0.33         0.86 o
  -1  -6   6          0.16          0.20         0.93 o
   0  -6   6          0.25          0.86         1.06 o
   1  -6   6          0.45          0.20         0.99 o
   2  -6   6          0.29          0.73         1.06 o
  -5  -5   6          2.28          0.73         0.86 o
  -4  -5   6          0.05          0.00         1.59 o
  -3  -5   6          7.78          3.85         1.26 o
  -2  -5   6          6.62          6.10         0.80 o
  -1  -5   6         13.03         12.86         1.13 o
   0  -5   6          0.91          0.73         0.86 o
   1  -5   6         12.05         12.13         1.06 o
   2  -5   6          1.86          3.58         0.86 o
   3  -5   6          4.80          3.85         1.59 o
   4  -5   6          2.89          4.18         2.39 o
  -6  -4   6          2.50          1.26         1.59 o
  -5  -4   6          0.57          1.79         0.80 o
  -4  -4   6         15.95         13.92         1.46 o
  -3  -4   6          8.40         11.01         1.26 o
  -2  -4   6          8.48          8.29         0.73 o
  -1  -4   6         19.10         17.57         1.13 o
   0  -4   6          0.74          0.00         0.66 o
   1  -4   6         18.20         15.65         0.93 o
   2  -4   6          8.58          8.09         0.80 o
   3  -4   6         13.80         12.00         1.33 o
   4  -4   6          7.18          9.55         2.06 o
   5  -4   6          5.41          5.70         1.06 o
  -7  -3   6          1.43          1.99         1.06 o
  -6  -3   6          3.61          1.99         0.73 o
  -5  -3   6         31.55         30.04         1.39 o
  -4  -3   6          6.21          6.30         1.13 o
  -3  -3   6         32.81         34.08         2.52 o
  -2  -3   6         64.91         56.63         2.52 o
  -1  -3   6          2.10          1.66         0.53 o
   0  -3   6         62.74         65.78         2.25 o
   1  -3   6         13.71         13.13         1.19 o
   2  -3   6          2.98          1.86         0.53 o
   3  -3   6         25.98         24.60         1.39 o
   4  -3   6          0.87          0.00         1.66 o
   5  -3   6          4.20          5.30         0.86 o
   6  -3   6          0.00          0.00         0.99 o
  -8  -2   6          1.91          4.24         1.06 o
  -7  -2   6          1.32          1.72         1.06 o
  -6  -2   6          1.64          2.98         0.73 o
  -5  -2   6          5.79          7.56         0.66 o
  -4  -2   6         20.49         22.08         1.59 o
  -3  -2   6          8.09          6.90         0.66 o
  -2  -2   6         33.02         32.03         0.86 o
  -1  -2   6         77.51         66.57         1.66 o
   0  -2   6         17.64         16.44         0.66 o
   1  -2   6        175.41        160.20         3.85 o
   2  -2   6         18.59         19.83         0.86 o
   3  -2   6        107.86        118.16         3.78 o
   4  -2   6          9.15         10.08         1.79 o
   5  -2   6          9.94         10.34         0.93 o
   6  -2   6          0.57          1.26         0.93 o
  -8  -1   6          0.71          0.93         0.99 o
  -7  -1   6          3.66          2.85         0.99 o
  -6  -1   6         19.19         17.50         0.80 o
  -5  -1   6         45.21         41.84         1.13 o
  -4  -1   6          1.77          0.86         0.53 o
  -3  -1   6        101.78        105.63         2.52 o
  -2  -1   6          4.55          5.90         0.27 o
  -1  -1   6         79.32         79.63         1.59 o
   0  -1   6         14.78         14.39         0.60 o
   1  -1   6        116.20        116.57         3.45 o
   2  -1   6          3.93          3.98         0.40 o
   3  -1   6         47.60         54.31         3.05 o
   4  -1   6          2.19          2.98         0.99 o
   5  -1   6          6.02          6.30         0.80 o
   6  -1   6          7.34          7.89         0.99 o
  -8   0   6          6.84          8.22         1.39 o
  -7   0   6          0.59          1.99         0.99 o
  -6   0   6         14.04         17.31         0.73 o
  -5   0   6         13.71         14.65         0.60 o
  -4   0   6          0.27          1.33         0.53 o
  -3   0   6         83.07         86.53         2.12 o
  -2   0   6         10.94         10.28         0.40 o
  -1   0   6          3.72          4.71         0.27 o
   0   0   6         76.67         78.51         1.99 o
   1   0   6         27.44         30.43         1.06 o
   2   0   6         13.17         12.47         0.46 o
   3   0   6         42.65         45.55         1.53 o
   4   0   6         11.33         12.27         1.46 o
   5   0   6         94.80         98.27         2.92 o
   6   0   6          3.10          2.45         0.86 o
   7   0   6         34.67         31.30         1.79 o
  -8   1   6          0.71          2.39         1.46 o
  -7   1   6          3.67          2.92         1.06 o
  -6   1   6         19.22         16.64         0.93 o
  -5   1   6         45.16         40.31         1.13 o
  -4   1   6          1.77          1.06         0.60 o
  -3   1   6        101.67        102.38         2.45 o
  -2   1   6          4.55          5.97         0.27 o
  -1   1   6         79.27         80.76         1.66 o
   0   1   6         14.77         13.99         0.40 o
   1   1   6        116.37        126.25         2.45 o
   2   1   6          3.94          4.51         0.33 o
   3   1   6         47.64         54.37         2.06 o
   5   1   6          5.98          6.03         0.80 o
   6   1   6          7.34          6.96         0.93 o
   7   1   6          0.16          0.66         1.53 o
  -8   2   6          1.92          0.13         2.06 o
  -7   2   6          1.33          0.33         1.13 o
  -6   2   6          1.65          0.20         0.73 o
  -5   2   6          5.76          6.03         0.66 o
  -3   2   6          8.07          7.56         0.99 o
  -2   2   6         32.93         32.76         1.13 o
  -1   2   6         77.44         73.47         1.26 o
   0   2   6         17.66         19.16         0.46 o
   1   2   6        175.38        169.94         3.32 o
   2   2   6         18.52         20.02         0.60 o
   3   2   6        107.89        118.16         2.98 o
   5   2   6          9.95         13.99         0.99 o
   6   2   6          0.57          1.46         0.93 o
  -7   3   6          1.43          1.46         1.19 o
  -6   3   6          3.60          1.59         1.19 o
  -5   3   6         31.59         32.42         1.26 o
  -4   3   6          6.23          6.76         0.99 o
  -3   3   6         32.83         39.19         1.53 o
  -1   3   6          2.08          2.19         0.46 o
   0   3   6         62.73         68.89         1.53 o
   1   3   6         13.71         13.86         0.60 o
   2   3   6          2.96          2.98         0.40 o
   3   3   6         25.96         27.65         1.19 o
   4   3   6          0.87          2.98         1.26 o
   5   3   6          4.19          3.91         0.86 o
   6   3   6          0.00          0.20         1.06 o
  -6   4   6          2.51          2.45         1.33 o
  -5   4   6          0.57          0.46         0.73 o
  -4   4   6         15.93         13.92         1.26 o
  -3   4   6          8.39         10.34         1.13 o
  -2   4   6          8.47         10.87         0.73 o
  -1   4   6         19.11         21.75         0.93 o
   0   4   6          0.74          0.46         0.60 o
   1   4   6         18.22         19.56         0.93 o
   2   4   6          8.62         10.81         0.60 o
   3   4   6         13.81         14.52         0.93 o
   4   4   6          7.18         10.41         1.53 o
   5   4   6          5.41          6.43         0.99 o
  -5   5   6          2.27          1.79         0.99 o
  -4   5   6          0.05          0.07         1.26 o
  -3   5   6          7.80          8.49         1.33 o
  -2   5   6          6.62          9.15         0.80 o
  -1   5   6         13.04         16.25         0.93 o
   0   5   6          0.91          1.46         0.73 o
   1   5   6         12.03         13.53         0.86 o
   2   5   6          1.87          2.92         0.80 o
   3   5   6          4.80          4.97         1.59 o
  -3   6   6          0.96          0.00         1.79 o
  -2   6   6          0.10          0.27         0.80 o
  -1   6   6          0.16          0.00         0.86 o
   0   6   6          0.25          1.06         0.99 o
   1   6   6          0.45          0.86         0.86 o
   2   6   6          0.29          0.27         0.86 o
  -2  -6   7          1.32          0.20         1.06 o
   0  -6   7          0.09          0.40         1.92 o
   1  -6   7          0.08          0.33         1.19 o
  -5  -5   7          2.65          0.53         1.06 o
  -4  -5   7          6.35          5.90         1.86 o
  -3  -5   7         11.69          5.24         1.66 o
  -2  -5   7          1.47          0.27         0.80 o
  -1  -5   7          7.19          5.64         0.93 o
   0  -5   7          0.45          0.20         0.93 o
   1  -5   7          1.54          2.98         0.93 o
   2  -5   7          0.09          0.33         0.93 o
  -6  -4   7          2.28          1.92         1.99 o
  -5  -4   7          5.32          3.91         0.93 o
  -4  -4   7         10.62         11.21         1.59 o
  -3  -4   7          7.85          4.71         1.39 o
  -2  -4   7          9.80         10.81         0.93 o
  -1  -4   7          7.76          6.83         0.86 o
   0  -4   7          1.03          1.26         0.80 o
   1  -4   7          6.10          6.03         0.93 o
   2  -4   7         12.38          9.81         0.86 o
   3  -4   7          2.39          3.51         1.39 o
   4  -4   7          6.09          5.90         2.25 o
   5  -4   7          0.20          1.86         1.46 o
  -7  -3   7          0.67          0.00         1.26 o
  -6  -3   7          0.21          0.07         0.86 o
  -5  -3   7          6.57          7.49         0.86 o
  -4  -3   7          1.64          0.40         1.19 o
  -3  -3   7         12.59         14.06         1.26 o
  -2  -3   7         75.55         72.41         2.32 o
  -1  -3   7          7.72          6.23         0.66 o
   0  -3   7        172.81        177.11         5.83 o
   1  -3   7         18.39         17.70         0.99 o
   2  -3   7         60.95         52.71         1.86 o
   3  -3   7         15.49         14.72         1.53 o
   4  -3   7          1.90          1.72         1.86 o
   5  -3   7          1.79          1.39         0.99 o
  -7  -2   7          0.39          2.59         1.26 o
  -6  -2   7          3.61          3.65         0.80 o
  -5  -2   7         33.09         35.61         1.46 o
  -4  -2   7         25.27         26.26         2.72 o
  -3  -2   7         68.69         66.31         2.59 o
  -2  -2   7         16.95         18.04         0.60 o
  -1  -2   7         27.25         21.09         0.99 o
   0  -2   7         14.86         13.86         0.80 o
   1  -2   7          6.25          3.58         0.53 o
   2  -2   7         14.93         14.45         0.86 o
   3  -2   7          1.56          2.72         1.13 o
   4  -2   7          4.96          3.85         1.72 o
   5  -2   7          0.02          0.00         0.86 o
   6  -2   7          0.65          0.66         1.06 o
  -8  -1   7         14.71         14.65         1.26 o
  -7  -1   7          0.34          1.19         1.06 o
  -6  -1   7         15.99         16.71         0.80 o
  -5  -1   7         20.11         19.49         0.73 o
  -4  -1   7         25.32         24.73         0.99 o
  -3  -1   7         95.81         96.48         2.85 o
  -2  -1   7         43.27         41.84         1.06 o
  -1  -1   7         67.53         68.23         1.66 o
   0  -1   7         15.57         13.53         0.73 o
   1  -1   7         31.10         35.87         1.33 o
   2  -1   7         21.81         21.95         0.99 o
   3  -1   7         22.60         24.07         1.86 o
   4  -1   7         28.13         23.74         1.39 o
   5  -1   7          6.55          7.16         0.93 o
   6  -1   7          8.81          6.56         0.99 o
  -8   0   7          0.00          1.13         2.19 o
  -7   0   7         47.66         44.76         1.72 o
  -6   0   7          7.73          9.55         0.60 o
  -5   0   7         62.63         61.93         1.59 o
  -4   0   7          5.92          4.24         0.66 o
  -3   0   7          0.06          1.06         0.60 o
  -2   0   7         55.11         57.62         1.39 o
  -1   0   7          8.93          7.89         0.40 o
   0   0   7         10.95         15.98         0.60 o
   1   0   7          0.34          1.33         0.46 o
   2   0   7          7.97          8.09         0.53 o
   4   0   7         22.63         23.41         1.46 o
   5   0   7          2.45          2.52         0.86 o
   6   0   7          6.12          7.23         0.99 o
  -8   1   7         14.71         18.63         1.66 o
  -7   1   7          0.33          1.99         1.06 o
  -6   1   7         15.97         19.16         1.33 o
  -5   1   7         20.11         18.10         0.93 o
  -4   1   7         25.31         25.53         1.19 o
  -3   1   7         96.02         97.27         3.85 o
  -2   1   7         43.24         44.89         1.13 o
  -1   1   7         67.58         68.43         1.66 o
   0   1   7         15.56         15.52         0.60 o
   1   1   7         31.07         34.41         0.80 o
   2   1   7         21.83         21.88         0.80 o
   3   1   7         22.61         22.94         1.92 o
   4   1   7         28.15         33.55         1.66 o
   5   1   7          6.56          8.55         0.93 o
   6   1   7          8.80          7.43         1.13 o
  -7   2   7          0.39          0.00         1.19 o
  -6   2   7          3.61          2.19         0.80 o
  -5   2   7         33.11         33.75         1.39 o
  -4   2   7         25.22         26.99         1.33 o
  -3   2   7         68.71         65.84         3.91 o
  -2   2   7         16.97         17.84         0.80 o
  -1   2   7         27.26         24.87         0.66 o
   0   2   7         14.86         15.71         0.53 o
   1   2   7          6.20          5.57         0.46 o
   2   2   7         14.96         13.00         0.53 o
   3   2   7          1.54          1.46         1.53 o
   4   2   7          4.97          2.78         1.39 o
   5   2   7          0.02          0.27         0.86 o
   6   2   7          0.65          0.99         1.13 o
  -7   3   7          0.68          0.00         2.85 o
  -6   3   7          0.21          1.19         1.26 o
  -5   3   7          6.56          6.76         0.86 o
  -4   3   7          1.61          0.73         1.06 o
  -3   3   7         12.58         16.38         1.19 o
  -2   3   7         75.55         77.38         2.32 o
  -1   3   7          7.72          9.61         0.66 o
   0   3   7        172.88        164.18         5.04 o
   1   3   7         18.39         19.89         0.66 o
   2   3   7         60.97         57.29         1.26 o
   3   3   7         15.51         15.65         1.33 o
   4   3   7          1.90          1.06         1.46 o
   5   3   7          1.79          1.19         0.93 o
  -6   4   7          2.27          2.65         2.06 o
  -5   4   7          5.33          4.44         0.86 o
  -4   4   7         10.65         14.06         1.39 o
  -3   4   7          7.86          9.35         1.26 o
  -2   4   7          9.84          9.55         0.73 o
  -1   4   7          7.73          8.09         0.73 o
   0   4   7          1.03          1.66         0.73 o
   1   4   7          6.09          6.23         0.66 o
   2   4   7         12.38         11.07         0.86 o
   5   4   7          0.20          0.53         1.06 o
  -5   5   7          2.66          0.53         0.99 o
  -4   5   7          6.34          8.82         1.86 o
  -3   5   7         11.66         15.58         1.59 o
  -2   5   7          1.47          1.39         0.73 o
  -1   5   7          7.18          7.56         0.80 o
   0   5   7          0.45          1.33         0.80 o
   1   5   7          1.54          1.33         0.80 o
   2   5   7          0.09          0.60         0.80 o
  -2   6   7          1.32          0.99         1.33 o
  -1   6   7          0.59          0.46         0.93 o
   0   6   7          0.09          1.33         1.92 o
   1   6   7          0.08          0.60         1.33 o
  -2  -5   8          1.38          1.13         0.93 o
  -1  -5   8          3.76          3.18         1.06 o
   0  -5   8          2.10          4.24         1.13 o
   1  -5   8          0.28          0.40         0.99 o
   2  -5   8          0.88          0.20         1.92 o
  -5  -4   8          0.59          0.53         0.99 o
  -4  -4   8         10.03         10.61         1.86 o
  -3  -4   8          1.34          1.13         1.53 o
  -2  -4   8         12.32         13.59         1.06 o
  -1  -4   8          0.84          0.20         0.80 o
   0  -4   8          2.25          2.06         0.99 o
   1  -4   8          2.14          0.99         0.93 o
   2  -4   8          2.60          1.79         0.93 o
   3  -4   8          0.71          2.78         2.45 o
  -6  -3   8          0.61          0.80         1.46 o
  -5  -3   8          0.71          0.07         0.80 o
  -4  -3   8          3.36          5.70         1.46 o
  -3  -3   8          0.33          0.73         1.26 o
  -2  -3   8          2.32          1.53         0.66 o
  -1  -3   8          0.43          0.07         0.73 o
   0  -3   8          1.80          3.25         0.80 o
   1  -3   8          0.69          0.33         0.86 o
   2  -3   8          0.59          0.53         0.86 o
   3  -3   8          1.59          2.78         1.92 o
   4  -3   8          0.98          0.00         2.12 o
   5  -3   8          0.77          1.06         1.13 o
  -7  -2   8          0.24          0.07         1.39 o
  -6  -2   8          2.42          2.45         0.93 o
  -5  -2   8          6.18          6.43         0.86 o
  -4  -2   8         10.39          8.82         1.33 o
  -3  -2   8          0.74          1.19         1.19 o
  -2  -2   8         20.41         17.84         0.99 o
  -1  -2   8         36.35         37.53         1.46 o
   0  -2   8         12.62         12.80         0.86 o
   1  -2   8         26.30         23.80         1.13 o
   2  -2   8          6.78          4.77         0.73 o
   3  -2   8          0.44          0.99         1.66 o
   4  -2   8          1.63          0.00         1.99 o
   5  -2   8          2.53          1.66         0.99 o
  -7  -1   8          2.58          3.65         2.72 o
  -6  -1   8          2.36          0.80         0.80 o
  -5  -1   8          9.25          9.61         0.86 o
  -4  -1   8          6.91          5.97         0.80 o
  -3  -1   8         25.46         25.73         0.99 o
  -2  -1   8          8.25          9.48         0.46 o
  -1  -1   8         19.61         20.02         0.80 o
   0  -1   8         26.23         25.40         1.19 o
   1  -1   8          4.67          4.97         0.66 o
   2  -1   8         13.43         11.47         0.86 o
   3  -1   8          6.40          6.37         1.59 o
   4  -1   8          2.13          4.84         1.39 o
   5  -1   8          0.84          0.27         0.99 o
   6  -1   8          0.14          0.73         1.19 o
  -7   0   8         12.08         10.74         1.26 o
  -6   0   8          3.21          3.91         1.19 o
  -5   0   8          3.95          5.24         0.53 o
  -4   0   8         33.99         36.67         1.26 o
  -3   0   8          4.13          4.38         0.66 o
  -2   0   8         59.03         64.05         1.59 o
  -1   0   8         12.91         12.66         0.53 o
   0   0   8          0.20          1.53         0.40 o
   1   0   8          5.78          7.69         0.66 o
   2   0   8          9.50          8.95         0.60 o
   3   0   8          0.32          0.00         1.13 o
   4   0   8          0.13          0.07         1.39 o
   5   0   8          2.77          0.80         0.86 o
   6   0   8          1.53          0.73         1.46 o
  -7   1   8          2.58          1.86         1.19 o
  -6   1   8          2.37          4.04         1.26 o
  -5   1   8          9.29         10.01         0.80 o
  -4   1   8          6.90          7.43         1.13 o
  -3   1   8         25.38         24.33         2.45 o
  -2   1   8          8.26          7.82         0.46 o
  -1   1   8         19.59         20.69         0.73 o
   0   1   8         26.23         25.46         0.86 o
   1   1   8          4.64          4.84         0.40 o
   2   1   8         13.41         11.14         0.60 o
   3   1   8          6.36          6.10         1.26 o
   4   1   8          2.12          4.51         1.53 o
   5   1   8          0.83          1.19         0.93 o
   6   1   8          0.14          0.40         1.19 o
  -7   2   8          0.24          0.00         1.33 o
  -6   2   8          2.42          0.46         1.26 o
  -5   2   8          6.20          5.44         0.73 o
  -4   2   8         10.39         11.14         1.19 o
  -3   2   8          0.75          0.86         0.99 o
  -2   2   8         20.43         20.75         0.99 o
  -1   2   8         36.33         35.74         1.06 o
   0   2   8         12.60         12.13         0.66 o
   1   2   8         26.34         25.79         0.80 o
   2   2   8          6.77          6.43         0.53 o
   3   2   8          0.44          0.00         1.33 o
   4   2   8          1.63          0.86         1.59 o
   5   2   8          2.53          2.52         1.06 o
  -6   3   8          0.61          0.20         1.39 o
  -5   3   8          0.70          0.73         0.80 o
  -4   3   8          3.38          1.79         1.26 o
  -3   3   8          0.33          1.59         1.13 o
  -2   3   8          2.30          1.99         0.66 o
  -1   3   8          0.43          0.20         0.60 o
   0   3   8          1.77          1.79         0.66 o
   1   3   8          0.68          0.53         0.60 o
   2   3   8          0.60          1.66         0.73 o
   3   3   8          1.59          2.65         2.06 o
   4   3   8          0.98          1.92         1.72 o
   5   3   8          0.77          0.33         1.13 o
  -5   4   8          0.59          0.07         0.86 o
  -4   4   8         10.02         11.14         1.53 o
  -3   4   8          1.33          0.00         1.26 o
  -2   4   8         12.30         12.20         0.93 o
  -1   4   8          0.84          0.20         0.73 o
   0   4   8          2.26          2.78         0.86 o
   1   4   8          2.14          1.46         0.80 o
   2   4   8          2.59          2.39         0.80 o
  -2   5   8          1.38          0.60         0.93 o
  -1   5   8          3.77          5.57         0.93 o
   0   5   8          2.11          3.45         0.99 o
   1   5   8          0.28          0.40         0.93 o
   2   5   8          0.88          2.39         1.86 o
  -4  -4   9          2.61          0.00         2.32 o
  -3  -4   9          0.61          0.00         1.72 o
  -2  -4   9          5.41          4.04         0.99 o
  -1  -4   9          0.50          0.20         0.99 o
   0  -4   9          3.62          3.65         1.06 o
   1  -4   9          0.43          0.53         1.06 o
   2  -4   9          0.56          0.86         0.99 o
  -5  -3   9          1.54          0.86         0.99 o
  -4  -3   9          1.88          0.27         1.72 o
  -3  -3   9          0.68          0.20         1.39 o
  -2  -3   9          1.44          2.52         0.80 o
  -1  -3   9          2.15          1.53         0.86 o
   0  -3   9          7.92          7.23         1.06 o
   1  -3   9          0.58          1.39         0.99 o
   2  -3   9          0.56          0.40         0.86 o
   3  -3   9          0.70          0.00         2.25 o
  -5  -2   9          0.64          0.20         0.86 o
  -4  -2   9          2.02          1.39         1.53 o
  -3  -2   9          2.00          1.26         1.33 o
  -2  -2   9          5.29          6.56         0.80 o
  -1  -2   9          2.01          2.32         1.06 o
   0  -2   9          6.02          7.43         0.86 o
   1  -2   9          3.24          3.25         0.73 o
   2  -2   9          2.37          2.45         0.80 o
   3  -2   9          0.25          5.04         2.06 o
   4  -2   9          1.25          3.58         2.25 o
  -6  -1   9          0.44          0.00         1.92 o
  -5  -1   9          1.26          0.80         0.86 o
  -4  -1   9          2.24          1.86         2.85 o
  -3  -1   9          1.88          0.33         0.93 o
  -2  -1   9          1.91          1.53         0.46 o
  -1  -1   9          0.25          0.27         0.99 o
   0  -1   9          1.88          1.86         0.80 o
   1  -1   9          5.16          4.44         0.73 o
   2  -1   9          1.33          1.86         0.60 o
   3  -1   9          4.18          6.10         2.19 o
   4  -1   9          0.53          0.00         1.66 o
   5  -1   9          0.13          0.27         1.59 o
  -6   0   9          0.02          0.27         1.86 o
  -5   0   9          0.07          0.20         0.66 o
  -4   0   9          9.52         11.01         2.98 o
  -3   0   9          0.62          1.26         0.80 o
  -2   0   9         44.62         48.27         1.26 o
  -1   0   9          1.19          1.26         0.60 o
   0   0   9         13.01         12.86         0.99 o
   1   0   9          7.23          4.18         1.26 o
   2   0   9          0.00          0.73         0.60 o
   3   0   9          1.39          2.65         1.33 o
   4   0   9          0.09          0.00         1.46 o
   5   0   9          0.00          0.66         1.06 o
  -6   1   9          0.44          0.99         1.26 o
  -5   1   9          1.25          1.53         0.80 o
  -4   1   9          2.24          4.44         1.19 o
  -3   1   9          1.89          1.06         0.99 o
  -2   1   9          1.91          1.59         0.53 o
  -1   1   9          0.25          0.93         0.46 o
   0   1   9          1.88          2.98         0.46 o
   1   1   9          5.18          5.37         0.46 o
   2   1   9          1.34          1.19         0.60 o
   3   1   9          4.20          3.71         1.39 o
   4   1   9          0.53          1.26         1.72 o
   5   1   9          0.13          0.66         1.06 o
  -6   2   9          4.19          3.58         1.46 o
  -5   2   9          0.64          0.66         0.80 o
  -4   2   9          2.03          3.78         1.26 o
  -3   2   9          2.00          1.46         1.13 o
  -2   2   9          5.28          6.70         0.73 o
  -1   2   9          2.02          2.65         0.99 o
   0   2   9          6.02          6.30         0.80 o
   1   2   9          3.23          3.05         0.60 o
   2   2   9          2.37          2.19         0.66 o
   3   2   9          0.25          0.00         1.59 o
   4   2   9          1.25          0.00         1.79 o
  -5   3   9          1.55          1.53         0.86 o
  -4   3   9          1.88          0.40         1.46 o
  -3   3   9          0.68          0.00         1.26 o
  -2   3   9          1.45          0.60         0.66 o
  -1   3   9          2.15          3.58         1.13 o
   0   3   9          7.92          8.95         0.99 o
   1   3   9          0.59          2.12         0.80 o
   2   3   9          0.55          0.13         0.86 o
  -3   4   9          0.62          0.66         1.46 o
  -2   4   9          5.42          5.70         0.86 o
  -1   4   9          0.50          0.33         0.80 o
   0   4   9          3.63          2.32         0.99 o
   1   4   9          0.43          0.66         0.86 o
   2   4   9          0.56          1.13         1.19 o
   0  -4  10          0.62          0.80         1.92 o
  -4  -3  10          0.85          0.00         2.19 o
  -3  -3  10          0.43          0.00         1.72 o
  -2  -3  10          1.64          0.80         0.93 o
  -1  -3  10          2.00          0.73         1.86 o
   0  -3  10          1.02          0.66         1.06 o
   1  -3  10          1.36          1.53         1.19 o
   2  -3  10          0.23          0.00         1.19 o
  -5  -2  10          0.39          0.00         1.06 o
  -4  -2  10          1.18          1.06         1.79 o
  -3  -2  10          0.12          0.00         1.46 o
  -2  -2  10          0.02          0.53         0.86 o
  -1  -2  10          0.14          0.00         1.66 o
   0  -2  10          1.00          1.33         1.06 o
   1  -2  10          0.48          0.93         1.33 o
   2  -2  10          0.04          1.39         1.33 o
   3  -2  10          2.46          2.19         2.45 o
  -5  -1  10          1.05          1.59         1.99 o
  -4  -1  10          0.32          0.00         3.38 o
  -3  -1  10          0.82          0.00         1.39 o
  -2  -1  10          0.16          0.00         0.73 o
  -1  -1  10          1.25          1.39         1.19 o
   0  -1  10          2.30          3.65         0.93 o
   1  -1  10          0.09          0.13         1.19 o
   2  -1  10          2.06          3.18         0.86 o
   3  -1  10          0.03          3.25         2.52 o
  -5   0  10          0.13          1.66         2.06 o
  -4   0  10          0.65          0.80         1.33 o
  -3   0  10          2.78          1.92         1.19 o
  -2   0  10          0.00          0.13         0.73 o
  -1   0  10          3.42          3.98         0.73 o
   0   0  10          1.56          2.25         0.80 o
   1   0  10          0.13          0.20         0.66 o
   2   0  10          2.50          2.78         0.86 o
   3   0  10          0.43          1.92         1.66 o
   4   0  10          0.15          1.33         1.99 o
  -5   1  10          1.05          1.13         0.80 o
  -4   1  10          0.32          0.60         1.26 o
  -3   1  10          0.81          0.73         1.26 o
  -2   1  10          0.16          0.00         0.66 o
  -1   1  10          1.25          1.26         0.66 o
   0   1  10          2.30          3.25         0.73 o
   1   1  10          0.09          0.73         0.66 o
   2   1  10          2.06          0.93         0.86 o
   3   1  10          0.03          3.91         1.79 o
   4   1  10          0.25          0.00         2.06 o
  -5   2  10          0.39          0.60         0.93 o
  -4   2  10          1.18          0.33         1.46 o
  -3   2  10          0.12          0.00         1.33 o
  -2   2  10          0.02          0.13         0.73 o
  -1   2  10          0.14          0.40         1.26 o
   0   2  10          1.00          0.53         0.80 o
   1   2  10          0.47          0.99         0.80 o
  -3   3  10          0.42          0.00         1.46 o
  -2   3  10          1.64          0.99         0.86 o
  -1   3  10          2.00          1.19         1.39 o
   0   3  10          1.02          2.39         1.06 o
   1   3  10          1.36          0.99         1.33 o
  -2   4  10          0.38          0.00         1.06 o
  -1   4  10          1.61          1.06         2.06 o
   0   4  10          0.62          0.00         1.19 o
  -3  -2  11          4.00          2.12         2.25 o
  -2  -2  11          1.94          2.92         1.06 o
  -1  -2  11          1.18          0.53         2.12 o
   0  -2  11          3.30          4.91         1.26 o
   1  -2  11          0.32          1.13         1.59 o
  -3  -1  11          1.32          0.00         3.32 o
  -2  -1  11          2.02          2.52         0.93 o
  -1  -1  11          1.96          1.53         1.46 o
   0  -1  11          2.08          2.39         0.99 o
   1  -1  11          1.46          0.00         2.12 o
   2  -1  11          1.53          2.39         0.99 o
  -3   0  11          0.32          1.19         3.38 o
  -2   0  11          0.01          0.80         0.86 o
  -1   0  11          0.16          2.12         1.39 o
   0   0  11          0.02          1.99         1.19 o
   1   0  11          0.58          0.80         0.99 o
   2   0  11          0.55          0.00         1.06 o
  -4   1  11          1.44          1.06         1.86 o
  -3   1  11          1.33          0.07         1.53 o
  -2   1  11          2.02          2.72         0.86 o
  -1   1  11          1.96          2.45         1.39 o
   0   1  11          2.08          1.92         0.93 o
   1   1  11          1.45          1.79         1.39 o
   2   1  11          1.54          1.46         1.53 o
  -3   2  11          3.99          2.12         1.66 o
  -2   2  11          1.94          3.18         0.93 o
  -1   2  11          1.18          0.80         1.39 o
   0   2  11          3.30          4.38         0.99 o
   1   2  11          0.32          0.73         1.06 o
                                                
