# Supplementary material for: Prediction and analysis of symmetry-raising transitions in anilinium tetra­fluoro­borate
Source: Acta Crystallogr B Struct Sci Cryst Eng Mater. 2025 Nov 13;81(Pt 6):587–94. doi: 10.1107/S2052520625009618 (PMC12786386; doi:10.1107/S2052520625009618)
Supplement: Supplementary file 3 [file b-81-00587-qehweg_bsup3.hkl]

#
# h,k,l, Fc-squared, Fo-squared, sigma(Fo-squared), status flag
#
data_qehweg_b
#360k
_shelx_title ' 360k_a.res in P2(1)2(1)2(1)'
_shelx_refln_list_code          4
_shelx_F_calc_maximum       65.38
_exptl_crystal_F_000       368.00
_reflns_d_resolution_high  0.6783

loop_
 _space_group_symop_operation_xyz
 'x, y, z'
 '-x+1/2, -y, z+1/2'
 '-x, y+1/2, -z+1/2'
 'x+1/2, -y+1/2, -z'

_cell_length_a     6.1477
_cell_length_b     7.3841
_cell_length_c    18.4441
_cell_angle_alpha  90.000
_cell_angle_beta   90.000
_cell_angle_gamma  90.000

_shelx_F_squared_multiplier     1.000

loop_
 _refln_index_h
 _refln_index_k
 _refln_index_l
 _refln_F_squared_calc
 _refln_F_squared_meas
 _refln_F_squared_sigma
 _refln_observed_status
   2   0   0        812.00        912.63         8.49 o
   4   0   0        260.72        192.54         4.22 o
   6   0   0        157.45        155.84         5.04 o
   8   0   0          0.09          4.62         2.13 o
   1   1   0        309.29        207.94         1.46 o
   2   1   0        301.29        278.43         2.08 o
   3   1   0          2.53          4.39         0.44 o
   4   1   0         16.46         20.94         0.82 o
   5   1   0         12.54         13.95         1.12 o
   6   1   0          1.10          1.18         0.79 o
   7   1   0          2.94          1.52         1.60 o
   8   1   0          0.16          1.22         1.50 o
   9   1   0          0.02          1.28         3.48 o
   1   2   0       1540.64       1705.14        10.12 o
   2   2   0        443.64        440.05         3.16 o
   3   2   0         27.13         22.31         0.78 o
   4   2   0        186.89        168.15         2.18 o
   5   2   0         18.73         16.48         1.63 o
   6   2   0         44.14         48.48         2.14 o
   7   2   0          2.12          2.62         1.27 o
   8   2   0          0.06          0.47         1.27 o
   1   3   0       1495.93       1541.90         9.16 o
   2   3   0        346.90        278.16         2.51 o
   3   3   0          8.82         10.24         0.66 o
   4   3   0         30.43         31.88         1.23 o
   5   3   0         12.27          6.30         0.84 o
   6   3   0          2.91          3.63         0.87 o
   7   3   0          1.31          0.87         1.15 o
   8   3   0          0.19          0.76         1.70 o
   0   4   0         92.97         98.03         1.77 o
   1   4   0         57.78         90.48         1.18 o
   2   4   0        258.35        235.60         2.80 o
   3   4   0          0.20          1.38         0.50 o
   4   4   0         69.54         75.86         2.10 o
   5   4   0          2.24          2.65         0.68 o
   6   4   0          0.43          1.31         1.16 o
   7   4   0          0.67          3.50         1.71 o
   8   4   0          0.57         -0.26         1.75 o
   1   5   0         40.38         39.82         0.87 o
   2   5   0         11.40          8.73         0.66 o
   3   5   0         11.31         14.50         0.95 o
   4   5   0          0.57          0.60         0.71 o
   5   5   0          1.77          2.02         0.80 o
   6   5   0          0.24          3.21         1.45 o
   7   5   0          0.03          0.49         1.25 o
   8   5   0          0.00         -0.06         1.82 o
   0   6   0         15.87         76.07         3.23 o
   1   6   0          2.75          2.32         0.65 o
   2   6   0         65.75         56.64         2.31 o
   3   6   0          0.88          5.35         0.88 o
   4   6   0          4.34          6.95         1.09 o
   5   6   0          0.07          1.03         0.95 o
   6   6   0          0.29          3.41         1.78 o
   7   6   0          0.00          0.26         2.44 o
   1   7   0          6.19          7.00         1.17 o
   2   7   0          0.01          0.32         0.66 o
   3   7   0         17.75         15.28         1.65 o
   4   7   0          0.01          0.32         1.10 o
   5   7   0          0.09          0.43         1.03 o
   6   7   0          0.02         -1.27         1.81 o
   0   8   0          6.45         13.83         2.15 o
   1   8   0          0.13          2.41         1.08 o
   2   8   0          0.20          5.05         1.13 o
   3   8   0          0.02          1.61         1.15 o
   4   8   0          0.39          3.68         1.46 o
   5   8   0          0.15          4.85         3.21 o
   6   8   0          0.25          8.85         5.07 o
   1   9   0          1.67          2.88         1.47 o
   2   9   0          0.70          1.84         2.20 o
   3   9   0          3.42          6.80         3.45 o
   4   9   0          0.49         11.81         2.70 o
   5   9   0          0.07         14.00         2.46 o
   0  10   0          0.25          1.10         5.84 o
   1  10   0          0.58          8.53         3.27 o
   2  10   0          1.16          6.01         3.08 o
   3  10   0          0.03         12.91         3.03 o
   1   0   1          1.20          0.56         0.11 o
   2   0   1          7.14         11.77         0.33 o
   3   0   1          0.58          0.16         0.22 o
   4   0   1          3.55          2.84         0.45 o
   5   0   1          0.56          1.01         0.61 o
   6   0   1          0.05          2.10         0.85 o
   7   0   1          0.00         -0.87         0.87 o
   8   0   1          0.01         -1.55         1.55 o
   9   0   1          0.00         -0.94         2.08 o
  -9   1   1          0.01          0.15         2.93 o
  -8   1   1          0.04          0.58         1.13 o
  -7   1   1          0.11          0.53         1.02 o
  -6   1   1          1.21          1.01         0.88 o
  -5   1   1          7.86          8.12         0.89 o
  -4   1   1         10.93         12.54         0.65 o
  -3   1   1         38.48         42.04         0.77 o
  -2   1   1        400.11        400.59         2.75 o
  -1   1   1        257.43        237.84         1.73 o
   0   1   1          0.62          0.53         0.07 o
   1   1   1        257.32        239.95         1.68 o
   2   1   1        399.77        398.74         3.00 o
   3   1   1         38.50         41.96         0.82 o
   4   1   1         10.96         12.00         0.69 o
   5   1   1          7.86          9.29         1.04 o
   6   1   1          1.21          0.33         0.71 o
   7   1   1          0.11         -0.55         0.94 o
   8   1   1          0.04         -1.26         1.26 o
   9   1   1          0.01         -1.11         1.92 o
  -8   2   1          0.03          1.88         1.55 o
  -7   2   1          1.08          0.26         1.25 o
  -6   2   1          4.24          5.15         1.07 o
  -5   2   1          6.67          6.85         0.90 o
  -4   2   1         17.81         18.31         0.89 o
  -3   2   1        403.56        410.04         3.52 o
  -2   2   1         97.05         95.98         1.18 o
  -1   2   1        957.93        923.17         6.03 o
   0   2   1       1447.41       1518.59         9.29 o
   1   2   1        959.07        928.37         5.28 o
   2   2   1         97.04         97.07         1.19 o
   3   2   1        403.35        412.37         3.86 o
   4   2   1         17.80         18.87         0.91 o
   5   2   1          6.71          8.67         0.94 o
   6   2   1          4.24          4.93         0.94 o
   7   2   1          1.08          1.91         1.02 o
   8   2   1          0.03          0.66         1.37 o
  -8   3   1          0.25          1.67         1.60 o
  -7   3   1          0.26         -0.13         1.26 o
  -6   3   1          3.51          3.14         1.00 o
  -5   3   1         20.26         21.22         1.42 o
  -4   3   1         47.22         46.03         1.37 o
  -3   3   1          4.48          3.13         0.45 o
  -2   3   1        388.02        370.51         3.30 o
  -1   3   1        555.77        579.45         4.13 o
   0   3   1        471.23        522.33         3.69 o
   1   3   1        555.73        579.58         3.87 o
   2   3   1        387.05        374.80         3.31 o
   3   3   1          4.46          2.75         0.53 o
   4   3   1         47.27         46.89         1.42 o
   5   3   1         20.27         20.21         1.37 o
   6   3   1          3.52          4.62         0.98 o
   7   3   1          0.26          1.72         0.97 o
   8   3   1          0.24          1.83         1.64 o
  -8   4   1          0.25          0.37         3.51 o
  -7   4   1          2.63          4.93         2.13 o
  -6   4   1          0.49         -0.66         0.97 o
  -5   4   1          7.44          6.76         0.91 o
  -4   4   1         24.15         24.94         1.25 o
  -3   4   1        103.93        112.48         2.14 o
  -2   4   1        171.57        145.80         1.88 o
  -1   4   1        360.53        353.95         3.62 o
   0   4   1          0.25          0.96         0.25 o
   1   4   1        359.85        354.27         3.25 o
   2   4   1        171.54        145.30         1.99 o
   3   4   1        103.86        110.29         1.89 o
   4   4   1         24.17         26.19         1.64 o
   5   4   1          7.49          7.82         0.93 o
   6   4   1          0.49          1.98         1.10 o
   7   4   1          2.64          4.43         1.55 o
   8   4   1          0.25          1.22         1.51 o
  -8   5   1          0.09          2.54         1.75 o
  -7   5   1          0.12          0.77         1.69 o
  -6   5   1          1.01          0.26         1.06 o
  -5   5   1          2.40          3.36         1.37 o
  -4   5   1         30.22         24.42         1.90 o
  -3   5   1        128.48        120.15         2.40 o
  -2   5   1         82.95         80.24         2.18 o
  -1   5   1         87.87         77.97         1.92 o
   0   5   1        106.88         95.43         1.44 o
   1   5   1         87.93         77.90         1.44 o
   2   5   1         83.01         80.11         1.85 o
   3   5   1        128.49        123.85         2.96 o
   4   5   1         30.14         24.10         2.05 o
   5   5   1          2.40          1.91         0.82 o
   6   5   1          1.01          1.21         1.14 o
   7   5   1          0.12          2.73         1.48 o
   8   5   1          0.09         -1.21         3.77 o
  -7   6   1          0.82         -0.09         2.45 o
  -6   6   1          0.22         -0.96         1.36 o
  -5   6   1          1.67          2.28         1.28 o
  -4   6   1         16.67         12.27         1.34 o
  -3   6   1         15.80         15.98         1.41 o
  -2   6   1         96.26         83.65         2.42 o
  -1   6   1         48.21         58.80         1.89 o
   0   6   1          3.34          2.24         0.54 o
   1   6   1         48.24         57.95         1.54 o
   2   6   1         96.17         85.13         2.33 o
   3   6   1         15.79         15.96         1.56 o
   4   6   1         16.69         14.97         1.64 o
   5   6   1          1.67          2.19         0.80 o
   6   6   1          0.22          1.53         1.36 o
   7   6   1          0.83          1.52         2.59 o
  -6   7   1          0.20          2.44         1.43 o
  -5   7   1          0.00          1.61         1.80 o
  -4   7   1          2.03          3.18         0.90 o
  -3   7   1         44.02         37.53         2.19 o
  -2   7   1          4.06          4.31         0.84 o
  -1   7   1          1.54          2.30         0.88 o
   0   7   1          7.78         21.79         2.20 o
   1   7   1          1.55          1.03         0.78 o
   2   7   1          4.06          4.01         0.83 o
   3   7   1         44.02         36.08         1.94 o
   4   7   1          2.03          1.23         0.89 o
   5   7   1          0.00          1.39         1.43 o
   6   7   1          0.20          2.54         1.80 o
  -6   8   1          0.13          2.45         3.74 o
  -5   8   1          2.24          9.09         4.47 o
  -4   8   1          3.69          3.59         1.87 o
  -3   8   1          5.72          4.21         1.40 o
  -2   8   1         17.95         17.93         1.75 o
  -1   8   1         31.83         30.33         2.31 o
   0   8   1          4.40          1.88         1.69 o
   1   8   1         31.81         29.09         2.29 o
   2   8   1         17.96         15.00         1.71 o
   3   8   1          5.72          4.17         1.67 o
   4   8   1          3.69          3.59         1.35 o
   5   8   1          2.25          4.24         3.07 o
   6   8   1          0.13          5.26         6.31 o
  -5   9   1          0.09         11.64         3.76 o
  -4   9   1          0.51          3.23         2.83 o
  -3   9   1          2.35          3.95         2.19 o
  -2   9   1          1.14          4.91         1.52 o
  -1   9   1          1.43          2.42         1.13 o
   0   9   1          0.13          0.42         1.21 o
   1   9   1          1.42          3.81         1.35 o
   2   9   1          1.13          3.29         2.44 o
   3   9   1          2.35          4.96         1.62 o
   4   9   1          0.51          9.75         2.65 o
   5   9   1          0.09         10.55         3.40 o
  -3  10   1          1.30          7.76         3.96 o
  -2  10   1          0.95          4.31         2.78 o
  -1  10   1          3.08          4.05         1.61 o
   0  10   1          1.61          3.86         1.99 o
   1  10   1          3.08          4.84         2.56 o
   2  10   1          0.95          1.51         2.98 o
   3  10   1          1.30         11.93         3.36 o
   2   0   2       1505.07       1641.83        10.44 o
   3   0   2         28.03         31.52         0.73 o
   4   0   2         58.84         56.13         1.03 o
   5   0   2         85.47         84.41         2.25 o
   6   0   2          1.32          1.33         0.83 o
   7   0   2          1.98          1.33         1.10 o
   8   0   2          0.37         -1.12         1.12 o
   9   0   2          0.00          0.13         1.66 o
  -8   1   2          0.12          0.04         1.22 o
  -7   1   2          1.16         -0.91         0.99 o
  -6   1   2          4.55          4.83         1.05 o
  -5   1   2        142.03        131.34         2.90 o
  -4   1   2         43.66         53.34         1.13 o
  -3   1   2        349.49        438.19         3.35 o
  -2   1   2        377.07        411.10         2.91 o
   0   1   2        201.55        224.94         1.62 o
   2   1   2        377.80        409.29         2.90 o
   3   1   2        349.41        440.29         3.45 o
   4   1   2         43.62         53.57         1.15 o
   5   1   2        142.08        139.51         2.62 o
   6   1   2          4.55          6.24         1.09 o
   7   1   2          1.16         -0.09         0.88 o
   8   1   2          0.12          0.80         1.38 o
  -8   2   2          0.23          0.50         1.57 o
  -7   2   2          2.90          0.68         1.52 o
  -6   2   2          0.90          1.26         1.03 o
  -5   2   2         35.52         33.65         1.40 o
  -4   2   2         47.29         55.59         1.26 o
  -3   2   2          3.03          3.61         0.40 o
  -2   2   2        173.57        178.32         1.69 o
  -1   2   2       1412.67       1429.00         8.61 o
   0   2   2         10.64          9.19         0.28 o
   1   2   2       1411.69       1410.50         7.92 o
   2   2   2        173.41        180.67         1.81 o
   3   2   2          3.09          2.64         0.41 o
   4   2   2         47.25         56.90         1.27 o
   5   2   2         35.47         33.20         1.56 o
   6   2   2          0.90         -0.33         0.69 o
   7   2   2          2.89          1.34         0.89 o
   8   2   2          0.22          0.48         1.44 o
  -8   3   2          0.18         -1.39         1.39 o
  -7   3   2          0.46          1.26         1.20 o
  -6   3   2          3.77          6.68         1.39 o
  -5   3   2          6.49         12.83         1.11 o
  -4   3   2         45.82         51.16         1.45 o
  -3   3   2         21.13         19.20         0.87 o
  -2   3   2        368.16        408.47         3.52 o
  -1   3   2         45.23         36.80         0.77 o
   0   3   2       1028.81        896.64         6.09 o
   1   3   2         45.65         37.37         0.70 o
   2   3   2        368.89        409.84         3.02 o
   3   3   2         21.12         20.67         0.99 o
   4   3   2         45.76         48.87         1.66 o
   5   3   2          6.50         13.01         1.07 o
   6   3   2          3.78          6.44         1.16 o
   7   3   2          0.46          0.18         0.84 o
   8   3   2          0.18          0.65         1.62 o
  -8   4   2          0.08          0.05         2.82 o
  -7   4   2          0.60          0.82         1.70 o
  -6   4   2          0.10          0.16         0.79 o
  -5   4   2          2.69          1.76         0.71 o
  -4   4   2         14.75         22.34         1.64 o
  -3   4   2         53.77         42.38         1.44 o
  -2   4   2         21.33         18.55         0.97 o
  -1   4   2        102.10         87.63         1.56 o
   0   4   2         82.04        112.70         1.39 o
   1   4   2        101.60         85.47         1.38 o
   2   4   2         21.36         20.01         0.79 o
   3   4   2         53.76         42.91         1.13 o
   4   4   2         14.72         21.69         1.32 o
   5   4   2          2.69          3.06         0.71 o
   6   4   2          0.09          0.33         0.82 o
   7   4   2          0.60         -2.18         2.65 o
   8   4   2          0.08         -1.38         1.38 o
  -8   5   2          0.01         -2.88         2.93 o
  -7   5   2          0.12          1.79         2.01 o
  -6   5   2          0.73          2.17         1.12 o
  -5   5   2          0.54          2.58         0.92 o
  -4   5   2          0.81          2.91         0.88 o
  -3   5   2         48.91         51.32         1.79 o
  -2   5   2          1.57          1.91         0.60 o
  -1   5   2          6.82          8.49         0.80 o
   0   5   2         67.03         51.19         0.99 o
   1   5   2          6.87          7.56         0.61 o
   2   5   2          1.58          2.12         0.49 o
   3   5   2         48.88         50.74         1.60 o
   4   5   2          0.81          2.80         0.76 o
   5   5   2          0.54         -0.52         0.66 o
   6   5   2          0.73          2.21         1.34 o
   7   5   2          0.12         -1.35         1.35 o
   8   5   2          0.01          3.33         3.40 o
  -7   6   2          0.15          0.92         1.42 o
  -6   6   2          0.01          1.22         1.73 o
  -5   6   2          0.22          1.45         1.43 o
  -4   6   2          4.47          4.83         0.84 o
  -3   6   2         20.43         19.63         1.51 o
  -2   6   2         44.74         37.83         1.74 o
  -1   6   2         27.31         25.97         1.55 o
   0   6   2          1.52          4.21         0.75 o
   1   6   2         27.27         23.64         1.33 o
   2   6   2         44.76         38.08         1.69 o
   3   6   2         20.43         21.38         1.56 o
   4   6   2          4.47          4.35         0.99 o
   5   6   2          0.22          0.82         0.92 o
   6   6   2          0.01          2.95         1.79 o
   7   6   2          0.15         -0.35         1.61 o
  -6   7   2          0.06          3.53         2.27 o
  -5   7   2          0.03          1.71         1.63 o
  -4   7   2          0.06          1.25         1.04 o
  -3   7   2          0.08          2.01         0.86 o
  -2   7   2          3.62          4.07         1.32 o
  -1   7   2          4.94          5.65         0.90 o
   0   7   2          0.26          0.04         0.76 o
   1   7   2          4.95          4.30         1.15 o
   2   7   2          3.63          3.39         1.06 o
   3   7   2          0.08          1.31         0.75 o
   4   7   2          0.06          1.12         1.03 o
   5   7   2          0.03          0.06         1.08 o
   6   7   2          0.06          2.58         2.27 o
  -6   8   2          0.01          5.70         2.45 o
  -5   8   2          0.12          3.00         1.97 o
  -4   8   2          0.73          2.07         3.09 o
  -3   8   2          0.05          3.12         1.18 o
  -2   8   2          8.13          5.46         1.24 o
  -1   8   2          1.57          2.61         0.97 o
   0   8   2          0.02          2.45         0.88 o
   1   8   2          1.57          1.86         1.05 o
   2   8   2          8.13          5.03         1.22 o
   3   8   2          0.05          2.99         1.06 o
   4   8   2          0.73          2.18         1.37 o
   5   8   2          0.12          2.06         3.15 o
   6   8   2          0.01          4.53         3.07 o
  -5   9   2          0.10          6.69         4.08 o
  -4   9   2          0.35          6.99         2.18 o
  -3   9   2          0.75          4.73         2.89 o
  -2   9   2          0.97          3.83         1.40 o
  -1   9   2          0.29          3.84         1.33 o
   0   9   2          0.11          1.85         1.45 o
   1   9   2          0.29          3.20         1.66 o
   2   9   2          0.98          3.34         1.72 o
   3   9   2          0.75          3.88         1.42 o
   4   9   2          0.34          6.04         1.92 o
   5   9   2          0.10         11.80         5.38 o
  -3  10   2          0.41          6.25         3.73 o
  -2  10   2          0.68          5.18         2.29 o
  -1  10   2          1.11          2.80         3.04 o
   0  10   2          0.38          5.64         2.47 o
   1  10   2          1.10          4.73         2.21 o
   2  10   2          0.68          2.85         3.31 o
   3  10   2          0.41          7.62         2.34 o
   1   0   3          0.73          1.55         0.17 o
   2   0   3          2.05          1.96         0.24 o
   3   0   3          0.71          1.15         0.30 o
   4   0   3          1.13          1.44         0.49 o
   5   0   3          0.10          1.36         0.71 o
   6   0   3          0.04          0.80         0.77 o
   7   0   3          0.00         -0.52         0.92 o
   8   0   3          0.00         -0.71         1.10 o
  -8   1   3          0.07         -1.69         1.69 o
  -7   1   3          0.13          1.57         1.12 o
  -6   1   3          0.10          1.88         1.05 o
  -5   1   3          0.21          0.84         0.75 o
  -4   1   3          8.50          6.68         0.56 o
  -3   1   3         16.84         17.47         0.68 o
  -2   1   3         47.98         48.49         0.71 o
  -1   1   3         45.44         51.67         0.68 o
   0   1   3         11.32         12.24         0.36 o
   1   1   3         45.42         52.39         0.65 o
   2   1   3         48.11         49.87         0.77 o
   3   1   3         16.82         18.47         0.87 o
   4   1   3          8.49          6.54         0.62 o
   5   1   3          0.21          0.33         0.96 o
   6   1   3          0.11          0.66         1.10 o
   7   1   3          0.13          0.44         0.93 o
   8   1   3          0.07         -1.28         1.28 o
  -8   2   3          0.24          0.26         1.32 o
  -7   2   3          0.34          0.20         1.13 o
  -6   2   3          1.40         -0.82         1.02 o
  -5   2   3          8.19          8.63         1.13 o
  -4   2   3         22.70         27.04         0.92 o
  -3   2   3        156.14        145.46         1.79 o
  -2   2   3        426.50        454.96         3.41 o
  -1   2   3        243.60        244.19         1.92 o
   0   2   3        391.10        355.46         2.56 o
   1   2   3        243.53        247.34         1.96 o
   2   2   3        426.73        460.24         3.29 o
   3   2   3        156.21        145.61         1.84 o
   4   2   3         22.65         27.00         1.04 o
   5   2   3          8.16          9.16         1.02 o
   6   2   3          1.40          0.86         0.70 o
   7   2   3          0.34         -0.82         0.82 o
   8   2   3          0.24          0.49         1.27 o
  -8   3   3          0.20         -1.45         1.45 o
  -7   3   3          0.66         -0.88         1.11 o
  -6   3   3          0.28          0.11         0.93 o
  -5   3   3          3.68          2.86         0.63 o
  -4   3   3         28.93         32.86         1.43 o
  -3   3   3          8.01          6.92         0.58 o
  -2   3   3        221.98        152.48         1.86 o
  -1   3   3        208.64        175.80         1.86 o
   0   3   3         81.06         97.87         1.07 o
   1   3   3        209.12        179.56         1.82 o
   2   3   3        222.52        155.03         1.79 o
   3   3   3          8.01          7.13         0.62 o
   4   3   3         28.90         30.91         1.43 o
   5   3   3          3.66          3.12         0.76 o
   6   3   3          0.28          1.02         0.77 o
   7   3   3          0.66          1.41         0.85 o
   8   3   3          0.20         -1.01         2.40 o
  -8   4   3          0.08         -2.49         2.49 o
  -7   4   3          0.68          0.02         1.37 o
  -6   4   3          0.45         -0.03         0.85 o
  -5   4   3          7.28          5.69         0.89 o
  -4   4   3         11.18         12.92         1.23 o
  -3   4   3         12.09         18.07         1.15 o
  -2   4   3         19.40         17.85         0.92 o
  -1   4   3        195.66        192.53         2.48 o
   0   4   3        102.08         91.00         1.18 o
   1   4   3        195.90        195.27         2.39 o
   2   4   3         19.40         17.57         0.97 o
   3   4   3         12.11         16.56         0.82 o
   4   4   3         11.21         13.62         1.24 o
   5   4   3          7.26          4.76         0.76 o
   6   4   3          0.45          2.32         1.08 o
   7   4   3          0.68          3.31         1.33 o
   8   4   3          0.08         -0.71         1.28 o
  -7   5   3          0.43          2.77         2.10 o
  -6   5   3          0.27          2.24         1.15 o
  -5   5   3          6.29          6.46         1.24 o
  -4   5   3          9.72         14.01         1.22 o
  -3   5   3          1.47          1.62         0.63 o
  -2   5   3         66.85         59.75         1.89 o
  -1   5   3        143.63        144.28         2.50 o
   0   5   3         13.12         13.71         1.03 o
   1   5   3        143.85        148.13         2.50 o
   2   5   3         66.94         61.79         1.59 o
   3   5   3          1.47          2.02         0.57 o
   4   5   3          9.72         14.95         1.84 o
   5   5   3          6.28          5.47         1.08 o
   6   5   3          0.27          0.73         0.87 o
   7   5   3          0.43          2.77         2.43 o
  -7   6   3          0.03          3.05         1.73 o
  -6   6   3          2.65          4.43         1.62 o
  -5   6   3          0.63          2.47         1.14 o
  -4   6   3          1.70          0.86         0.71 o
  -3   6   3          9.60         10.49         1.12 o
  -2   6   3          1.16         -0.58         0.58 o
  -1   6   3         19.23         17.29         1.41 o
   0   6   3         84.48        104.11         2.46 o
   1   6   3         19.22         17.39         1.31 o
   2   6   3          1.16          0.79         0.48 o
   3   6   3          9.61         11.71         1.28 o
   4   6   3          1.71          1.15         0.80 o
   5   6   3          0.63          0.23         0.81 o
   6   6   3          2.65          3.77         2.81 o
   7   6   3          0.03          4.56         1.81 o
  -6   7   3          0.24          2.32         1.53 o
  -5   7   3          1.10          3.08         1.74 o
  -4   7   3          2.81          3.99         1.09 o
  -3   7   3          0.67          1.64         0.79 o
  -2   7   3         13.87         14.45         1.34 o
  -1   7   3          1.75          1.55         0.98 o
   0   7   3         10.08         14.52         1.54 o
   1   7   3          1.76          0.53         0.70 o
   2   7   3         13.88         12.45         1.48 o
   3   7   3          0.66          0.16         0.68 o
   4   7   3          2.81          1.79         0.97 o
   5   7   3          1.10          0.52         1.11 o
   6   7   3          0.24          1.79         3.64 o
  -6   8   3          0.71          6.52         4.16 o
  -5   8   3          0.12          3.40         4.22 o
  -4   8   3          1.06          4.64         1.12 o
  -3   8   3          2.77          6.41         1.60 o
  -2   8   3          3.65          4.39         1.24 o
  -1   8   3          1.19          2.82         1.34 o
   0   8   3         45.43         37.98         3.47 o
   1   8   3          1.20          3.68         1.45 o
   2   8   3          3.65          3.76         1.35 o
   3   8   3          2.77          3.69         1.15 o
   4   8   3          1.06          1.18         1.31 o
   5   8   3          0.12          2.95         3.90 o
   6   8   3          0.71          5.98         6.85 o
  -4   9   3          0.89          6.38         3.75 o
  -3   9   3          0.17          4.89         2.22 o
  -2   9   3          2.64          1.29         1.27 o
  -1   9   3          0.17          2.06         1.40 o
   0   9   3          4.17          4.63         1.68 o
   1   9   3          0.17          0.88         1.57 o
   2   9   3          2.64          4.49         1.92 o
   3   9   3          0.17          0.91         2.76 o
   4   9   3          0.89          2.45         1.78 o
  -3  10   3          0.01         11.88         4.41 o
  -2  10   3          0.87          3.91         2.92 o
  -1  10   3          0.23          5.42         2.54 o
   0  10   3          1.60          4.63         2.11 o
   1  10   3          0.22          5.81         1.93 o
   2  10   3          0.87          2.70         3.12 o
   3  10   3          0.01          6.30         3.15 o
   1   0   4       2661.03       2479.86        26.33 o
   2   0   4        640.68        648.52         6.16 o
   3   0   4          5.61          7.35         0.58 o
   4   0   4         20.28         34.44         1.47 o
   5   0   4         14.78         14.32         1.21 o
   6   0   4          4.56          4.37         1.12 o
   7   0   4          0.02         -0.81         0.81 o
   8   0   4          0.51         -1.17         1.17 o
  -8   1   4          0.30         -0.01         1.23 o
  -7   1   4          1.14         -0.15         1.12 o
  -6   1   4         10.71         11.66         1.62 o
  -5   1   4         14.56         14.69         1.44 o
  -4   1   4         22.36         31.52         1.06 o
  -3   1   4        230.48        246.56         2.52 o
  -2   1   4       1575.90       1645.95         9.43 o
  -1   1   4        736.02        853.79         5.76 o
   0   1   4        631.30        715.14         4.90 o
   1   1   4        736.31        844.98         4.44 o
   2   1   4       1575.35       1638.96         9.49 o
   3   1   4        230.45        252.82         2.91 o
   4   1   4         22.42         33.68         1.22 o
   5   1   4         14.55         16.73         1.18 o
   6   1   4         10.71          9.06         1.08 o
   7   1   4          1.14         -0.52         0.86 o
   8   1   4          0.30         -0.18         1.48 o
  -8   2   4          0.17         -1.07         2.58 o
  -7   2   4          0.09          0.64         1.16 o
  -6   2   4          0.58          0.31         0.96 o
  -5   2   4          4.82          4.30         0.90 o
  -4   2   4         16.88         15.78         0.80 o
  -3   2   4          6.98          6.33         0.47 o
  -2   2   4         76.49        117.16         1.27 o
  -1   2   4        164.39        211.38         1.92 o
   0   2   4        404.70        419.49         2.76 o
   1   2   4        164.84        211.68         1.91 o
   2   2   4         76.58        120.74         1.33 o
   3   2   4          6.88          6.75         0.57 o
   4   2   4         16.91         15.68         1.10 o
   5   2   4          4.83          2.68         0.66 o
   6   2   4          0.58          1.62         0.78 o
   7   2   4          0.10          0.34         0.80 o
   8   2   4          0.17         -1.45         1.45 o
  -8   3   4          0.00         -1.69         1.69 o
  -7   3   4          0.62          0.55         1.42 o
  -6   3   4          0.47          1.11         0.96 o
  -5   3   4         12.04         14.95         1.69 o
  -4   3   4         10.66         10.43         0.81 o
  -3   3   4        151.49        157.08         2.40 o
  -2   3   4        274.39        275.69         3.11 o
  -1   3   4        213.08        193.93         2.27 o
   0   3   4        943.55        764.72         5.19 o
   1   3   4        213.07        196.99         2.01 o
   2   3   4        273.99        273.59         2.63 o
   3   3   4        151.36        154.00         2.80 o
   4   3   4         10.68          9.78         1.02 o
   5   3   4         12.05         13.46         1.14 o
   6   3   4          0.47          0.42         0.77 o
   7   3   4          0.62          0.77         0.81 o
   8   3   4          0.00         -1.18         1.18 o
  -8   4   4          0.00         -1.75         1.75 o
  -7   4   4          0.02         -1.56         1.70 o
  -6   4   4          0.50          0.76         0.92 o
  -5   4   4          0.66          0.62         0.87 o
  -4   4   4          9.74          9.53         0.96 o
  -3   4   4         34.47         30.30         1.19 o
  -2   4   4         13.69         11.43         0.77 o
  -1   4   4         24.49         24.86         0.87 o
   0   4   4         26.83         49.56         0.94 o
   1   4   4         24.63         25.22         0.78 o
   2   4   4         13.68         12.35         0.72 o
   3   4   4         34.48         30.95         1.08 o
   4   4   4          9.76         10.94         0.90 o
   5   4   4          0.65          0.14         0.65 o
   6   4   4          0.51          1.23         0.91 o
   7   4   4          0.02          1.55         1.32 o
   8   4   4          0.00          0.54         1.24 o
  -7   5   4          0.19          1.36         1.62 o
  -6   5   4          0.40          1.25         1.13 o
  -5   5   4          1.06          1.71         0.98 o
  -4   5   4          3.01          4.12         0.97 o
  -3   5   4         27.32         28.59         1.54 o
  -2   5   4         30.59         33.89         1.62 o
  -1   5   4         19.06         15.37         0.80 o
   0   5   4         57.97         52.29         1.06 o
   1   5   4         19.10         16.29         0.90 o
   2   5   4         30.59         32.87         1.42 o
   3   5   4         27.28         29.18         1.42 o
   4   5   4          3.01          2.79         0.82 o
   5   5   4          1.06          1.74         0.76 o
   6   5   4          0.40          0.23         0.87 o
   7   5   4          0.19          2.51         1.33 o
  -7   6   4          0.06          2.74         1.77 o
  -6   6   4          0.01          1.15         1.82 o
  -5   6   4          0.04          0.05         1.02 o
  -4   6   4          0.25          1.34         0.93 o
  -3   6   4         21.57         22.73         1.78 o
  -2   6   4          0.55          1.46         0.70 o
  -1   6   4         19.06         19.48         1.63 o
   0   6   4          0.81         -0.50         0.52 o
   1   6   4         19.06         19.17         1.06 o
   2   6   4          0.56          0.68         0.56 o
   3   6   4         21.57         22.47         1.71 o
   4   6   4          0.25          0.01         0.77 o
   5   6   4          0.04         -0.06         0.81 o
   6   6   4          0.01          2.67         1.31 o
   7   6   4          0.06         -0.65         1.53 o
  -6   7   4          0.08          0.43         3.70 o
  -5   7   4          0.02          3.83         2.09 o
  -4   7   4          0.05          2.58         1.58 o
  -3   7   4          2.41          0.94         0.77 o
  -2   7   4          7.58          6.78         1.05 o
  -1   7   4          0.73          0.49         0.64 o
   0   7   4          7.98          8.86         1.83 o
   1   7   4          0.74          0.69         0.75 o
   2   7   4          7.58          7.26         1.23 o
   3   7   4          2.40          0.96         1.00 o
   4   7   4          0.05         -0.49         1.11 o
   5   7   4          0.02         -0.69         0.90 o
   6   7   4          0.08          2.49         1.84 o
  -5   8   4          0.02          4.64         3.61 o
  -4   8   4          0.07          3.41         1.99 o
  -3   8   4          1.30          2.05         1.22 o
  -2   8   4          0.36          1.51         1.10 o
  -1   8   4          1.10          1.40         1.13 o
   0   8   4          2.47          5.37         1.34 o
   1   8   4          1.10          1.87         1.06 o
   2   8   4          0.36          0.43         0.91 o
   3   8   4          1.31          2.06         1.59 o
   4   8   4          0.07          1.10         1.44 o
   5   8   4          0.02          1.70         2.79 o
  -4   9   4          0.06          4.68         3.36 o
  -3   9   4          0.09          4.69         6.87 o
  -2   9   4          0.23          1.00         1.43 o
  -1   9   4          0.15         -0.34         2.79 o
   0   9   4          0.23          1.60         1.30 o
   1   9   4          0.15          2.89         1.49 o
   2   9   4          0.23          2.77         1.52 o
   3   9   4          0.09          3.57         2.65 o
   4   9   4          0.06          1.98         1.62 o
  -3  10   4          0.06          6.81         6.51 o
  -2  10   4          0.81          6.56         2.71 o
  -1  10   4          0.24          4.54         1.91 o
   0  10   4          1.63          5.53         2.15 o
   1  10   4          0.24          0.73         1.54 o
   2  10   4          0.81          2.82         1.97 o
   3  10   4          0.06          7.40         2.26 o
   1   0   5          0.91          0.88         0.16 o
   2   0   5          0.54          0.42         0.17 o
   3   0   5          0.45          0.11         0.45 o
   4   0   5          0.71          0.33         0.39 o
   5   0   5          0.06          1.76         0.73 o
   6   0   5          0.16         -0.74         0.74 o
   7   0   5          0.00         -0.54         0.91 o
   8   0   5          0.03         -1.02         1.09 o
  -8   1   5          0.03          1.14         1.27 o
  -7   1   5          0.17         -0.65         1.00 o
  -6   1   5          0.04         -0.47         0.85 o
  -5   1   5          1.41          0.93         0.74 o
  -4   1   5          0.49          0.53         0.39 o
  -3   1   5        107.33        104.67         1.31 o
  -2   1   5         15.83         16.70         0.49 o
  -1   1   5          5.38          4.94         0.32 o
   0   1   5          5.55          6.14         0.28 o
   1   1   5          5.37          4.80         0.24 o
   2   1   5         15.87         16.55         0.48 o
   3   1   5        107.32        104.90         1.75 o
   4   1   5          0.49         -0.16         0.42 o
   5   1   5          1.42          2.53         0.66 o
   6   1   5          0.03         -0.64         0.64 o
   7   1   5          0.17          0.39         1.02 o
   8   1   5          0.03          1.01         1.20 o
  -8   2   5          0.06          0.89         2.62 o
  -7   2   5          0.07         -1.04         1.64 o
  -6   2   5          1.58          1.35         0.88 o
  -5   2   5          0.69          0.35         0.70 o
  -4   2   5          2.10          2.08         0.45 o
  -3   2   5         26.70         32.31         1.27 o
  -2   2   5         38.96         33.47         0.71 o
  -1   2   5        157.96        178.81         1.95 o
   0   2   5        293.85        272.06         2.51 o
   1   2   5        157.90        179.83         1.58 o
   2   2   5         38.79         33.38         0.63 o
   3   2   5         26.68         30.65         0.83 o
   4   2   5          2.12          2.27         0.58 o
   5   2   5          0.69          1.51         0.60 o
   6   2   5          1.58          1.47         0.70 o
   7   2   5          0.07         -0.78         0.78 o
   8   2   5          0.06          0.24         1.31 o
  -8   3   5          0.07         -0.40         1.54 o
  -7   3   5          0.60         -1.17         1.70 o
  -6   3   5          0.22          0.38         0.98 o
  -5   3   5          2.16          3.01         0.99 o
  -4   3   5         10.15         12.27         0.79 o
  -3   3   5         91.96         90.47         1.92 o
  -2   3   5        107.85        119.37         1.59 o
  -1   3   5         97.82        101.87         1.33 o
   0   3   5         45.30         32.66         0.63 o
   1   3   5         97.55        102.43         1.43 o
   2   3   5        107.83        120.03         1.54 o
   3   3   5         91.94         90.41         1.75 o
   4   3   5         10.16         12.31         1.07 o
   5   3   5          2.19          1.80         0.76 o
   6   3   5          0.23          1.02         0.63 o
   7   3   5          0.60          1.36         1.13 o
   8   3   5          0.07          0.33         1.32 o
  -8   4   5          0.04          3.15         2.06 o
  -7   4   5          0.11          0.03         1.60 o
  -6   4   5          1.30          4.28         2.02 o
  -5   4   5          0.77          0.00         0.76 o
  -4   4   5          9.38          9.56         1.02 o
  -3   4   5          1.12          1.08         0.51 o
  -2   4   5          9.60         13.53         1.25 o
  -1   4   5         29.64         38.12         0.98 o
   0   4   5        445.50        437.21         4.08 o
   1   4   5         29.66         40.34         1.54 o
   2   4   5          9.57         13.67         0.77 o
   3   4   5          1.11          1.90         0.42 o
   4   4   5          9.36          8.82         0.82 o
   5   4   5          0.78          0.67         1.00 o
   6   4   5          1.30          2.07         0.83 o
   7   4   5          0.11          0.57         1.00 o
   8   4   5          0.04          1.97         1.45 o
  -7   5   5          0.44          0.85         1.55 o
  -6   5   5          1.82          4.42         1.66 o
  -5   5   5          1.10         -0.41         0.98 o
  -4   5   5          6.87          7.87         0.99 o
  -3   5   5          4.49          3.35         0.83 o
  -2   5   5         49.35         50.68         1.64 o
  -1   5   5          7.05          4.55         0.66 o
   0   5   5        163.02        154.10         2.66 o
   1   5   5          6.93          5.24         0.64 o
   2   5   5         49.36         52.17         1.57 o
   3   5   5          4.50          3.48         0.72 o
   4   5   5          6.88          7.62         1.01 o
   5   5   5          1.11          0.25         0.67 o
   6   5   5          1.82          2.19         1.23 o
   7   5   5          0.44          3.49         2.55 o
  -7   6   5          0.01          0.15         1.54 o
  -6   6   5          0.17          2.99         2.18 o
  -5   6   5          0.79          3.23         1.08 o
  -4   6   5          2.64          4.27         0.90 o
  -3   6   5          1.03          1.50         0.78 o
  -2   6   5          0.36          0.32         0.53 o
  -1   6   5          4.85          5.66         0.90 o
   0   6   5          2.73         -0.08         0.55 o
   1   6   5          4.83          5.75         0.74 o
   2   6   5          0.36          1.22         0.50 o
   3   6   5          1.02          2.21         0.69 o
   4   6   5          2.63          2.87         0.96 o
   5   6   5          0.79          0.71         0.84 o
   6   6   5          0.17          0.74         1.10 o
   7   6   5          0.01         -0.37         1.49 o
  -6   7   5          0.89          1.26         2.55 o
  -5   7   5          1.85          1.53         1.56 o
  -4   7   5          0.77          2.15         1.30 o
  -3   7   5          1.15          0.64         0.93 o
  -2   7   5          0.92          1.86         0.84 o
  -1   7   5         25.16         24.79         1.92 o
   0   7   5         26.97         29.42         2.54 o
   1   7   5         25.15         24.21         2.29 o
   2   7   5          0.93          0.94         0.98 o
   3   7   5          1.15          0.99         1.08 o
   4   7   5          0.77          0.80         0.98 o
   5   7   5          1.85          1.69         1.30 o
   6   7   5          0.89         -0.38         1.61 o
  -5   8   5          0.18         -0.30         1.65 o
  -4   8   5          0.04          3.63         2.74 o
  -3   8   5          0.07          2.03         1.46 o
  -2   8   5          0.38          2.04         1.04 o
  -1   8   5          2.00          3.40         1.17 o
   0   8   5          3.87          6.24         1.28 o
   1   8   5          2.01          2.29         1.09 o
   2   8   5          0.38          0.11         0.89 o
   3   8   5          0.07          2.33         1.63 o
   4   8   5          0.04          0.68         1.63 o
   5   8   5          0.18          4.29         1.86 o
  -4   9   5          0.33         10.66         3.96 o
  -3   9   5          0.46          5.51         3.96 o
  -2   9   5          0.32          3.65         1.55 o
  -1   9   5          3.21          3.30         2.08 o
   0   9   5          1.19          1.39         1.48 o
   1   9   5          3.22          0.57         1.04 o
   2   9   5          0.32          4.70         2.76 o
   3   9   5          0.46          0.63         1.43 o
   4   9   5          0.33          3.08         1.81 o
  -3  10   5          0.01          9.05         2.97 o
  -2  10   5          0.03         18.78         3.58 o
  -1  10   5          0.08          5.49         2.29 o
   0  10   5          0.02          3.98         2.87 o
   1  10   5          0.08          3.21         2.52 o
   2  10   5          0.03          2.39         1.96 o
   3  10   5          0.01          2.34         3.40 o
   0   0   6        316.31        174.42         3.31 o
   1   0   6         19.60         15.00         0.37 o
   2   0   6         32.44         28.95         0.56 o
   3   0   6        719.24        825.27         7.41 o
   4   0   6          0.03          0.60         0.41 o
   5   0   6         22.76         22.89         1.57 o
   6   0   6          1.68          4.88         1.07 o
   7   0   6          0.08         -1.26         1.26 o
   8   0   6          0.08          0.51         1.37 o
  -8   1   6          0.28         -1.03         1.16 o
  -7   1   6          0.21          0.11         1.10 o
  -6   1   6          3.67          2.80         0.99 o
  -5   1   6          0.78          0.62         0.86 o
  -4   1   6          6.86          6.71         0.66 o
  -3   1   6         13.09         18.40         0.83 o
  -2   1   6        124.73        120.92         1.45 o
  -1   1   6         15.44         14.77         0.47 o
   0   1   6        799.56        775.61         4.74 o
   1   1   6         15.39         15.20         0.45 o
   2   1   6        124.82        122.17         1.35 o
   3   1   6         13.11         18.19         0.86 o
   4   1   6          6.87          6.72         0.71 o
   5   1   6          0.78          0.36         0.58 o
   6   1   6          3.67          2.30         0.79 o
   7   1   6          0.21         -0.11         0.87 o
   8   1   6          0.28         -0.30         1.21 o
  -8   2   6          0.06          1.54         1.52 o
  -7   2   6          0.18         -0.40         1.21 o
  -6   2   6          1.16          0.90         0.81 o
  -5   2   6          4.58          4.90         1.03 o
  -4   2   6          9.19         14.72         0.75 o
  -3   2   6         99.43        126.55         2.08 o
  -2   2   6         57.55         43.93         1.00 o
  -1   2   6        103.73         90.72         1.21 o
   0   2   6          4.75          4.16         0.34 o
   1   2   6        103.76         92.46         0.93 o
   2   2   6         57.48         46.21         0.82 o
   3   2   6         99.43        126.31         1.98 o
   4   2   6          9.16         13.29         1.04 o
   5   2   6          4.59          5.11         0.91 o
   6   2   6          1.16          2.14         0.69 o
   7   2   6          0.18         -0.82         0.82 o
   8   2   6          0.06         -1.28         1.28 o
  -8   3   6          0.21          0.00         1.53 o
  -7   3   6          0.14         -1.33         1.33 o
  -6   3   6          0.05          0.80         1.06 o
  -5   3   6          0.86          1.90         0.89 o
  -4   3   6         15.63         14.83         1.19 o
  -3   3   6         32.66         58.48         1.88 o
  -2   3   6          8.72          8.18         0.55 o
  -1   3   6        128.68         75.50         1.15 o
   0   3   6         36.45         32.34         1.26 o
   1   3   6        128.61         75.03         1.04 o
   2   3   6          8.66          8.62         0.59 o
   3   3   6         32.67         57.83         2.56 o
   4   3   6         15.65         13.13         1.14 o
   5   3   6          0.87          0.39         0.61 o
   6   3   6          0.05          1.62         0.93 o
   7   3   6          0.14          0.93         1.13 o
   8   3   6          0.21          0.28         1.46 o
  -8   4   6          0.03         -1.91         1.91 o
  -7   4   6          0.03         -1.03         1.46 o
  -6   4   6          0.24         -1.64         1.64 o
  -5   4   6          0.10         -0.27         1.09 o
  -4   4   6          3.61          6.12         0.88 o
  -3   4   6         41.63         33.36         1.21 o
  -2   4   6         20.67         22.01         1.30 o
  -1   4   6         18.68         19.20         1.11 o
   0   4   6         36.68         23.25         1.03 o
   1   4   6         18.67         19.68         0.76 o
   2   4   6         20.68         20.60         0.96 o
   3   4   6         41.64         34.74         1.79 o
   4   4   6          3.59          6.75         0.91 o
   5   4   6          0.10          0.85         0.69 o
   6   4   6          0.24          1.42         0.81 o
   7   4   6          0.03          1.72         1.12 o
   8   4   6          0.03         -0.40         1.28 o
  -7   5   6          0.04          1.59         1.74 o
  -6   5   6          0.03         -0.27         1.31 o
  -5   5   6          0.26         -0.70         0.75 o
  -4   5   6          5.39          5.56         0.92 o
  -3   5   6          0.97          0.40         0.54 o
  -2   5   6         47.75         44.71         1.55 o
  -1   5   6         13.30         11.68         0.97 o
   0   5   6          0.43          0.62         0.33 o
   1   5   6         13.32         12.65         0.90 o
   2   5   6         47.74         45.42         1.49 o
   3   5   6          0.97          1.01         0.75 o
   4   5   6          5.38          4.26         0.88 o
   5   5   6          0.26         -0.37         0.93 o
   6   5   6          0.03          0.06         1.17 o
   7   5   6          0.04         -0.15         1.43 o
  -7   6   6          0.10          1.59         2.04 o
  -6   6   6          0.01          0.78         1.47 o
  -5   6   6          0.03         -0.09         1.02 o
  -4   6   6          0.33          2.08         0.98 o
  -3   6   6         17.28         22.90         1.66 o
  -2   6   6          2.67          3.45         0.71 o
  -1   6   6         12.94         12.22         1.16 o
   0   6   6          8.49          4.85         1.03 o
   1   6   6         12.95         12.07         1.12 o
   2   6   6          2.67          4.25         0.68 o
   3   6   6         17.28         21.86         1.45 o
   4   6   6          0.33          0.03         0.76 o
   5   6   6          0.03          0.54         0.91 o
   6   6   6          0.01          1.36         1.62 o
   7   6   6          0.10          1.88         3.46 o
  -6   7   6          0.01          3.95         2.96 o
  -5   7   6          0.26          0.81         1.70 o
  -4   7   6          0.01          2.43         0.98 o
  -3   7   6          0.12          1.30         0.78 o
  -2   7   6          3.59          2.75         0.86 o
  -1   7   6          0.41          0.00         0.71 o
   0   7   6          0.02          2.79         0.80 o
   1   7   6          0.42          1.49         0.96 o
   2   7   6          3.59          2.83         1.28 o
   3   7   6          0.12         -0.31         1.07 o
   4   7   6          0.01          0.91         1.56 o
   5   7   6          0.26          0.82         1.56 o
   6   7   6          0.01          1.45         2.15 o
  -5   8   6          0.25          3.24         2.47 o
  -4   8   6          0.08          5.43         2.18 o
  -3   8   6          0.58          3.78         1.48 o
  -2   8   6          0.33          1.50         2.61 o
  -1   8   6          2.87          3.25         1.18 o
   0   8   6          1.16          2.54         1.30 o
   1   8   6          2.87          1.79         1.23 o
   2   8   6          0.33          1.02         1.25 o
   3   8   6          0.58          1.29         1.27 o
   4   8   6          0.08         -1.17         1.17 o
   5   8   6          0.25          0.91         2.18 o
  -4   9   6          0.09          2.17         4.30 o
  -3   9   6          1.08          1.02         3.66 o
  -2   9   6          0.00          7.67         2.71 o
  -1   9   6          2.04          0.82         1.61 o
   0   9   6          0.10          2.50         2.07 o
   1   9   6          2.04          1.36         1.67 o
   2   9   6          0.00          2.97         1.81 o
   3   9   6          1.07          2.11         1.70 o
   4   9   6          0.09         -0.58         1.73 o
  -2  10   6          0.11          6.72         3.39 o
  -1  10   6          0.71          5.83         3.08 o
   0  10   6          0.01          0.54         2.18 o
   1  10   6          0.70          3.06         2.34 o
   2  10   6          0.12          1.99         2.04 o
   1   0   7          0.21         -0.04         0.17 o
   2   0   7          8.16          7.47         0.37 o
   3   0   7          1.69          2.22         0.45 o
   4   0   7          0.02         -0.39         0.39 o
   5   0   7          0.21          1.08         0.76 o
   6   0   7          0.00         -0.10         0.84 o
   7   0   7          0.06          1.74         1.28 o
   8   0   7          0.01         -1.23         1.23 o
  -8   1   7          0.01          0.17         1.63 o
  -7   1   7          0.10          0.66         1.59 o
  -6   1   7          0.06          0.19         0.94 o
  -5   1   7          1.87          1.80         0.78 o
  -4   1   7          4.42          3.55         0.64 o
  -3   1   7          3.50          3.70         0.44 o
  -2   1   7         62.64         66.57         1.17 o
  -1   1   7        136.06        126.28         1.26 o
   0   1   7         74.94         78.85         0.90 o
   1   1   7        136.04        128.59         1.56 o
   2   1   7         62.61         67.02         1.01 o
   3   1   7          3.48          3.42         0.54 o
   4   1   7          4.42          3.90         0.63 o
   5   1   7          1.87          3.43         0.73 o
   6   1   7          0.06          0.10         0.68 o
   7   1   7          0.10          0.27         1.03 o
   8   1   7          0.01         -1.06         1.06 o
  -8   2   7          0.07         -1.03         1.60 o
  -7   2   7          0.31          0.20         2.22 o
  -6   2   7          0.05          0.23         1.08 o
  -5   2   7          0.65          0.57         0.74 o
  -4   2   7          2.19          1.08         0.54 o
  -3   2   7         18.34         18.24         0.96 o
  -2   2   7         34.78         35.59         1.05 o
  -1   2   7          6.51          7.41         0.54 o
   0   2   7        243.13        228.36         2.09 o
   1   2   7          6.46          7.54         0.31 o
   2   2   7         34.77         37.03         0.79 o
   3   2   7         18.33         18.35         0.90 o
   4   2   7          2.19          1.58         0.57 o
   5   2   7          0.65          1.42         0.63 o
   6   2   7          0.05         -0.64         0.64 o
   7   2   7          0.31          0.21         1.15 o
   8   2   7          0.07         -1.28         1.28 o
  -8   3   7          0.07          0.02         1.59 o
  -7   3   7          0.03         -0.22         1.30 o
  -6   3   7          0.14          0.22         0.89 o
  -5   3   7          6.31          5.90         1.61 o
  -4   3   7          1.29          0.26         0.64 o
  -3   3   7          7.10          5.97         0.73 o
  -2   3   7         30.41         36.58         1.09 o
  -1   3   7        232.34        231.10         3.33 o
   0   3   7          0.91          0.08         0.30 o
   1   3   7        232.11        230.59         2.30 o
   2   3   7         30.42         36.48         0.81 o
   3   3   7          7.11          6.36         0.65 o
   4   3   7          1.29          0.65         0.44 o
   5   3   7          6.31          5.38         0.90 o
   6   3   7          0.14          0.47         0.82 o
   7   3   7          0.03         -0.52         0.85 o
   8   3   7          0.07         -1.28         1.28 o
  -8   4   7          0.11         -1.63         3.86 o
  -7   4   7          0.46          1.35         1.85 o
  -6   4   7          0.08          1.15         1.42 o
  -5   4   7          3.26          4.15         1.94 o
  -4   4   7          5.75          4.09         0.98 o
  -3   4   7          5.19          4.63         0.66 o
  -2   4   7         49.19         37.44         0.96 o
  -1   4   7         64.14         57.50         1.63 o
   0   4   7         32.11         25.87         1.21 o
   1   4   7         64.16         55.38         0.87 o
   2   4   7         49.18         37.72         1.04 o
   3   4   7          5.18          5.75         0.88 o
   4   4   7          5.74          4.71         0.96 o
   5   4   7          3.26          3.24         0.73 o
   6   4   7          0.08          0.67         0.65 o
   7   4   7          0.46          0.94         1.02 o
   8   4   7          0.11         -1.35         1.35 o
  -7   5   7          0.08         -0.94         1.55 o
  -6   5   7          0.31          0.49         2.75 o
  -5   5   7          1.06          1.16         1.03 o
  -4   5   7          1.51          1.39         0.84 o
  -3   5   7          1.29          1.26         0.63 o
  -2   5   7          1.35          1.12         0.75 o
  -1   5   7          2.58          4.46         0.66 o
   0   5   7          9.22          6.60         0.75 o
   1   5   7          2.58          4.11         0.70 o
   2   5   7          1.33          1.51         0.63 o
   3   5   7          1.30          1.44         0.58 o
   4   5   7          1.52          0.23         0.63 o
   5   5   7          1.07          1.12         0.77 o
   6   5   7          0.31          1.40         0.97 o
   7   5   7          0.08          0.18         1.58 o
  -7   6   7          0.18         -0.58         1.83 o
  -6   6   7          0.20          0.89         3.69 o
  -5   6   7          1.29          1.35         1.16 o
  -4   6   7          3.77          3.26         1.01 o
  -3   6   7          2.34          3.54         1.00 o
  -2   6   7         18.41         14.33         1.62 o
  -1   6   7          4.40          5.80         1.04 o
   0   6   7         22.70         25.96         1.88 o
   1   6   7          4.41          5.70         1.26 o
   2   6   7         18.41         14.06         1.29 o
   3   6   7          2.34          2.15         0.82 o
   4   6   7          3.77          0.70         0.95 o
   5   6   7          1.29          0.77         1.00 o
   6   6   7          0.20          3.17         1.74 o
   7   6   7          0.18         -1.74         1.74 o
  -6   7   7          0.23          1.78         1.90 o
  -5   7   7          0.13          1.92         1.74 o
  -4   7   7          0.40          2.16         0.97 o
  -3   7   7          2.70          5.05         1.05 o
  -2   7   7          1.08          0.64         0.77 o
  -1   7   7          2.29          3.96         0.99 o
   0   7   7          4.32          5.92         1.03 o
   1   7   7          2.29          3.07         1.26 o
   2   7   7          1.07          1.12         1.17 o
   3   7   7          2.69          3.31         1.47 o
   4   7   7          0.40         -0.48         1.16 o
   5   7   7          0.13         -0.56         1.69 o
   6   7   7          0.23         -0.82         1.37 o
  -5   8   7          0.32          0.32         3.11 o
  -4   8   7          0.64          2.84         1.73 o
  -3   8   7          0.17          3.70         1.18 o
  -2   8   7          2.23          2.73         1.07 o
  -1   8   7          0.13          1.89         1.06 o
   0   8   7          5.74          5.61         1.42 o
   1   8   7          0.13         -1.03         1.04 o
   2   8   7          2.24          0.39         1.23 o
   3   8   7          0.18          0.83         1.41 o
   4   8   7          0.64          1.94         1.74 o
   5   8   7          0.32         -0.09         2.06 o
  -4   9   7          0.06          5.93         3.19 o
  -3   9   7          0.11          6.13         2.46 o
  -2   9   7          0.25          1.35         3.49 o
  -1   9   7          0.04          0.57         2.00 o
   0   9   7          0.22          0.31         1.41 o
   1   9   7          0.04          1.52         1.46 o
   2   9   7          0.25          1.86         1.55 o
   3   9   7          0.11         -0.49         1.64 o
   4   9   7          0.06         -0.41         1.84 o
  -2  10   7          0.35         10.02         2.99 o
  -1  10   7          0.13          3.66         2.68 o
   0  10   7          0.56          3.53         1.74 o
   1  10   7          0.13          4.08         2.17 o
   2  10   7          0.35          1.61         2.39 o
   0   0   8       4274.74       3944.18       100.91 o
   1   0   8         16.67         15.97         0.50 o
   2   0   8        186.52        193.06         2.02 o
   3   0   8        200.36        162.22         2.17 o
   4   0   8         17.45         21.59         1.21 o
   5   0   8         22.11         26.87         1.79 o
   6   0   8          8.90          7.73         1.21 o
   7   0   8          1.69          1.08         1.58 o
   8   0   8          0.08          0.05         1.20 o
  -8   1   8          0.10         -1.27         1.27 o
  -7   1   8          0.57          1.08         1.25 o
  -6   1   8          0.05          0.14         0.77 o
  -5   1   8          1.59          0.88         0.73 o
  -4   1   8          1.25          0.10         0.65 o
  -3   1   8         37.20         33.29         0.98 o
  -2   1   8        211.55        265.27         2.96 o
  -1   1   8         43.88         60.33         0.88 o
   0   1   8        175.87        223.73         2.03 o
   1   1   8         44.20         60.01         0.86 o
   2   1   8        211.67        272.66         2.89 o
   3   1   8         37.19         35.43         1.14 o
   4   1   8          1.25          0.11         0.44 o
   5   1   8          1.58          0.87         0.67 o
   6   1   8          0.05         -0.72         0.72 o
   7   1   8          0.57          0.30         0.98 o
   8   1   8          0.10         -1.09         1.09 o
  -8   2   8          0.06          1.12         1.72 o
  -7   2   8          0.90         -1.30         1.66 o
  -6   2   8          2.19          1.79         1.01 o
  -5   2   8         14.14         13.20         1.55 o
  -4   2   8          9.55          6.22         0.91 o
  -3   2   8          1.08          1.07         0.42 o
  -2   2   8         36.66         36.78         1.37 o
  -1   2   8         67.86         60.48         1.17 o
   0   2   8        573.88        640.55         5.69 o
   1   2   8         67.61         59.76         0.84 o
   2   2   8         36.73         35.23         0.86 o
   3   2   8          1.06          1.23         0.38 o
   4   2   8          9.57          7.21         0.89 o
   5   2   8         14.15         11.88         1.11 o
   6   2   8          2.19          0.93         1.03 o
   7   2   8          0.90         -1.26         1.26 o
   8   2   8          0.06         -0.72         1.62 o
  -8   3   8          0.03         -1.91         2.20 o
  -7   3   8          0.16         -1.49         1.49 o
  -6   3   8          0.16          1.07         1.07 o
  -5   3   8          4.73          3.96         1.32 o
  -4   3   8          7.18          6.05         0.99 o
  -3   3   8         18.79         18.32         1.45 o
  -2   3   8         11.92          7.39         0.69 o
  -1   3   8        188.86        156.67         2.62 o
   0   3   8          0.82          1.21         0.37 o
   1   3   8        188.69        156.50         2.06 o
   2   3   8         11.88          7.51         0.44 o
   3   3   8         18.76         17.05         0.95 o
   4   3   8          7.19          7.65         0.84 o
   5   3   8          4.73          3.14         0.74 o
   6   3   8          0.16          0.12         0.76 o
   7   3   8          0.16          1.72         1.09 o
   8   3   8          0.03          1.26         1.21 o
  -7   4   8          0.27          1.14         1.70 o
  -6   4   8          0.03          1.42         1.41 o
  -5   4   8          1.20          0.66         0.91 o
  -4   4   8          5.38          5.54         1.20 o
  -3   4   8         58.78         49.21         2.11 o
  -2   4   8          8.07         10.09         1.15 o
  -1   4   8         35.05         32.07         1.40 o
   0   4   8          3.90          4.37         0.57 o
   1   4   8         35.04         31.07         0.66 o
   2   4   8          8.07         10.00         0.72 o
   3   4   8         58.77         51.57         1.56 o
   4   4   8          5.39          6.29         0.85 o
   5   4   8          1.21          0.84         0.71 o
   6   4   8          0.03          1.07         0.83 o
   7   4   8          0.27          0.97         1.03 o
  -7   5   8          0.01         -1.63         1.63 o
  -6   5   8          0.04          0.41         1.95 o
  -5   5   8          0.60         -0.62         1.02 o
  -4   5   8          3.15          3.17         0.98 o
  -3   5   8          0.82          0.79         0.60 o
  -2   5   8         29.50         28.80         1.51 o
  -1   5   8          3.93          5.00         0.81 o
   0   5   8          3.44          3.23         0.89 o
   1   5   8          3.93          5.43         1.12 o
   2   5   8         29.48         30.96         1.43 o
   3   5   8          0.82          0.77         0.64 o
   4   5   8          3.15          1.93         0.76 o
   5   5   8          0.60         -0.60         0.60 o
   6   5   8          0.04         -0.60         0.97 o
   7   5   8          0.01          1.75         1.51 o
  -7   6   8          0.08         -1.49         1.85 o
  -6   6   8          0.01          2.53         1.59 o
  -5   6   8          0.02          1.34         1.15 o
  -4   6   8          0.40          1.88         1.28 o
  -3   6   8          3.30          3.69         1.22 o
  -2   6   8          8.31          8.18         1.11 o
  -1   6   8          1.16          0.28         0.63 o
   0   6   8          0.34         -0.09         0.76 o
   1   6   8          1.18          1.75         0.90 o
   2   6   8          8.32          7.50         1.23 o
   3   6   8          3.29          2.83         0.74 o
   4   6   8          0.40          0.20         0.74 o
   5   6   8          0.02          0.46         1.02 o
   6   6   8          0.01          2.02         1.64 o
   7   6   8          0.08          1.15         1.89 o
  -6   7   8          0.08          4.40         3.47 o
  -5   7   8          0.05          0.46         1.98 o
  -4   7   8          0.53          3.68         2.17 o
  -3   7   8          0.34          2.08         1.07 o
  -2   7   8          4.04          4.14         1.07 o
  -1   7   8          0.23          0.28         0.89 o
   0   7   8          0.38          0.25         0.76 o
   1   7   8          0.23          0.67         0.91 o
   2   7   8          4.05          3.55         1.32 o
   3   7   8          0.34          0.49         1.16 o
   4   7   8          0.53          0.41         1.45 o
   5   7   8          0.05          0.37         1.81 o
   6   7   8          0.08         -1.21         1.74 o
  -5   8   8          0.05          2.16         1.77 o
  -4   8   8          0.22          5.10         1.84 o
  -3   8   8          0.19          2.94         1.79 o
  -2   8   8          0.23          1.27         1.01 o
  -1   8   8          0.11          0.78         1.03 o
   0   8   8          0.06          1.20         1.32 o
   1   8   8          0.11          0.63         1.85 o
   2   8   8          0.23          1.08         1.26 o
   3   8   8          0.19          0.58         1.60 o
   4   8   8          0.22          1.65         1.68 o
   5   8   8          0.05          0.09         2.54 o
  -4   9   8          0.57          6.62         2.22 o
  -3   9   8          0.01          4.31         2.49 o
  -2   9   8          1.96          7.52         1.75 o
  -1   9   8          0.09          1.82         1.58 o
   0   9   8          1.82          5.52         1.95 o
   1   9   8          0.09          2.30         1.84 o
   2   9   8          1.96          1.01         1.46 o
   3   9   8          0.01          2.05         1.80 o
   4   9   8          0.57         -1.23         1.77 o
  -2  10   8          0.21         13.07         2.23 o
  -1  10   8          0.04          6.21         4.46 o
   0  10   8          0.06          5.24         2.40 o
   1  10   8          0.04          3.00         1.77 o
   2  10   8          0.21          2.12         1.81 o
   1   0   9         11.30          9.80         0.56 o
   2   0   9          4.73          3.42         0.37 o
   3   0   9          0.00          0.17         0.28 o
   4   0   9          0.42          0.49         0.49 o
   5   0   9          0.22          0.28         0.71 o
   6   0   9          0.04          0.76         0.78 o
   7   0   9          0.03         -0.93         1.01 o
   8   0   9          0.00         -1.33         1.33 o
  -8   1   9          0.02         -0.13         1.66 o
  -7   1   9          0.01         -0.59         1.62 o
  -6   1   9          1.34          1.47         0.99 o
  -5   1   9          0.27          0.63         0.80 o
  -4   1   9          1.03         -0.35         0.50 o
  -3   1   9          0.36          0.45         0.38 o
  -2   1   9         30.81         28.03         0.88 o
  -1   1   9         30.85         29.05         0.63 o
   0   1   9         71.34         75.11         0.99 o
   1   1   9         30.90         29.47         0.68 o
   2   1   9         30.78         28.49         0.85 o
   3   1   9          0.36          0.65         0.41 o
   4   1   9          1.03          0.94         0.60 o
   5   1   9          0.27         -0.30         0.78 o
   6   1   9          1.34          0.82         0.80 o
   7   1   9          0.01         -1.10         1.10 o
   8   1   9          0.02          1.72         1.23 o
  -8   2   9          0.05         -0.92         1.72 o
  -7   2   9          0.24         -0.87         1.32 o
  -6   2   9          0.49          1.35         1.01 o
  -5   2   9          1.17         -0.36         0.86 o
  -4   2   9          1.75          1.04         0.81 o
  -3   2   9         28.09         28.70         1.35 o
  -2   2   9         34.97         32.78         1.21 o
  -1   2   9         65.60         75.00         1.48 o
   0   2   9        375.25        373.06         4.87 o
   1   2   9         65.63         73.50         1.04 o
   2   2   9         34.93         34.74         0.86 o
   3   2   9         28.08         27.96         1.07 o
   4   2   9          1.76          1.29         0.72 o
   5   2   9          1.18          0.88         0.69 o
   6   2   9          0.49          0.60         0.72 o
   7   2   9          0.24          1.59         0.98 o
   8   2   9          0.05         -0.23         1.27 o
  -8   3   9          0.10         -1.49         2.15 o
  -7   3   9          0.18         -1.43         1.55 o
  -6   3   9          2.24          1.54         1.21 o
  -5   3   9          1.52          2.88         1.28 o
  -4   3   9          1.27          1.11         0.86 o
  -3   3   9         13.90         15.99         1.32 o
  -2   3   9         10.68          7.26         0.76 o
  -1   3   9         40.09         42.02         1.10 o
   0   3   9        155.74        160.49         2.79 o
   1   3   9         40.29         42.35         0.83 o
   2   3   9         10.60          7.40         0.48 o
   3   3   9         13.91         15.70         0.98 o
   4   3   9          1.27          2.85         0.67 o
   5   3   9          1.51          2.32         0.76 o
   6   3   9          2.24          0.58         0.88 o
   7   3   9          0.18         -0.84         1.06 o
   8   3   9          0.10         -0.76         1.16 o
  -7   4   9          0.29         -1.80         1.80 o
  -6   4   9          0.06         -0.15         1.62 o
  -5   4   9          0.90         -0.55         1.05 o
  -4   4   9          3.45          2.58         1.04 o
  -3   4   9         19.78         20.23         1.54 o
  -2   4   9         12.32         12.50         1.34 o
  -1   4   9          9.16         11.79         0.87 o
   0   4   9         22.17         21.29         1.06 o
   1   4   9          9.15         11.02         1.13 o
   2   4   9         12.37         13.58         0.82 o
   3   4   9         19.79         22.65         1.28 o
   4   4   9          3.45          3.24         0.72 o
   5   4   9          0.91          1.01         0.77 o
   6   4   9          0.05         -0.72         0.72 o
   7   4   9          0.29         -0.34         1.27 o
  -7   5   9          0.13         -1.97         1.97 o
  -6   5   9          0.31          0.62         1.55 o
  -5   5   9          1.06          0.34         1.07 o
  -4   5   9          8.04          9.04         1.36 o
  -3   5   9         18.86         15.93         1.58 o
  -2   5   9         17.30         20.91         2.38 o
  -1   5   9         41.71         41.78         1.58 o
   0   5   9          7.43          8.51         1.23 o
   1   5   9         41.67         46.13         2.73 o
   2   5   9         17.29         22.03         2.03 o
   3   5   9         18.85         15.73         1.62 o
   4   5   9          8.04          6.34         1.13 o
   5   5   9          1.06          0.24         0.83 o
   6   5   9          0.31          0.85         1.14 o
   7   5   9          0.13         -0.72         1.51 o
  -6   6   9          0.70         -1.06         1.70 o
  -5   6   9          0.41         -0.02         1.43 o
  -4   6   9          0.21          1.89         1.15 o
  -3   6   9         15.93         13.33         1.51 o
  -2   6   9          0.84          0.55         0.77 o
  -1   6   9         13.07         12.65         1.63 o
   0   6   9          5.63          7.01         1.28 o
   1   6   9         13.08         12.23         1.63 o
   2   6   9          0.84          1.02         0.78 o
   3   6   9         15.92         11.75         1.36 o
   4   6   9          0.22          0.84         0.82 o
   5   6   9          0.41          0.12         1.26 o
   6   6   9          0.70          0.57         1.35 o
  -6   7   9          0.13         -0.52         1.75 o
  -5   7   9          0.04         -0.28         1.34 o
  -4   7   9          2.42          3.37         1.40 o
  -3   7   9          2.01          2.88         0.87 o
  -2   7   9          5.72          7.84         1.70 o
  -1   7   9          2.48          4.50         1.11 o
   0   7   9          0.93          1.74         1.16 o
   1   7   9          2.49          0.65         0.93 o
   2   7   9          5.73          6.81         1.82 o
   3   7   9          2.01          1.26         1.28 o
   4   7   9          2.42          2.07         1.47 o
   5   7   9          0.04          2.55         1.57 o
   6   7   9          0.13          0.29         2.26 o
  -5   8   9          0.33          2.00         2.14 o
  -4   8   9          0.13          7.39         2.17 o
  -3   8   9          2.33          3.56         1.59 o
  -2   8   9          0.52          2.61         1.24 o
  -1   8   9          4.11          6.06         1.42 o
   0   8   9          1.03         -0.07         1.40 o
   1   8   9          4.11          6.71         1.81 o
   2   8   9          0.52          1.78         1.49 o
   3   8   9          2.33          1.11         1.59 o
   4   8   9          0.13         -0.96         1.77 o
   5   8   9          0.33          1.36         1.93 o
  -4   9   9          0.42          4.40         4.04 o
  -3   9   9          0.24          6.82         2.60 o
  -2   9   9          1.86          5.19         1.68 o
  -1   9   9          0.35          4.81         2.06 o
   0   9   9          0.70          0.82         1.54 o
   1   9   9          0.35         -0.01         1.47 o
   2   9   9          1.86          2.60         1.76 o
   3   9   9          0.24         -0.11         2.26 o
   4   9   9          0.42         -0.11         1.90 o
  -1  10   9          0.32         10.84         2.30 o
   0  10   9          0.28          3.76         1.95 o
   1  10   9          0.32          3.84         1.98 o
   0   0  10        711.64        685.77         8.00 o
   1   0  10        714.20        827.18         6.35 o
   2   0  10          4.93          2.63         0.48 o
   3   0  10          3.62          2.05         0.63 o
   4   0  10         13.27         22.09         1.67 o
   5   0  10          5.25          2.39         0.89 o
   6   0  10          0.74          0.19         0.88 o
   7   0  10          0.31         -0.62         1.28 o
   8   0  10          0.14          0.60         1.41 o
  -8   1  10          0.02         -1.44         1.44 o
  -7   1  10          0.20          2.40         2.07 o
  -6   1  10         13.18          8.35         1.43 o
  -5   1  10          4.40          5.52         1.01 o
  -4   1  10          2.12          6.18         1.08 o
  -3   1  10         27.18         28.08         1.59 o
  -2   1  10         24.81         23.44         1.13 o
  -1   1  10        224.51        190.22         1.93 o
   0   1  10        755.04        724.84         5.56 o
   1   1  10        223.97        188.17         2.14 o
   2   1  10         24.75         22.28         0.88 o
   3   1  10         27.14         28.48         1.07 o
   4   1  10          2.12          6.50         0.93 o
   5   1  10          4.42          5.91         0.97 o
   6   1  10         13.18         10.38         1.30 o
   7   1  10          0.20          0.67         0.95 o
   8   1  10          0.02         -0.53         1.48 o
  -8   2  10          0.22         -1.78         1.78 o
  -7   2  10          0.13         -0.45         1.63 o
  -6   2  10          0.21         -0.56         1.16 o
  -5   2  10          1.43          0.67         1.00 o
  -4   2  10         28.37         23.03         1.86 o
  -3   2  10          5.05          9.23         1.00 o
  -2   2  10         36.61         45.37         1.20 o
  -1   2  10         69.90         87.67         1.52 o
   0   2  10         88.79         99.29         2.20 o
   1   2  10         69.94         85.64         1.28 o
   2   2  10         36.60         46.29         1.09 o
   3   2  10          5.06          9.00         0.84 o
   4   2  10         28.37         24.72         1.49 o
   5   2  10          1.42          0.34         0.68 o
   6   2  10          0.21          0.83         0.74 o
   7   2  10          0.13         -0.03         0.95 o
   8   2  10          0.22          0.83         1.31 o
  -8   3  10          0.11          3.10         2.67 o
  -7   3  10          0.50         -0.34         1.70 o
  -6   3  10          1.76          0.57         1.13 o
  -5   3  10          0.97          2.34         1.13 o
  -4   3  10         22.62         19.46         1.85 o
  -3   3  10          1.34          0.43         0.64 o
  -2   3  10        118.89        100.55         3.66 o
  -1   3  10         43.28         37.82         1.55 o
   0   3  10        238.79        240.67         3.03 o
   1   3  10         43.24         41.95         1.25 o
   2   3  10        118.91        103.96         1.66 o
   3   3  10          1.33          0.47         0.44 o
   4   3  10         22.61         20.45         1.40 o
   5   3  10          0.98          1.06         0.74 o
   6   3  10          1.76          1.31         0.76 o
   7   3  10          0.50         -0.87         0.87 o
   8   3  10          0.11         -0.85         1.25 o
  -7   4  10          0.03         -1.75         2.51 o
  -5   4  10          0.13          0.22         0.91 o
  -4   4  10          7.64          5.99         1.16 o
  -3   4  10          3.09          1.91         0.81 o
  -2   4  10         31.80         33.14         1.85 o
  -1   4  10          8.24          9.25         0.93 o
   0   4  10          0.43          1.03         0.65 o
   1   4  10          8.23         10.22         0.94 o
   2   4  10         31.85         34.60         1.19 o
   3   4  10          3.10          3.69         0.67 o
   4   4  10          7.63          6.33         0.86 o
   5   4  10          0.13         -0.39         0.70 o
   6   4  10          0.04          0.32         0.97 o
   7   4  10          0.03          0.30         1.24 o
  -7   5  10          0.03         -0.85         2.61 o
  -6   5  10          0.15         -0.10         1.42 o
  -5   5  10          0.27          2.30         1.25 o
  -4   5  10          4.29          4.51         1.15 o
  -3   5  10          4.79          5.81         1.15 o
  -2   5  10         28.75         27.88         2.07 o
  -1   5  10          0.51          0.88         0.65 o
   0   5  10         12.58         14.87         1.55 o
   1   5  10          0.51          0.57         0.74 o
   2   5  10         28.77         27.50         2.41 o
   3   5  10          4.79          3.19         1.13 o
   4   5  10          4.29          2.53         0.91 o
   5   5  10          0.27          0.27         0.88 o
   6   5  10          0.15         -1.23         1.23 o
   7   5  10          0.03         -1.48         1.48 o
  -6   6  10          0.00         -0.78         1.71 o
  -5   6  10          0.02          0.22         1.50 o
  -4   6  10          0.60          1.24         1.34 o
  -3   6  10          0.18          0.84         0.72 o
  -2   6  10          4.30          5.04         1.32 o
  -1   6  10          1.41          2.25         0.90 o
   0   6  10          0.02          0.64         0.69 o
   1   6  10          1.42          1.88         0.77 o
   2   6  10          4.30          2.56         1.02 o
   3   6  10          0.18         -0.30         0.66 o
   4   6  10          0.60         -0.75         0.75 o
   5   6  10          0.02          0.57         1.13 o
   6   6  10          0.00         -0.47         2.20 o
  -6   7  10          0.18          1.13         1.93 o
  -5   7  10          0.06          0.82         1.35 o
  -4   7  10          0.03         -0.56         1.42 o
  -3   7  10          0.01          1.32         0.99 o
  -2   7  10          0.70          0.69         1.13 o
  -1   7  10          0.24          0.52         0.84 o
   0   7  10          2.72          3.36         0.97 o
   1   7  10          0.23          1.36         0.92 o
   2   7  10          0.71          0.59         0.98 o
   3   7  10          0.01          1.03         1.20 o
   4   7  10          0.03         -0.01         1.87 o
   5   7  10          0.06          1.42         1.62 o
   6   7  10          0.18          2.76         2.56 o
  -5   8  10          0.02          2.65         1.89 o
  -4   8  10          0.03          0.82         1.34 o
  -3   8  10          1.31          3.75         1.17 o
  -2   8  10          0.01          2.64         1.63 o
  -1   8  10          0.08          3.64         1.15 o
   0   8  10          0.38          1.94         1.62 o
   1   8  10          0.08          1.21         1.32 o
   2   8  10          0.01         -0.13         2.18 o
   3   8  10          1.30         -0.11         1.48 o
   4   8  10          0.04          0.30         1.62 o
   5   8  10          0.02         -0.60         2.18 o
  -3   9  10          0.00          3.41         4.45 o
  -2   9  10          0.10          5.47         1.44 o
  -1   9  10          0.27          5.97         2.25 o
   0   9  10          1.63          3.68         1.71 o
   1   9  10          0.27          2.70         1.72 o
   2   9  10          0.10         -0.63         1.46 o
   3   9  10          0.00          0.20         1.76 o
  -1  10  10          0.56          4.66         2.52 o
   0  10  10          0.10          1.20         2.65 o
   1  10  10          0.56          2.48         1.92 o
   1   0  11          0.14         -0.17         0.29 o
   2   0  11          1.01          0.28         0.36 o
   3   0  11          1.80          0.10         0.48 o
   4   0  11          0.02         -0.64         0.64 o
   5   0  11          0.13         -0.36         0.73 o
   6   0  11          0.02         -0.16         0.80 o
   7   0  11          0.06          0.01         1.27 o
   8   0  11          0.01         -1.27         1.27 o
  -8   1  11          0.01         -0.22         2.14 o
  -7   1  11          0.04          0.68         1.48 o
  -6   1  11          0.08         -0.56         1.21 o
  -5   1  11          0.25         -0.21         0.80 o
  -4   1  11          2.41          3.12         0.96 o
  -3   1  11          1.71          2.28         0.67 o
  -2   1  11          2.50          3.01         0.36 o
  -1   1  11         18.25         16.28         0.70 o
   0   1  11          0.44          0.55         0.30 o
   1   1  11         18.18         17.22         0.75 o
   2   1  11          2.52          2.34         0.36 o
   3   1  11          1.71          1.51         0.53 o
   4   1  11          2.40          1.57         0.70 o
   5   1  11          0.25          0.70         0.69 o
   6   1  11          0.08          0.94         0.78 o
   7   1  11          0.04         -0.17         0.85 o
   8   1  11          0.01          1.06         1.37 o
  -8   2  11          0.07         -2.44         2.80 o
  -7   2  11          0.04         -0.81         1.73 o
  -6   2  11          0.17          0.46         1.20 o
  -5   2  11          2.26          3.38         1.55 o
  -4   2  11          6.30          5.82         1.20 o
  -3   2  11         44.35         39.46         1.53 o
  -2   2  11         23.82         24.90         1.21 o
  -1   2  11          7.81          8.04         0.63 o
   0   2  11         50.41         50.65         1.50 o
   1   2  11          7.82          7.97         0.72 o
   2   2  11         23.92         25.12         1.34 o
   3   2  11         44.34         42.29         1.75 o
   4   2  11          6.29          6.67         0.89 o
   5   2  11          2.25          4.23         0.86 o
   6   2  11          0.17         -0.25         0.78 o
   7   2  11          0.04         -0.60         1.04 o
   8   2  11          0.07         -1.22         1.23 o
  -7   3  11          0.68         -1.23         2.24 o
  -6   3  11          0.10         -0.60         1.26 o
  -5   3  11          4.16          4.01         1.29 o
  -4   3  11          0.43         -0.08         0.85 o
  -3   3  11          6.34          7.88         1.11 o
  -2   3  11          5.28          8.22         1.05 o
  -1   3  11         64.01         55.68         1.58 o
   0   3  11          4.57          7.08         0.70 o
   1   3  11         63.99         51.54         1.56 o
   2   3  11          5.29          9.27         0.85 o
   3   3  11          6.34          6.55         0.73 o
   4   3  11          0.43          1.22         0.59 o
   5   3  11          4.16          3.41         0.89 o
   6   3  11          0.10         -0.76         0.76 o
   7   3  11          0.68          0.36         1.06 o
  -7   4  11          0.15          1.74         2.03 o
  -6   4  11          0.36          0.33         1.21 o
  -5   4  11          0.17          1.53         1.01 o
  -4   4  11         10.11          7.44         1.58 o
  -3   4  11          5.17          7.86         1.20 o
  -2   4  11         35.20         30.71         1.73 o
  -1   4  11          7.29          7.35         0.95 o
   0   4  11          0.08          0.08         0.52 o
   1   4  11          7.30          7.68         1.00 o
   2   4  11         35.15         29.06         2.40 o
   3   4  11          5.15          7.61         1.19 o
   4   4  11         10.12          9.22         1.37 o
   5   4  11          0.17          0.76         0.81 o
   6   4  11          0.36          0.42         1.04 o
   7   4  11          0.15          1.17         1.39 o
  -7   5  11          0.65         -0.81         2.99 o
  -6   5  11          0.55         -0.26         1.64 o
  -5   5  11          2.68          1.90         1.34 o
  -4   5  11          0.99          1.29         1.08 o
  -3   5  11         12.57         14.79         1.59 o
  -2   5  11         13.63         11.48         1.32 o
  -1   5  11         45.73         50.86         1.85 o
   0   5  11          7.36          5.39         1.08 o
   1   5  11         45.83         52.85         2.29 o
   2   5  11         13.65         13.48         1.94 o
   3   5  11         12.57         12.37         1.49 o
   4   5  11          0.98          0.73         0.85 o
   5   5  11          2.68          2.27         1.08 o
   6   5  11          0.55          0.84         1.14 o
   7   5  11          0.65          0.62         1.79 o
  -6   6  11          0.35          3.31         1.81 o
  -5   6  11          0.91          2.60         1.53 o
  -4   6  11          1.71          1.18         1.06 o
  -3   6  11          3.15          4.86         1.05 o
  -2   6  11          5.59          4.19         1.03 o
  -1   6  11         15.64         16.17         1.61 o
   0   6  11          2.55          3.28         1.02 o
   1   6  11         15.62         16.97         2.39 o
   2   6  11          5.59          4.47         1.17 o
   3   6  11          3.16          3.29         1.19 o
   4   6  11          1.70          0.78         0.93 o
   5   6  11          0.91          0.48         1.24 o
   6   6  11          0.34          0.35         1.75 o
  -5   7  11          1.28          1.22         1.46 o
  -4   7  11          0.27          0.40         1.22 o
  -3   7  11          2.14          4.13         1.26 o
  -2   7  11          1.87          2.05         1.03 o
  -1   7  11          7.98          6.00         1.27 o
   0   7  11          2.28          3.19         1.01 o
   1   7  11          7.99          5.93         1.29 o
   2   7  11          1.87          1.51         1.06 o
   3   7  11          2.14          2.37         1.39 o
   4   7  11          0.27         -0.97         1.35 o
   5   7  11          1.28          0.12         2.42 o
  -4   8  11          0.47          2.33         1.83 o
  -3   8  11          1.15          2.22         2.53 o
  -2   8  11          1.86          6.41         1.26 o
  -1   8  11          0.60          2.36         1.12 o
   0   8  11          4.59          4.68         1.87 o
   1   8  11          0.60          1.90         2.75 o
   2   8  11          1.86          0.96         1.64 o
   3   8  11          1.15          0.68         1.45 o
   4   8  11          0.47         -2.11         2.15 o
  -3   9  11          1.23          5.59         4.14 o
  -2   9  11          0.06          5.01         2.10 o
  -1   9  11          3.68          3.97         1.66 o
   0   9  11          0.06          4.31         2.44 o
   1   9  11          3.68          1.92         1.98 o
   2   9  11          0.06         -1.00         2.02 o
   3   9  11          1.23          1.90         1.98 o
   0   0  12        107.29         97.40         2.59 o
   1   0  12         25.00         32.98         0.90 o
   2   0  12          9.62         14.93         0.85 o
   3   0  12        207.06        170.41         3.33 o
   4   0  12          2.50          1.22         0.81 o
   5   0  12          1.34          0.23         0.85 o
   6   0  12          0.06          1.11         0.93 o
   7   0  12          0.00         -0.02         1.80 o
   8   0  12          0.04         -1.43         1.43 o
  -8   1  12          0.76          0.00         2.28 o
  -7   1  12          0.43         -1.53         1.53 o
  -6   1  12          0.06         -0.68         1.31 o
  -5   1  12         16.87         18.31         1.81 o
  -4   1  12         47.66         68.87         2.83 o
  -3   1  12          6.39          9.65         1.05 o
  -2   1  12        257.96        274.67         4.52 o
  -1   1  12        223.82        197.56         2.72 o
   0   1  12          8.14         14.99         0.73 o
   1   1  12        224.07        193.87         2.41 o
   2   1  12        257.97        279.63         4.10 o
   3   1  12          6.41          8.62         0.94 o
   4   1  12         47.65         70.58         2.26 o
   5   1  12         16.86         21.11         1.68 o
   6   1  12          0.06         -0.85         0.85 o
   7   1  12          0.43         -0.92         0.92 o
   8   1  12          0.76          1.28         1.84 o
  -7   2  12          0.03         -1.31         1.70 o
  -6   2  12          0.05         -0.85         1.53 o
  -5   2  12          0.17          0.84         1.08 o
  -4   2  12          7.62         10.10         1.39 o
  -3   2  12         36.52         34.37         1.59 o
  -2   2  12         32.76         25.65         1.19 o
  -1   2  12          3.90          3.26         0.56 o
   0   2  12         40.11         40.51         1.00 o
   1   2  12          3.89          4.22         0.39 o
   2   2  12         32.75         27.60         1.43 o
   3   2  12         36.53         37.30         1.92 o
   4   2  12          7.64         12.52         1.17 o
   5   2  12          0.17         -0.09         0.61 o
   6   2  12          0.05         -0.01         0.74 o
   7   2  12          0.03         -0.05         1.04 o
  -7   3  12          0.46         -2.83         2.83 o
  -6   3  12          1.07          6.46         2.16 o
  -5   3  12          6.91          5.64         1.86 o
  -4   3  12         16.24         15.92         1.75 o
  -3   3  12         47.35         50.97         2.12 o
  -2   3  12        103.36         96.56         2.51 o
  -1   3  12        107.86        113.08         2.54 o
   0   3  12         89.25         97.45         2.27 o
   1   3  12        108.01        111.43         3.04 o
   2   3  12        103.38         94.27         1.97 o
   3   3  12         47.34         51.26         1.56 o
   4   3  12         16.23         16.54         1.16 o
   5   3  12          6.90          5.17         1.02 o
   6   3  12          1.08          1.93         0.96 o
   7   3  12          0.46         -1.16         1.16 o
  -7   4  12          0.02         -1.66         3.03 o
  -6   4  12          0.12         -0.95         1.75 o
  -5   4  12          0.23          1.01         1.26 o
  -4   4  12          3.20          3.76         1.11 o
  -3   4  12          0.19          0.22         0.68 o
  -2   4  12          3.90          7.12         0.94 o
  -1   4  12          0.25          0.06         0.66 o
   0   4  12          0.26          0.53         0.61 o
   1   4  12          0.25          1.14         0.66 o
   2   4  12          3.86          6.51         1.72 o
   3   4  12          0.19          0.04         0.91 o
   4   4  12          3.22          3.11         0.99 o
   5   4  12          0.23         -0.50         0.79 o
   6   4  12          0.12          1.51         1.24 o
   7   4  12          0.02         -0.37         1.28 o
  -6   5  12          0.62         -0.13         1.77 o
  -5   5  12          0.19         -1.62         1.62 o
  -4   5  12          1.38          1.02         1.15 o
  -3   5  12         13.49         11.51         1.51 o
  -2   5  12          4.35          2.73         0.77 o
  -1   5  12          5.06          5.59         0.96 o
   0   5  12         17.28         21.72         1.72 o
   1   5  12          5.06          6.38         1.09 o
   2   5  12          4.36          3.44         1.28 o
   3   5  12         13.48         11.70         1.73 o
   4   5  12          1.38          1.03         1.03 o
   5   5  12          0.19          0.31         1.24 o
   6   5  12          0.62          0.32         1.39 o
  -6   6  12          0.03         -1.60         1.60 o
  -5   6  12          0.00          0.74         1.59 o
  -4   6  12          0.13         -0.36         1.22 o
  -3   6  12          0.16          2.37         1.09 o
  -2   6  12          0.19          0.39         0.85 o
  -1   6  12          0.05          1.01         0.83 o
   0   6  12          7.07          6.59         1.17 o
   1   6  12          0.06          2.35         1.06 o
   2   6  12          0.18         -0.10         0.91 o
   3   6  12          0.16          0.28         0.99 o
   4   6  12          0.13         -0.74         0.84 o
   5   6  12          0.00          0.20         1.15 o
   6   6  12          0.03         -0.78         1.34 o
  -5   7  12          0.01          2.64         1.62 o
  -4   7  12          0.31          2.21         1.84 o
  -3   7  12          0.11          3.07         1.27 o
  -2   7  12          0.80          1.18         0.87 o
  -1   7  12          0.34          0.00         0.87 o
   0   7  12          0.08          3.44         1.03 o
   1   7  12          0.35          0.98         1.01 o
   2   7  12          0.80          0.51         1.04 o
   3   7  12          0.11         -1.94         3.84 o
   4   7  12          0.31          1.33         1.87 o
   5   7  12          0.01          0.00         2.58 o
  -4   8  12          0.02          1.85         1.64 o
  -3   8  12          0.03          0.77         2.05 o
  -2   8  12          0.16          1.64         1.28 o
  -1   8  12          3.05          2.30         1.18 o
   0   8  12          0.03          2.60         1.90 o
   1   8  12          3.05          1.99         1.50 o
   2   8  12          0.16          0.68         1.47 o
   3   8  12          0.03          1.60         1.91 o
   4   8  12          0.02         -0.08         2.58 o
  -3   9  12          0.01          5.05         2.04 o
  -2   9  12          0.19          2.00         1.83 o
  -1   9  12          0.25          1.83         1.65 o
   0   9  12          0.23          2.11         1.72 o
   1   9  12          0.25          1.12         1.71 o
   2   9  12          0.19          1.35         1.88 o
   3   9  12          0.01         -0.61         1.88 o
   1   0  13          2.83          3.71         0.49 o
   2   0  13          1.53          1.77         0.48 o
   3   0  13          0.69          2.13         0.65 o
   4   0  13          0.07          0.47         0.64 o
   5   0  13          0.87          0.89         0.90 o
   6   0  13          0.00          0.35         0.93 o
   7   0  13          0.02          2.58         2.42 o
  -7   1  13          0.06         -1.53         1.53 o
  -6   1  13          0.13          0.16         1.27 o
  -5   1  13          0.29         -0.04         0.86 o
  -4   1  13          2.40          2.77         0.93 o
  -3   1  13          0.12          0.80         0.56 o
  -2   1  13         18.92         21.51         1.17 o
  -1   1  13          2.54          2.46         0.58 o
   0   1  13          6.05          7.17         0.63 o
   1   1  13          2.54          2.97         0.52 o
   2   1  13         18.90         20.09         1.06 o
   3   1  13          0.11          1.55         0.60 o
   4   1  13          2.40          2.80         0.88 o
   5   1  13          0.29          0.84         0.81 o
   6   1  13          0.13          0.22         0.82 o
   7   1  13          0.06         -0.53         1.21 o
  -7   2  13          0.16         -0.92         2.23 o
  -6   2  13          0.10         -1.50         1.79 o
  -5   2  13          1.08          0.53         1.54 o
  -4   2  13          3.55          4.42         1.41 o
  -3   2  13         12.05         16.07         1.18 o
  -2   2  13         19.24         20.03         1.24 o
  -1   2  13         16.36         17.09         0.96 o
   0   2  13          7.01          9.07         0.71 o
   1   2  13         16.37         16.83         0.87 o
   2   2  13         19.22         18.62         1.27 o
   3   2  13         12.03         14.62         1.41 o
   4   2  13          3.55          3.19         0.84 o
   5   2  13          1.08          0.48         0.66 o
   6   2  13          0.10          0.73         0.80 o
   7   2  13          0.16         -1.04         1.24 o
  -7   3  13          0.36         -0.13         2.50 o
  -6   3  13          0.26          0.42         2.74 o
  -5   3  13          2.95          3.44         2.12 o
  -4   3  13          8.72          6.48         1.53 o
  -3   3  13          1.07          1.61         0.78 o
  -2   3  13         78.52         84.44         2.37 o
  -1   3  13         45.02         42.71         1.65 o
   0   3  13         16.28         18.20         1.34 o
   1   3  13         44.95         44.10         1.76 o
   2   3  13         78.58         85.97         2.98 o
   3   3  13          1.07          1.02         0.80 o
   4   3  13          8.72          9.50         1.41 o
   5   3  13          2.96          2.33         1.01 o
   6   3  13          0.26          1.09         1.47 o
   7   3  13          0.36          1.96         1.44 o
  -7   4  13          0.35          2.57         2.21 o
  -6   4  13          0.03          0.78         1.72 o
  -5   4  13          2.94          4.35         1.59 o
  -4   4  13          9.25          7.79         1.44 o
  -3   4  13          0.36          1.16         0.77 o
  -2   4  13         18.08         20.52         1.53 o
  -1   4  13         21.59         21.45         1.56 o
   0   4  13          0.95          4.61         1.04 o
   1   4  13         21.56         20.91         1.49 o
   2   4  13         18.09         27.02         2.45 o
   3   4  13          0.35          0.41         0.90 o
   4   4  13          9.24          9.42         1.59 o
   5   4  13          2.95          3.48         1.15 o
   6   4  13          0.03         -0.30         1.20 o
   7   4  13          0.35          0.93         1.44 o
  -6   5  13          2.47          0.84         2.36 o
  -5   5  13          1.83          1.24         1.68 o
  -4   5  13          3.86          4.62         1.36 o
  -3   5  13          0.78          0.88         0.76 o
  -2   5  13         28.03         30.18         1.78 o
  -1   5  13         20.70         20.40         1.82 o
   0   5  13        112.15        117.25         3.52 o
   1   5  13         20.70         22.01         2.37 o
   2   5  13         28.05         32.83         2.94 o
   3   5  13          0.78          2.06         1.06 o
   4   5  13          3.85          1.83         1.28 o
   5   5  13          1.83          0.67         1.14 o
   6   5  13          2.47          0.92         2.18 o
  -6   6  13          0.01          1.05         2.00 o
  -5   6  13          2.76          3.66         1.94 o
  -4   6  13          1.15          0.52         1.30 o
  -3   6  13          0.02          0.67         1.06 o
  -2   6  13          0.68          3.07         1.01 o
  -1   6  13         20.05         20.29         1.94 o
   0   6  13          1.97          2.36         0.94 o
   1   6  13         20.05         22.04         2.32 o
   2   6  13          0.68          1.95         1.09 o
   3   6  13          0.02         -0.75         0.94 o
   4   6  13          1.15          0.18         2.62 o
   5   6  13          2.76          2.39         1.44 o
   6   6  13          0.01          0.45         1.61 o
  -5   7  13          0.14         -0.09         1.77 o
  -4   7  13          1.27          1.09         1.42 o
  -3   7  13          0.26          2.12         1.13 o
  -2   7  13          2.17          1.32         0.92 o
  -1   7  13          0.16          1.20         1.37 o
   0   7  13         35.47         31.31         2.78 o
   1   7  13          0.16          0.13         1.11 o
   2   7  13          2.18          2.14         1.17 o
   3   7  13          0.25         -0.12         1.38 o
   4   7  13          1.27          0.41         2.40 o
   5   7  13          0.14         -1.15         2.83 o
  -4   8  13          0.03          2.06         1.68 o
  -3   8  13          0.69          1.78         3.12 o
  -2   8  13          0.42          3.06         1.17 o
  -1   8  13          6.65          8.55         1.63 o
   0   8  13          0.02          1.27         1.50 o
   1   8  13          6.65          2.09         1.58 o
   2   8  13          0.42          1.10         1.80 o
   3   8  13          0.69          1.91         1.75 o
   4   8  13          0.03         -0.59         1.80 o
  -2   9  13          0.88          4.26         1.63 o
  -1   9  13          0.57          5.35         2.27 o
   0   9  13          3.57          0.66         1.75 o
   1   9  13          0.57          2.82         1.79 o
   2   9  13          0.88          1.37         1.90 o
   0   0  14         37.29         31.23         1.43 o
   1   0  14         31.47         34.84         1.19 o
   2   0  14         43.96         48.36         1.48 o
   3   0  14        247.00        290.47         4.72 o
   4   0  14          0.87         -0.31         0.65 o
   5   0  14          0.11         -0.45         0.72 o
   6   0  14          0.29         -0.59         0.95 o
   7   0  14          0.45         -1.65         1.71 o
  -7   1  14          0.69         -0.43         1.75 o
  -6   1  14          0.50          1.25         1.28 o
  -5   1  14          4.16          4.19         1.22 o
  -4   1  14         10.80         10.52         1.27 o
  -3   1  14         41.28         57.13         1.81 o
  -2   1  14         31.64         18.80         1.25 o
  -1   1  14        144.94        130.87         2.54 o
   0   1  14         13.11         10.42         0.86 o
   1   1  14        144.83        128.63         2.34 o
   2   1  14         31.59         21.01         1.53 o
   3   1  14         41.29         57.22         2.00 o
   4   1  14         10.81          9.20         1.19 o
   5   1  14          4.17          6.13         1.12 o
   6   1  14          0.50          0.16         0.98 o
   7   1  14          0.69          0.71         1.08 o
  -7   2  14          0.44         -0.98         1.65 o
  -6   2  14          0.02          0.52         2.16 o
  -5   2  14          1.18          0.30         1.25 o
  -4   2  14          9.13          7.95         1.42 o
  -3   2  14         95.38         96.19         2.22 o
  -2   2  14         21.14         25.69         1.36 o
  -1   2  14         47.52         48.23         1.37 o
   0   2  14          5.51          5.81         0.88 o
   1   2  14         47.58         47.35         1.40 o
   2   2  14         21.16         23.25         1.81 o
   3   2  14         95.38         98.84         2.40 o
   4   2  14          9.12          7.70         1.10 o
   5   2  14          1.18          0.92         0.86 o
   6   2  14          0.02         -1.26         1.52 o
   7   2  14          0.44          0.58         1.44 o
  -7   3  14          0.39         -2.26         2.26 o
  -6   3  14          0.05          0.11         1.85 o
  -5   3  14          4.42          3.95         1.79 o
  -4   3  14          4.17          3.16         1.50 o
  -3   3  14         22.07         24.77         1.73 o
  -2   3  14          9.50         14.21         1.34 o
  -1   3  14         81.13         84.32         2.32 o
   0   3  14          0.06          0.13         0.57 o
   1   3  14         81.03         83.46         2.37 o
   2   3  14          9.47         12.58         1.48 o
   3   3  14         22.08         24.64         1.96 o
   4   3  14          4.17          5.67         1.42 o
   5   3  14          4.43          4.60         1.39 o
   6   3  14          0.05          0.21         1.07 o
   7   3  14          0.39          1.10         1.37 o
  -7   4  14          0.16         -2.91         2.91 o
  -6   4  14          0.17          1.92         1.59 o
  -5   4  14          1.48          3.33         1.89 o
  -4   4  14          1.57          2.47         1.12 o
  -3   4  14          3.13          0.77         0.82 o
  -2   4  14          3.98          6.50         1.04 o
  -1   4  14         16.11         15.75         1.37 o
   0   4  14          9.10          6.29         0.94 o
   1   4  14         16.13         14.56         1.52 o
   2   4  14          3.99          6.28         1.42 o
   3   4  14          3.13          1.62         1.08 o
   4   4  14          1.57          1.41         1.13 o
   5   4  14          1.48          0.97         1.14 o
   6   4  14          0.17         -1.02         1.02 o
   7   4  14          0.16         -0.98         1.42 o
  -6   5  14          0.02         -1.80         1.80 o
  -5   5  14          0.58          1.73         1.79 o
  -4   5  14          0.24          1.70         1.13 o
  -3   5  14          2.60          1.37         1.01 o
  -2   5  14          0.63          1.68         0.82 o
  -1   5  14          3.47          5.68         1.26 o
   0   5  14          0.06          1.25         0.93 o
   1   5  14          3.48          5.33         1.50 o
   2   5  14          0.63          0.69         1.08 o
   3   5  14          2.60          3.04         1.20 o
   4   5  14          0.24         -0.87         0.87 o
   5   5  14          0.58          0.37         1.46 o
   6   5  14          0.02          0.78         1.30 o
  -5   6  14          0.18          2.08         1.97 o
  -4   6  14          0.12         -0.11         1.27 o
  -3   6  14          0.24          0.39         1.19 o
  -2   6  14          0.23          1.34         1.01 o
  -1   6  14          1.13          0.00         0.92 o
   0   6  14          2.94          4.60         1.41 o
   1   6  14          1.13          1.67         1.10 o
   2   6  14          0.23         -0.26         0.99 o
   3   6  14          0.24          0.30         0.98 o
   4   6  14          0.12          0.63         1.13 o
   5   6  14          0.18         -0.45         1.49 o
  -5   7  14          0.00         -1.84         1.84 o
  -4   7  14          0.07          1.46         1.48 o
  -3   7  14          0.37         -0.50         2.18 o
  -2   7  14          0.26          0.22         1.00 o
  -1   7  14          0.06          1.97         1.09 o
   0   7  14          4.61          5.97         1.52 o
   1   7  14          0.06         -0.19         1.04 o
   2   7  14          0.25         -0.31         1.12 o
   3   7  14          0.37         -0.46         1.64 o
   4   7  14          0.07         -0.65         1.80 o
   5   7  14          0.00         -0.23         3.09 o
  -3   8  14          0.27          1.19         1.67 o
  -2   8  14          0.17         -1.36         1.46 o
  -1   8  14          0.09          2.46         1.47 o
   0   8  14          0.64          0.23         1.55 o
   1   8  14          0.09         -0.35         1.52 o
   2   8  14          0.17          1.83         1.84 o
   3   8  14          0.27          0.49         1.72 o
   4   8  14          0.04         -4.61         4.61 o
  -2   9  14          0.18          1.24         2.39 o
  -1   9  14          0.26          3.20         2.11 o
   0   9  14          1.41          1.34         1.90 o
   1   9  14          0.26          2.53         2.02 o
   2   9  14          0.18         -1.75         1.75 o
   1   0  15          0.23          0.24         0.45 o
   2   0  15          0.24          0.77         0.58 o
   3   0  15          0.08          1.29         0.64 o
   4   0  15          0.38          0.56         0.68 o
   5   0  15          0.12          0.07         0.81 o
   6   0  15          0.02         -0.20         0.95 o
   7   0  15          0.01         -1.02         1.35 o
  -7   1  15          0.02          0.77         1.91 o
  -6   1  15          0.07         -0.94         1.21 o
  -5   1  15          0.32          0.75         0.82 o
  -4   1  15          0.67          1.11         0.77 o
  -3   1  15          2.21          2.27         0.67 o
  -2   1  15          0.96          0.30         0.51 o
  -1   1  15          3.83          3.30         0.61 o
   0   1  15          0.24          0.56         0.44 o
   1   1  15          3.84          3.61         0.67 o
   2   1  15          0.96          1.12         0.69 o
   3   1  15          2.21          1.99         0.69 o
   4   1  15          0.67          0.11         0.73 o
   5   1  15          0.32          0.38         0.87 o
   6   1  15          0.07         -0.29         0.92 o
   7   1  15          0.02         -1.14         1.66 o
  -7   2  15          0.03          0.36         1.93 o
  -6   2  15          0.17         -0.75         3.18 o
  -5   2  15          0.27          1.13         1.45 o
  -4   2  15          3.48          2.78         1.04 o
  -3   2  15          8.50          8.57         1.13 o
  -2   2  15         14.30         15.21         1.47 o
  -1   2  15          2.46          3.94         0.81 o
   0   2  15         23.45         28.31         1.52 o
   1   2  15          2.46          3.88         0.70 o
   2   2  15         14.29         13.57         1.63 o
   3   2  15          8.50          8.88         1.24 o
   4   2  15          3.48          3.72         1.03 o
   5   2  15          0.28          0.00         1.01 o
   6   2  15          0.17         -0.64         1.21 o
   7   2  15          0.03          1.39         1.66 o
  -7   3  15          0.19          1.44         2.52 o
  -6   3  15          0.17          0.50         1.50 o
  -5   3  15          1.31          0.96         1.46 o
  -4   3  15          0.94          0.63         0.90 o
  -3   3  15          2.94          3.54         0.87 o
  -2   3  15          2.78          1.80         0.80 o
  -1   3  15         10.71         10.05         1.17 o
   0   3  15          0.59          0.50         0.76 o
   1   3  15         10.76         14.04         1.38 o
   2   3  15          2.75          1.56         0.81 o
   3   3  15          2.94          2.14         0.97 o
   4   3  15          0.95          1.13         1.05 o
   5   3  15          1.30          0.61         1.16 o
   6   3  15          0.17         -0.37         1.29 o
   7   3  15          0.19          1.03         1.72 o
  -6   4  15          0.66         -1.41         2.05 o
  -5   4  15          0.43          0.12         3.84 o
  -4   4  15          5.31          4.87         1.31 o
  -3   4  15          3.08          3.12         1.43 o
  -2   4  15          8.89          7.05         1.05 o
  -1   4  15         16.08         18.97         1.55 o
   0   4  15         26.95         29.55         1.73 o
   1   4  15         16.10         19.03         1.94 o
   2   4  15          8.89         10.47         1.80 o
   3   4  15          3.07          3.13         1.13 o
   4   4  15          5.31          4.55         1.39 o
   5   4  15          0.43          2.20         1.39 o
   6   4  15          0.67          0.36         1.25 o
  -6   5  15          0.24          2.04         2.49 o
  -5   5  15          1.39          0.76         1.90 o
  -4   5  15          0.66          0.11         0.98 o
  -3   5  15          0.67          0.25         0.84 o
  -2   5  15          1.18          1.24         0.93 o
  -1   5  15         13.87         12.54         1.47 o
   0   5  15          3.17          2.89         1.12 o
   1   5  15         13.85         13.21         1.96 o
   2   5  15          1.18         -0.16         0.92 o
   3   5  15          0.68          1.34         1.24 o
   4   5  15          0.66         -0.29         0.96 o
   5   5  15          1.38         -0.30         1.56 o
   6   5  15          0.24         -1.34         1.34 o
  -5   6  15          0.60         -1.68         2.46 o
  -4   6  15          1.61          1.02         1.42 o
  -3   6  15          0.54          0.45         1.25 o
  -2   6  15          1.06          0.95         1.08 o
  -1   6  15          3.33          1.91         1.04 o
   0   6  15         11.89         13.25         2.64 o
   1   6  15          3.33          1.57         1.51 o
   2   6  15          1.06          0.84         1.12 o
   3   6  15          0.54          3.40         2.34 o
   4   6  15          1.61          2.38         1.69 o
   5   6  15          0.60         -0.48         2.07 o
  -4   7  15          0.01         -1.61         1.61 o
  -3   7  15          0.10         -1.26         1.26 o
  -2   7  15          0.25         -0.10         1.16 o
  -1   7  15          2.97          0.34         1.23 o
   0   7  15          3.02          3.15         1.74 o
   1   7  15          2.97          2.45         1.60 o
   2   7  15          0.25         -0.50         1.45 o
   3   7  15          0.10          2.24         1.55 o
   4   7  15          0.01         -0.95         1.68 o
  -3   8  15          0.08         -1.43         1.43 o
  -2   8  15          1.74          1.58         1.41 o
  -1   8  15          0.54          0.16         1.70 o
   0   8  15          3.56          3.95         1.59 o
   1   8  15          0.55          0.41         1.68 o
   2   8  15          1.74          1.54         1.77 o
   3   8  15          0.09         -1.19         1.83 o
  -1   9  15          0.17         -1.98         4.85 o
   0   9  15          0.03         -1.32         1.82 o
   1   9  15          0.17         -3.80         4.20 o
   0   0  16          3.74          3.59         0.94 o
   1   0  16         51.02         54.55         2.29 o
   2   0  16         27.69         35.23         1.54 o
   3   0  16          0.73          3.23         0.81 o
   4   0  16          3.55          5.94         1.07 o
   5   0  16          2.94          2.30         0.93 o
   6   0  16          0.14          0.03         0.92 o
   7   0  16          0.11          3.23         1.47 o
  -7   1  16          0.05          0.38         2.03 o
  -6   1  16          0.68         -1.20         1.20 o
  -5   1  16          2.10          2.47         1.09 o
  -4   1  16          1.91          0.78         0.83 o
  -3   1  16          1.24          0.47         0.76 o
  -2   1  16         25.59         34.59         1.43 o
  -1   1  16         22.42         24.70         1.45 o
   0   1  16         11.48         10.75         0.91 o
   1   1  16         22.44         23.74         1.21 o
   2   1  16         25.63         33.84         1.54 o
   3   1  16          1.24          0.32         0.62 o
   4   1  16          1.90          1.99         0.81 o
   5   1  16          2.10          3.19         1.10 o
   6   1  16          0.68          0.36         1.27 o
   7   1  16          0.05         -0.88         1.44 o
  -7   2  16          0.17         -1.46         2.15 o
  -6   2  16          0.32         -1.33         1.33 o
  -5   2  16          1.35          2.87         1.32 o
  -4   2  16          4.46          3.09         1.67 o
  -3   2  16          0.48          0.72         0.83 o
  -2   2  16         18.05         18.08         1.60 o
  -1   2  16         26.76         27.06         1.67 o
   0   2  16          7.49          6.74         1.08 o
   1   2  16         26.74         26.60         1.85 o
   2   2  16         18.04         17.80         1.57 o
   3   2  16          0.49          0.62         0.89 o
   4   2  16          4.47          4.56         1.12 o
   5   2  16          1.35          0.48         1.02 o
   6   2  16          0.32          1.84         1.50 o
   7   2  16          0.17          1.71         1.83 o
  -6   3  16          0.09         -1.78         1.78 o
  -5   3  16          0.19          2.83         1.27 o
  -4   3  16          1.16          0.21         1.15 o
  -3   3  16          0.98          0.25         0.77 o
  -2   3  16          0.37          0.39         0.77 o
  -1   3  16          4.51          4.43         0.92 o
   0   3  16          3.79          3.32         0.82 o
   1   3  16          4.51          8.51         1.26 o
   2   3  16          0.37          0.73         0.73 o
   3   3  16          0.98         -0.03         0.84 o
   4   3  16          1.16          2.54         1.24 o
   5   3  16          0.19         -0.18         1.33 o
   6   3  16          0.09         -1.11         1.11 o
  -6   4  16          0.26         -1.47         2.96 o
  -5   4  16          0.24          0.42         2.21 o
  -4   4  16          1.16          0.88         1.25 o
  -3   4  16          0.13         -0.65         0.79 o
  -2   4  16          1.59          0.74         0.87 o
  -1   4  16          4.30          2.72         0.88 o
   0   4  16          1.96          4.23         0.99 o
   1   4  16          4.30          3.13         1.04 o
   2   4  16          1.59          0.42         1.00 o
   3   4  16          0.14         -0.58         0.97 o
   4   4  16          1.16          1.29         1.18 o
   5   4  16          0.24          0.55         1.36 o
   6   4  16          0.26         -1.33         1.33 o
  -6   5  16          0.00          3.11         3.31 o
  -5   5  16          0.01         -1.24         1.24 o
  -4   5  16          0.14          1.97         1.46 o
  -3   5  16          0.15          0.63         1.10 o
  -2   5  16          0.91          0.00         0.92 o
  -1   5  16          0.56          0.32         0.93 o
   0   5  16          0.03         -0.53         1.14 o
   1   5  16          0.55          0.76         1.11 o
   2   5  16          0.91         -0.74         1.01 o
   3   5  16          0.15         -0.49         1.08 o
   4   5  16          0.14         -0.20         1.17 o
   5   5  16          0.01         -0.85         1.50 o
   6   5  16          0.00         -0.84         1.92 o
  -5   6  16          0.17         -1.75         2.95 o
  -4   6  16          0.10         -1.48         1.48 o
  -3   6  16          0.15         -1.35         1.76 o
  -2   6  16          0.20         -0.68         1.43 o
  -1   6  16          2.79          2.81         1.11 o
   0   6  16          0.00          2.00         1.19 o
   1   6  16          2.79          2.06         1.25 o
   2   6  16          0.21          0.33         1.14 o
   3   6  16          0.15          0.31         1.29 o
   4   6  16          0.10         -0.71         1.60 o
   5   6  16          0.17         -0.13         2.33 o
  -4   7  16          0.00         -2.32         2.32 o
  -3   7  16          0.06         -0.28         1.47 o
  -2   7  16          0.05         -0.09         1.65 o
  -1   7  16          0.41          1.88         1.41 o
   0   7  16          0.08          0.97         1.35 o
   1   7  16          0.41         -1.18         1.62 o
   2   7  16          0.05         -1.29         1.29 o
   3   7  16          0.06         -1.21         2.44 o
   4   7  16          0.00          0.24         1.72 o
  -3   8  16          0.00          1.39         2.09 o
  -2   8  16          0.33         -0.89         1.53 o
  -1   8  16          0.29          0.72         1.50 o
   0   8  16          0.04          0.13         1.45 o
   1   8  16          0.29         -0.29         2.40 o
   2   8  16          0.33          2.85         2.81 o
   3   8  16          0.00          0.00         2.08 o
   1   0  17          0.01          0.27         0.65 o
   2   0  17          0.15          0.12         0.55 o
   3   0  17          0.17         -0.02         0.59 o
   4   0  17          0.00          0.65         0.72 o
   5   0  17          0.00          0.26         1.28 o
   6   0  17          0.00          0.33         1.06 o
   7   0  17          0.01          1.61         1.88 o
  -7   1  17          0.01          0.14         1.84 o
  -6   1  17          0.09         -0.11         1.56 o
  -5   1  17          0.11          0.38         1.21 o
  -4   1  17          0.33          0.16         0.93 o
  -3   1  17          0.14          0.25         0.69 o
  -2   1  17          0.58          0.27         0.66 o
  -1   1  17          1.74          1.54         0.64 o
   0   1  17          0.14          0.33         0.56 o
   1   1  17          1.73          1.09         0.77 o
   2   1  17          0.58          0.73         0.66 o
   3   1  17          0.14          0.14         0.81 o
   4   1  17          0.33         -0.56         0.84 o
   5   1  17          0.11          0.04         1.02 o
   6   1  17          0.09         -1.02         1.02 o
   7   1  17          0.01         -0.79         1.38 o
  -6   2  17          0.03          0.80         1.65 o
  -5   2  17          0.26          1.48         1.31 o
  -4   2  17          0.73          1.48         1.26 o
  -3   2  17          0.05         -0.73         0.78 o
  -2   2  17          1.43          0.67         0.76 o
  -1   2  17          3.21          4.73         0.88 o
   0   2  17         22.93         22.42         1.56 o
   1   2  17          3.20          5.52         1.28 o
   2   2  17          1.44          0.75         0.76 o
   3   2  17          0.05         -0.79         0.79 o
   4   2  17          0.73          2.59         1.11 o
   5   2  17          0.26          0.36         1.33 o
   6   2  17          0.03         -1.01         1.37 o
  -6   3  17          0.03         -0.56         2.37 o
  -5   3  17          0.12         -1.39         1.39 o
  -4   3  17          1.05         -0.48         1.08 o
  -3   3  17          0.33          0.99         0.87 o
  -2   3  17          1.52          1.25         0.71 o
  -1   3  17          2.55          1.10         0.77 o
   0   3  17          0.89          1.58         0.74 o
   1   3  17          2.54          2.24         0.87 o
   2   3  17          1.53          0.18         0.82 o
   3   3  17          0.33          0.16         1.22 o
   4   3  17          1.05          0.96         1.06 o
   5   3  17          0.12          0.48         1.47 o
   6   3  17          0.03          1.26         1.49 o
  -6   4  17          0.03          4.06         1.67 o
  -5   4  17          0.16         -1.40         1.40 o
  -4   4  17          0.75          1.45         3.31 o
  -3   4  17          1.49          0.39         1.07 o
  -2   4  17          1.58          0.64         0.89 o
  -1   4  17          2.78          2.31         0.91 o
   0   4  17          0.85          0.91         0.91 o
   1   4  17          2.77          3.11         1.07 o
   2   4  17          1.58          1.34         1.20 o
   3   4  17          1.49          0.43         1.05 o
   4   4  17          0.75          1.02         1.52 o
   5   4  17          0.16         -1.24         1.24 o
   6   4  17          0.03          0.72         1.63 o
  -5   5  17          0.17          0.92         1.51 o
  -4   5  17          0.23          0.94         1.34 o
  -3   5  17          1.54          1.31         1.53 o
  -2   5  17          0.53          0.18         0.97 o
  -1   5  17          0.91         -0.19         1.17 o
   0   5  17          0.09         -0.64         1.10 o
   1   5  17          0.91          0.11         1.13 o
   2   5  17          0.53          0.76         1.12 o
   3   5  17          1.53          5.11         1.84 o
   4   5  17          0.23         -0.24         1.23 o
   5   5  17          0.17          0.43         2.02 o
  -4   6  17          0.06         -2.32         2.32 o
  -3   6  17          1.03          1.23         1.60 o
  -2   6  17          1.00          2.25         1.60 o
  -1   6  17          0.07         -0.23         1.21 o
   0   6  17          0.37          0.13         1.11 o
   1   6  17          0.07         -0.06         1.17 o
   2   6  17          1.00         -0.68         1.28 o
   3   6  17          1.02         -1.47         1.47 o
   4   6  17          0.06         -0.92         1.33 o
   5   6  17          0.06         -1.86         5.21 o
  -3   7  17          0.06         -1.56         1.56 o
  -2   7  17          0.50          0.11         1.32 o
  -1   7  17          0.08         -0.26         1.42 o
   0   7  17          0.00         -1.43         1.43 o
   1   7  17          0.08         -0.14         1.57 o
   2   7  17          0.50          1.03         1.90 o
   3   7  17          0.06         -0.09         1.52 o
  -2   8  17          0.26         -1.23         1.53 o
  -1   8  17          0.57          0.50         1.62 o
   0   8  17          0.01          2.37         1.71 o
   1   8  17          0.57          0.18         1.87 o
   2   8  17          0.26          1.82         2.02 o
   0   0  18         42.70         33.04         2.05 o
   1   0  18          4.46          5.74         0.84 o
   2   0  18          6.79         12.93         1.19 o
   3   0  18          7.70          6.88         1.10 o
   4   0  18          4.08          3.37         0.99 o
   5   0  18          0.30          0.79         1.17 o
   6   0  18          0.70         -0.86         1.50 o
  -6   1  18          0.16          2.38         1.35 o
  -5   1  18          0.36         -0.40         1.25 o
  -4   1  18          0.43         -0.78         0.94 o
  -3   1  18          0.76          0.87         0.86 o
  -2   1  18          2.38          2.35         0.83 o
  -1   1  18          0.72          0.89         0.71 o
   0   1  18          3.61          2.35         0.71 o
   1   1  18          0.72          0.18         0.66 o
   2   1  18          2.37          3.66         0.84 o
   3   1  18          0.76          1.99         1.01 o
   4   1  18          0.43         -0.87         0.87 o
   5   1  18          0.36          0.13         1.16 o
   6   1  18          0.16          1.17         1.30 o
  -6   2  18          0.36          0.22         1.39 o
  -5   2  18          0.12          0.71         1.22 o
  -4   2  18          2.15          2.25         1.38 o
  -3   2  18          1.43          2.21         0.97 o
  -2   2  18          4.72          4.68         1.03 o
  -1   2  18          0.87          2.19         0.78 o
   0   2  18         12.57         12.21         1.29 o
   1   2  18          0.88          0.96         0.76 o
   2   2  18          4.72          4.85         0.93 o
   3   2  18          1.43          3.01         1.05 o
   4   2  18          2.15          1.45         1.00 o
   5   2  18          0.12         -1.00         1.00 o
   6   2  18          0.36         -1.49         2.27 o
  -6   3  18          0.12          1.93         1.52 o
  -5   3  18          0.02         -1.18         1.38 o
  -4   3  18          0.11          0.69         1.05 o
  -3   3  18          0.25          0.30         1.02 o
  -2   3  18          1.34          0.43         0.75 o
  -1   3  18          1.26         -0.05         0.66 o
   0   3  18          0.05          1.01         0.85 o
   1   3  18          1.27          0.87         0.81 o
   2   3  18          1.34          0.80         0.91 o
   3   3  18          0.24          0.49         1.02 o
   4   3  18          0.11         -1.12         1.12 o
   5   3  18          0.02         -0.07         1.33 o
   6   3  18          0.12          0.23         1.90 o
  -5   4  18          0.00          0.87         1.44 o
  -4   4  18          0.26         -0.78         1.40 o
  -3   4  18          0.12         -1.39         1.39 o
  -2   4  18          0.92          1.37         0.94 o
  -1   4  18          0.08         -0.42         0.86 o
   0   4  18          0.10         -0.28         1.24 o
   1   4  18          0.08          0.24         1.09 o
   2   4  18          0.92         -0.63         1.13 o
   3   4  18          0.12         -0.47         1.07 o
   4   4  18          0.26         -1.13         1.18 o
   5   4  18          0.00         -1.19         1.23 o
  -5   5  18          0.03          1.96         1.79 o
  -4   5  18          0.02          0.04         1.51 o
  -3   5  18          0.03         -1.14         1.27 o
  -2   5  18          0.04         -1.21         1.21 o
  -1   5  18          0.06          0.85         1.08 o
   0   5  18          0.35          0.58         1.15 o
   1   5  18          0.06          1.65         1.37 o
   2   5  18          0.04          1.49         1.32 o
   3   5  18          0.03          0.51         1.48 o
   4   5  18          0.02         -0.68         1.25 o
   5   5  18          0.03          0.95         1.50 o
  -4   6  18          0.07         -2.47         2.47 o
  -3   6  18          0.03         -1.15         2.23 o
  -2   6  18          0.18         -1.27         1.27 o
  -1   6  18          0.06         -1.11         1.45 o
   0   6  18          0.47         -0.54         1.23 o
   1   6  18          0.06          1.02         1.53 o
   2   6  18          0.18         -1.12         2.70 o
   3   6  18          0.03         -0.80         2.15 o
   4   6  18          0.07         -1.26         1.32 o
  -3   7  18          0.18         -1.63         1.63 o
  -2   7  18          0.08         -1.63         1.63 o
  -1   7  18          0.31          0.86         1.41 o
   0   7  18          0.01          0.34         2.09 o
   1   7  18          0.31         -0.72         1.34 o
   2   7  18          0.08         -1.22         1.42 o
   3   7  18          0.18         -1.37         1.46 o
  -1   8  18          0.04         -0.52         2.85 o
   0   8  18          0.26          0.59         2.45 o
   1   8  18          0.04         -0.82         2.01 o
   1   0  19          0.14          0.21         0.75 o
   2   0  19          0.06         -0.11         0.94 o
   3   0  19          0.08          0.51         1.17 o
   4   0  19          0.01          0.11         1.10 o
   5   0  19          0.15         -1.19         1.19 o
   6   0  19          0.00         -1.38         1.38 o
  -6   1  19          0.02         -1.38         1.38 o
  -5   1  19          0.12         -0.41         1.07 o
  -4   1  19          0.05          0.54         0.95 o
  -3   1  19          0.12          0.06         0.90 o
  -2   1  19          0.18          0.49         0.79 o
  -1   1  19          1.73          2.10         0.77 o
   0   1  19          0.98          0.59         0.72 o
   1   1  19          1.74          0.99         0.73 o
   2   1  19          0.18          0.05         0.74 o
   3   1  19          0.12          0.50         0.84 o
   4   1  19          0.05          0.43         1.21 o
   5   1  19          0.12         -1.05         1.05 o
   6   1  19          0.02         -0.81         1.39 o
  -6   2  19          0.00         -0.56         1.40 o
  -5   2  19          0.04         -1.28         1.28 o
  -4   2  19          0.26          0.78         1.39 o
  -3   2  19          0.13          0.25         0.97 o
  -2   2  19          0.07         -0.01         0.78 o
  -1   2  19          0.58          0.90         0.80 o
   0   2  19          0.27          0.24         0.75 o
   1   2  19          0.58          0.81         0.72 o
   2   2  19          0.07          0.51         0.76 o
   3   2  19          0.13         -0.48         0.84 o
   4   2  19          0.26         -0.19         1.11 o
   5   2  19          0.04         -1.65         1.65 o
   6   2  19          0.00         -1.23         1.23 o
  -5   3  19          0.11          0.47         1.32 o
  -4   3  19          0.25         -0.30         1.18 o
  -3   3  19          0.38          0.24         1.28 o
  -2   3  19          0.12          0.27         0.87 o
  -1   3  19          1.98          0.69         0.80 o
   0   3  19          0.65          1.27         0.75 o
   1   3  19          1.98          1.55         0.83 o
   2   3  19          0.12          1.60         0.97 o
   3   3  19          0.38          0.92         1.09 o
   4   3  19          0.25          0.48         1.13 o
   5   3  19          0.11         -0.26         1.18 o
  -5   4  19          0.01          0.69         1.76 o
  -4   4  19          0.25          0.26         1.27 o
  -3   4  19          0.09          0.17         1.30 o
  -2   4  19          1.08         -0.73         1.28 o
  -1   4  19          0.25         -0.12         1.01 o
   0   4  19          0.03          0.11         0.89 o
   1   4  19          0.25         -0.83         1.11 o
   2   4  19          1.08         -0.05         1.07 o
   3   4  19          0.09         -0.06         1.59 o
   4   4  19          0.25         -1.27         1.27 o
   5   4  19          0.01          0.74         1.83 o
  -4   5  19          0.09          2.23         1.83 o
  -3   5  19          0.45          1.54         1.78 o
  -2   5  19          0.03         -1.85         1.85 o
  -1   5  19          0.33          0.51         1.24 o
   0   5  19          0.02          0.20         1.87 o
   1   5  19          0.33          1.19         1.27 o
   2   5  19          0.03         -1.93         1.93 o
   3   5  19          0.45          0.81         1.45 o
   4   5  19          0.09         -0.38         1.40 o
  -4   6  19          0.02         -0.35         2.00 o
  -3   6  19          0.02         -1.90         3.76 o
  -2   6  19          0.34          1.97         3.42 o
  -1   6  19          0.05          0.49         2.80 o
   0   6  19          0.00          0.97         1.41 o
   1   6  19          0.05          0.08         1.35 o
   2   6  19          0.34         -1.86         1.86 o
   3   6  19          0.02         -0.31         1.40 o
   4   6  19          0.02         -0.08         2.27 o
  -2   7  19          0.19         -0.83         2.13 o
  -1   7  19          0.12          0.13         2.04 o
   0   7  19          0.15         -0.68         1.37 o
   1   7  19          0.12         -0.36         1.50 o
   2   7  19          0.19         -0.98         1.55 o
   0   0  20          0.13          2.45         1.22 o
   1   0  20          2.90          2.72         0.99 o
   2   0  20          0.19          0.81         0.90 o
   3   0  20          1.67         -0.42         1.01 o
   4   0  20          0.23         -1.09         1.34 o
   5   0  20          0.08         -1.10         1.33 o
   6   0  20          0.00          1.28         1.99 o
  -6   1  20          0.06          0.28         1.58 o
  -5   1  20          0.49          0.05         1.37 o
  -4   1  20          0.36          0.77         1.49 o
  -3   1  20          1.68          0.30         0.98 o
  -2   1  20          0.09          0.42         0.77 o
  -1   1  20          1.01          0.81         0.87 o
   0   1  20          0.50          1.35         0.75 o
   1   1  20          1.01         -0.22         0.85 o
   2   1  20          0.09          0.18         0.73 o
   3   1  20          1.68          0.98         0.95 o
   4   1  20          0.36          1.93         1.08 o
   5   1  20          0.49         -0.44         1.63 o
   6   1  20          0.06         -1.27         1.80 o
  -5   2  20          0.08         -0.48         1.31 o
  -4   2  20          0.09          0.75         1.30 o
  -3   2  20          0.46          1.29         1.35 o
  -2   2  20          0.04         -0.22         0.84 o
  -1   2  20          0.87          0.31         0.82 o
   0   2  20          0.28          0.62         0.76 o
   1   2  20          0.87          1.25         0.79 o
   2   2  20          0.04          1.13         0.86 o
   3   2  20          0.46          0.41         0.95 o
   4   2  20          0.09         -0.57         1.15 o
   5   2  20          0.08         -0.19         1.61 o
  -5   3  20          0.12          0.59         1.80 o
  -4   3  20          0.23         -0.68         2.22 o
  -3   3  20          0.14          0.83         1.30 o
  -2   3  20          0.66          0.35         0.98 o
  -1   3  20          0.00         -0.73         0.73 o
   0   3  20          0.42         -0.78         0.85 o
   1   3  20          0.00          0.35         0.93 o
   2   3  20          0.66         -0.19         0.92 o
   3   3  20          0.14         -0.25         1.31 o
   4   3  20          0.23         -0.37         1.55 o
   5   3  20          0.12          1.57         1.48 o
  -5   4  20          0.02         -1.03         1.55 o
  -4   4  20          0.04          0.74         1.25 o
  -3   4  20          0.01         -1.16         1.35 o
  -2   4  20          0.04         -0.53         2.12 o
  -1   4  20          0.06         -0.59         1.03 o
   0   4  20          0.01         -0.76         0.91 o
   1   4  20          0.06         -0.25         0.99 o
   2   4  20          0.04          0.79         1.82 o
   3   4  20          0.01         -1.19         1.58 o
   4   4  20          0.03         -0.64         1.41 o
   5   4  20          0.02         -0.49         1.53 o
  -4   5  20          0.03          1.17         2.15 o
  -3   5  20          0.00         -0.94         1.55 o
  -2   5  20          0.16          1.32         1.39 o
  -1   5  20          0.02          0.85         1.47 o
   0   5  20          0.07          0.76         1.58 o
   1   5  20          0.03          0.24         2.08 o
   2   5  20          0.16         -0.18         1.36 o
   3   5  20          0.00         -0.33         1.38 o
   4   5  20          0.03          0.30         2.89 o
  -3   6  20          0.05          1.76         2.65 o
  -2   6  20          0.39         -1.69         1.69 o
  -1   6  20          0.02          1.24         1.90 o
   0   6  20          0.67          0.82         1.50 o
   1   6  20          0.02         -1.13         2.71 o
   2   6  20          0.39          0.12         1.52 o
   3   6  20          0.05         -1.36         1.36 o
  -1   7  20          0.00          1.48         1.88 o
   0   7  20          0.09         -0.10         1.59 o
   1   7  20          0.00         -0.22         1.55 o
   1   0  21          0.01          0.17         0.90 o
   2   0  21          0.00          1.39         0.99 o
   3   0  21          0.03         -0.22         1.33 o
   4   0  21          0.09          1.05         1.44 o
   5   0  21          0.02         -2.00         2.06 o
  -5   1  21          0.03         -0.01         1.50 o
  -4   1  21          0.03         -0.94         1.21 o
  -3   1  21          0.19         -0.72         1.58 o
  -2   1  21          0.12          0.34         0.93 o
  -1   1  21          0.00          0.09         0.81 o
   0   1  21          0.00         -0.78         0.87 o
   1   1  21          0.00          0.01         1.01 o
   2   1  21          0.12          1.86         1.11 o
   3   1  21          0.19          0.98         1.46 o
   4   1  21          0.03         -0.72         1.20 o
   5   1  21          0.03          0.37         1.58 o
  -5   2  21          0.11         -0.46         1.36 o
  -4   2  21          0.29          1.68         1.26 o
  -3   2  21          0.09          0.08         1.18 o
  -2   2  21          0.51          0.65         0.95 o
  -1   2  21          0.64          0.40         0.84 o
   0   2  21          0.95          1.59         0.91 o
   1   2  21          0.64          0.65         0.85 o
   2   2  21          0.51          0.92         0.95 o
   3   2  21          0.09          0.02         1.28 o
   4   2  21          0.29         -0.36         1.28 o
   5   2  21          0.11         -1.28         1.28 o
  -5   3  21          0.09          1.19         2.15 o
  -4   3  21          0.08         -0.63         1.52 o
  -3   3  21          0.72          0.52         1.21 o
  -2   3  21          0.68          0.60         1.21 o
  -1   3  21          0.30          1.63         0.97 o
   0   3  21          0.51         -0.35         0.94 o
   1   3  21          0.30          0.76         1.05 o
   2   3  21          0.68          0.64         1.82 o
   3   3  21          0.72         -0.73         1.25 o
   4   3  21          0.08          1.02         1.36 o
   5   3  21          0.09         -0.89         1.33 o
  -4   4  21          0.13          0.48         2.08 o
  -3   4  21          0.22          0.98         1.32 o
  -2   4  21          0.68         -0.25         1.49 o
  -1   4  21          0.42         -0.23         1.31 o
   0   4  21          0.94          1.64         1.16 o
   1   4  21          0.41          0.51         1.34 o
   2   4  21          0.68          1.24         1.52 o
   3   4  21          0.22         -1.28         1.28 o
   4   4  21          0.13         -1.23         1.23 o
  -3   5  21          0.26          2.28         1.70 o
  -2   5  21          0.52          2.14         1.81 o
  -1   5  21          0.62          1.68         1.50 o
   0   5  21          0.68         -0.50         2.33 o
   1   5  21          0.62         -1.13         1.31 o
   2   5  21          0.52          0.30         1.67 o
   3   5  21          0.26         -1.50         1.50 o
  -2   6  21          0.28         -2.00         2.00 o
  -1   6  21          0.48         -1.27         1.44 o
   0   6  21          0.64          1.24         1.87 o
   1   6  21          0.48          1.43         1.52 o
   2   6  21          0.28          0.26         1.66 o
   0   0  22          0.25          5.98         1.92 o
   1   0  22          0.77          0.86         1.03 o
   2   0  22          3.92          4.06         1.41 o
   3   0  22          0.56          2.89         1.45 o
   4   0  22          1.97         -0.96         1.65 o
   5   0  22          0.14         -1.22         1.53 o
  -5   1  22          0.13         -1.43         1.43 o
  -4   1  22          0.12         -1.33         1.33 o
  -3   1  22          2.84          3.65         1.49 o
  -2   1  22          0.42         -0.50         1.11 o
  -1   1  22          2.01          2.52         1.19 o
   0   1  22          0.50          0.39         1.09 o
   1   1  22          2.01          2.34         1.14 o
   2   1  22          0.42          0.79         1.34 o
   3   1  22          2.84          4.32         1.84 o
   4   1  22          0.12         -1.23         1.45 o
   5   1  22          0.13          0.18         1.85 o
  -5   2  22          0.13         -1.53         1.53 o
  -4   2  22          0.82          2.25         1.48 o
  -3   2  22          0.69          1.34         1.45 o
  -2   2  22          2.09          1.04         1.25 o
  -1   2  22          0.87          0.83         1.02 o
   0   2  22          0.27         -0.89         0.89 o
   1   2  22          0.87          1.40         0.99 o
   2   2  22          2.09          1.55         1.10 o
   3   2  22          0.69          1.08         1.27 o
   4   2  22          0.82         -1.20         1.63 o
   5   2  22          0.13         -1.89         1.89 o
  -4   3  22          0.12          0.04         2.22 o
  -3   3  22          0.76          1.54         1.37 o
  -2   3  22          0.18          0.19         1.16 o
  -1   3  22          1.28          2.19         1.78 o
   0   3  22          0.01          0.81         1.08 o
   1   3  22          1.28          1.12         1.22 o
   2   3  22          0.18          0.76         1.41 o
   3   3  22          0.76         -0.12         1.41 o
   4   3  22          0.12         -1.28         1.28 o
  -4   4  22          0.13         -0.70         2.13 o
  -3   4  22          0.33         -1.31         1.85 o
  -2   4  22          0.50          2.28         1.58 o
  -1   4  22          0.40          1.52         1.47 o
   0   4  22          0.72         -0.67         1.27 o
   1   4  22          0.40          2.21         1.69 o
   2   4  22          0.50          0.10         1.37 o
   3   4  22          0.33         -0.26         1.47 o
   4   4  22          0.13         -1.49         1.49 o
  -3   5  22          0.02          0.13         1.84 o
  -2   5  22          0.02          0.26         1.63 o
  -1   5  22          0.04         -0.08         1.30 o
   0   5  22          0.06          0.00         1.48 o
   1   5  22          0.04         -0.42         1.38 o
   2   5  22          0.02          0.34         1.49 o
   3   5  22          0.02         -0.59         1.57 o
  -1   6  22          0.21          0.74         2.18 o
   0   6  22          0.22         -0.75         1.57 o
   1   6  22          0.21          0.18         2.26 o
   1   0  23          0.05         -0.69         0.99 o
   2   0  23          0.01          0.09         1.16 o
   3   0  23          0.00         -0.73         1.39 o
   4   0  23          0.04          0.86         1.42 o
  -4   1  23          0.01         -1.29         1.29 o
  -3   1  23          0.13          0.52         1.45 o
  -2   1  23          0.03         -0.38         2.04 o
  -1   1  23          0.05          0.90         1.55 o
   0   1  23          0.01          0.47         1.20 o
   1   1  23          0.05         -0.02         1.23 o
   2   1  23          0.03          0.72         1.25 o
   3   1  23          0.13         -0.27         1.73 o
   4   1  23          0.01         -0.24         1.41 o
  -4   2  23          0.19          2.55         1.91 o
  -3   2  23          0.00          0.12         1.44 o
  -2   2  23          0.28          0.01         1.62 o
  -1   2  23          0.15          0.57         1.58 o
   0   2  23          0.03          1.84         1.30 o
   1   2  23          0.15          0.17         2.03 o
   2   2  23          0.28          1.26         1.60 o
   3   2  23          0.00          1.05         1.57 o
   4   2  23          0.19          0.97         2.36 o
  -4   3  23          0.07          1.02         1.82 o
  -3   3  23          0.25          0.35         1.50 o
  -2   3  23          0.38          0.94         1.52 o
  -1   3  23          0.34          0.34         1.17 o
   0   3  23          0.05         -0.41         1.24 o
   1   3  23          0.34         -0.76         1.10 o
   2   3  23          0.37          1.47         1.70 o
   3   3  23          0.25          0.03         1.23 o
   4   3  23          0.07          0.18         1.86 o
  -3   4  23          0.01          1.84         1.69 o
  -2   4  23          0.40          2.81         1.93 o
  -1   4  23          0.19          0.44         2.12 o
   0   4  23          0.52         -0.09         1.33 o
   1   4  23          0.19          0.71         1.45 o
   2   4  23          0.40         -1.16         1.16 o
   3   4  23          0.01          0.44         1.75 o
  -2   5  23          0.17          1.42         2.00 o
  -1   5  23          0.56          1.34         2.12 o
   0   5  23          0.10         -0.21         1.62 o
   1   5  23          0.56          0.14         2.04 o
   2   5  23          0.17         -1.61         1.61 o
   0   0  24          0.26          9.95         2.92 o
   1   0  24          0.93          1.61         1.36 o
   2   0  24          0.51          1.82         1.50 o
   3   0  24          0.87          1.76         1.60 o
   4   0  24          0.19         -1.09         1.60 o
  -4   1  24          0.03          0.81         1.60 o
  -3   1  24          0.50         -0.58         1.44 o
  -2   1  24          0.31          3.39         1.59 o
  -1   1  24          0.61          1.80         1.43 o
   0   1  24          0.10         -0.20         1.77 o
   1   1  24          0.61          2.58         1.31 o
   2   1  24          0.31          1.62         2.18 o
   3   1  24          0.50         -0.66         1.41 o
   4   1  24          0.03         -2.22         2.29 o
  -3   2  24          0.50          0.17         2.00 o
  -2   2  24          0.25          2.57         1.79 o
  -1   2  24          1.34          2.58         1.83 o
   0   2  24          0.07          2.07         1.82 o
   1   2  24          1.33          0.92         1.27 o
   2   2  24          0.25         -0.90         1.85 o
   3   2  24          0.50          0.48         1.69 o
  -3   3  24          0.04          1.31         2.46 o
  -2   3  24          0.23         -0.58         1.57 o
  -1   3  24          0.04         -0.11         1.84 o
   0   3  24          0.23          0.85         1.71 o
   1   3  24          0.04         -1.14         1.81 o
   2   3  24          0.23         -0.66         1.86 o
   3   3  24          0.04         -0.03         2.90 o
  -2   4  24          0.01          1.40         2.02 o
  -1   4  24          1.03          1.45         1.53 o
   0   4  24          0.01          2.10         2.23 o
   1   4  24          1.02          2.84         1.55 o
   2   4  24          0.01          0.32         2.34 o
   0   5  24          0.01         -0.48         1.92 o
   1   0  25          0.01          1.90         1.82 o
   2   0  25          0.05         -0.61         1.37 o
   3   0  25          0.01          0.15         1.73 o
  -3   1  25          0.00         -0.76         1.67 o
  -2   1  25          0.02         -0.94         1.76 o
  -1   1  25          0.07          0.21         1.91 o
   0   1  25          0.06          1.24         1.50 o
   1   1  25          0.08          1.48         1.88 o
   2   1  25          0.02          0.53         1.48 o
   3   1  25          0.00         -0.25         1.51 o
  -3   2  25          0.07          2.65         1.96 o
  -2   2  25          0.06          0.30         1.93 o
  -1   2  25          0.15          1.08         1.53 o
   0   2  25          0.35          1.05         1.54 o
   1   2  25          0.15          0.11         4.12 o
   2   2  25          0.06         -0.50         1.73 o
   3   2  25          0.07         -1.57         1.57 o
  -2   3  25          0.12          3.25         4.63 o
  -1   3  25          0.19          0.19         1.90 o
   0   3  25          0.01         -1.00         2.84 o
   1   3  25          0.19         -1.78         1.78 o
   2   3  25          0.12         -0.64         1.77 o
  -1   4  25          0.34          0.31         4.36 o
   0   4  25          0.23          0.17         3.27 o
   1   4  25          0.33          3.54         2.61 o
   0   0  26          5.04         13.45         3.28 o
   1   0  26          0.50          0.14         1.95 o
   2   0  26          0.66         -0.23         1.94 o
  -2   1  26          0.12         -0.59         2.03 o
  -1   1  26          1.18          0.74         1.84 o
   0   1  26          0.06          0.31         1.59 o
   1   1  26          1.18          1.01         1.98 o
   2   1  26          0.12         -1.12         1.97 o
  -2   2  26          0.47          1.00         1.79 o
  -1   2  26          0.35         -0.19         1.95 o
   0   2  26          2.38          2.49         1.70 o
   1   2  26          0.35          2.72         2.46 o
   2   2  26          0.47         -1.55         1.94 o
   0   3  26          0.07         10.44         3.03 o
   1   0  27          0.02          0.20         3.80 o
   0   1  27          0.02         -0.30         1.73 o
                                                
